# Supplementary material for: UBE2J2 is essential for the progression of meiosis prophase I during spermatogenesis in mice
Source: iScience. 2025 Jun 11;28(8):112878. doi: 10.1016/j.isci.2025.112878 (PMC12275893; doi:10.1016/j.isci.2025.112878)
Supplement: Table S1. GO & KEGG analysis of differentially down-regulated proteins in the KO group, related to Figure 5 [file mmc2.xlsx]

## Sheet: GO&KEGG
GroupID	Category	Term	Description	LogP	Log(q-value)	InTerm_InList	Genes	Symbols
1_Summary	GO Biological Processes	GO:0022613	ribonucleoprotein complex biogenesis	-5.60271	-1.50423	11/408	12729,20068,20115,27756,57315,66603,67242,69241,75705,330361,353258,21744,67207,99480,108943,231889,72504	Clns1a,Rps17,Rps7,Lsm2,Wdr46,Gemin2,Gemin6,Polr2d,Eif4b,Gcfc2,Ltv1,Adad1,Lsm1,Dnttip2,Trmt10a,Bud31,Taf4b
1_Member	GO Biological Processes	GO:0022613	ribonucleoprotein complex biogenesis	-5.60271	-1.50423	11/408	12729,20068,20115,27756,57315,66603,67242,69241,75705,330361,353258	Clns1a,Rps17,Rps7,Lsm2,Wdr46,Gemin2,Gemin6,Polr2d,Eif4b,Gcfc2,Ltv1
1_Member	GO Biological Processes	GO:0022618	ribonucleoprotein complex assembly	-4.87846	-1.17372	7/171	12729,27756,66603,67242,69241,75705,330361	Clns1a,Lsm2,Gemin2,Gemin6,Polr2d,Eif4b,Gcfc2
1_Member	GO Biological Processes	GO:0006396	RNA processing	-4.8449	-1.17372	14/796	12729,20068,20115,21744,27756,57315,66603,67207,67242,69241,99480,108943,231889,330361	Clns1a,Rps17,Rps7,Adad1,Lsm2,Wdr46,Gemin2,Lsm1,Gemin6,Polr2d,Dnttip2,Trmt10a,Bud31,Gcfc2
1_Member	GO Biological Processes	GO:0000387	spliceosomal snRNP assembly	-4.82637	-1.17372	4/33	12729,27756,66603,67242	Clns1a,Lsm2,Gemin2,Gemin6
1_Member	GO Biological Processes	GO:0071826	ribonucleoprotein complex subunit organization	-4.74981	-1.17372	7/179	12729,27756,66603,67242,69241,75705,330361	Clns1a,Lsm2,Gemin2,Gemin6,Polr2d,Eif4b,Gcfc2
1_Member	GO Cellular Components	GO:0120114	Sm-like protein family complex	-4.5173	-1.03685	5/79	12729,27756,66603,67207,67242	Clns1a,Lsm2,Gemin2,Lsm1,Gemin6
1_Member	GO Biological Processes	GO:0000375	RNA splicing, via transesterification reactions	-3.34431	-0.166161	6/215	12729,27756,66603,67242,231889,330361	Clns1a,Lsm2,Gemin2,Gemin6,Bud31,Gcfc2
1_Member	GO Biological Processes	GO:0000377	RNA splicing, via transesterification reactions with bulged adenosine as nucleophile	-3.34431	-0.166161	6/215	12729,27756,66603,67242,231889,330361	Clns1a,Lsm2,Gemin2,Gemin6,Bud31,Gcfc2
1_Member	GO Biological Processes	GO:0000398	mRNA splicing, via spliceosome	-3.34431	-0.166161	6/215	12729,27756,66603,67242,231889,330361	Clns1a,Lsm2,Gemin2,Gemin6,Bud31,Gcfc2
1_Member	GO Biological Processes	GO:0006397	mRNA processing	-3.16345	-0.0396545	8/422	12729,27756,66603,67207,67242,69241,231889,330361	Clns1a,Lsm2,Gemin2,Lsm1,Gemin6,Polr2d,Bud31,Gcfc2
1_Member	GO Biological Processes	GO:0008380	RNA splicing	-3.04674	0	7/338	12729,27756,66603,67207,67242,231889,330361	Clns1a,Lsm2,Gemin2,Lsm1,Gemin6,Bud31,Gcfc2
1_Member	GO Biological Processes	GO:0000245	spliceosomal complex assembly	-2.91908	0	3/46	66603,67242,330361	Gemin2,Gemin6,Gcfc2
1_Member	GO Biological Processes	GO:0016071	mRNA metabolic process	-2.85181	0	9/586	12729,27756,66603,67207,67242,69241,72504,231889,330361	Clns1a,Lsm2,Gemin2,Lsm1,Gemin6,Polr2d,Taf4b,Bud31,Gcfc2
1_Member	GO Cellular Components	GO:0005681	spliceosomal complex	-2.5799	0	5/208	12729,27756,66603,231889,330361	Clns1a,Lsm2,Gemin2,Bud31,Gcfc2
1_Member	GO Cellular Components	GO:0005684	U2-type spliceosomal complex	-2.02876	0	3/95	27756,231889,330361	Lsm2,Bud31,Gcfc2
2_Summary	GO Cellular Components	GO:0001741	XY body	-5.55744	-1.50423	4/22	11797,13163,22210,58186,73086,19687,50762,66105,98415,240087,26428,108686	Birc2,Daxx,Ube2b,Rad18,Rps6ka5,Rfc1,Fbxo6,Ube2d3,Nucks1,Mdc1,Orc4,Ccdc88a
2_Member	GO Cellular Components	GO:0001741	XY body	-5.55744	-1.50423	4/22	11797,13163,22210,58186	Birc2,Daxx,Ube2b,Rad18
2_Member	GO Cellular Components	GO:0000803	sex chromosome	-4.488	-1.03685	4/40	11797,13163,22210,58186	Birc2,Daxx,Ube2b,Rad18
2_Member	GO Biological Processes	GO:0033127	regulation of histone phosphorylation	-4.22634	-0.826337	3/17	13163,22210,73086	Daxx,Ube2b,Rps6ka5
2_Member	GO Cellular Components	GO:0005657	replication fork	-2.39622	0	3/70	19687,22210,58186	Rfc1,Ube2b,Rad18
2_Member	GO Biological Processes	GO:0006281	DNA repair	-2.29644	0	7/460	19687,22210,50762,58186,66105,98415,240087	Rfc1,Ube2b,Fbxo6,Rad18,Ube2d3,Nucks1,Mdc1
2_Member	GO Biological Processes	GO:0006259	DNA metabolic process	-2.2925	0	9/711	19687,22210,26428,50762,58186,66105,98415,108686,240087	Rfc1,Ube2b,Orc4,Fbxo6,Rad18,Ube2d3,Nucks1,Ccdc88a,Mdc1
3_Summary	GO Biological Processes	GO:0048232	male gamete generation	-3.75859	-0.422756	11/648	12745,18004,21744,22092,22210,53422,58186,60530,72504,77963,319177	Clgn,Nek1,Adad1,Rsph1,Ube2b,Ybx2,Rad18,Fignl1,Taf4b,Hook1,H2bc1
3_Member	GO Biological Processes	GO:0048232	male gamete generation	-3.75859	-0.422756	11/648	12745,18004,21744,22092,22210,53422,58186,60530,72504,77963,319177	Clgn,Nek1,Adad1,Rsph1,Ube2b,Ybx2,Rad18,Fignl1,Taf4b,Hook1,H2bc1
3_Member	GO Biological Processes	GO:0007283	spermatogenesis	-3.24515	-0.0950255	10/627	12745,18004,21744,22092,22210,53422,58186,72504,77963,319177	Clgn,Nek1,Adad1,Rsph1,Ube2b,Ybx2,Rad18,Taf4b,Hook1,H2bc1
3_Member	GO Biological Processes	GO:0007276	gamete generation	-3.08021	-0.00472468	11/780	12745,18004,21744,22092,22210,53422,58186,60530,72504,77963,319177	Clgn,Nek1,Adad1,Rsph1,Ube2b,Ybx2,Rad18,Fignl1,Taf4b,Hook1,H2bc1
3_Member	GO Biological Processes	GO:0007286	spermatid development	-2.96665	0	6/254	21744,22092,22210,53422,77963,319177	Adad1,Rsph1,Ube2b,Ybx2,Hook1,H2bc1
3_Member	GO Biological Processes	GO:0048515	spermatid differentiation	-2.88077	0	6/264	21744,22092,22210,53422,77963,319177	Adad1,Rsph1,Ube2b,Ybx2,Hook1,H2bc1
3_Member	GO Biological Processes	GO:0007281	germ cell development	-2.76747	0	7/378	21744,22092,22210,53422,72504,77963,319177	Adad1,Rsph1,Ube2b,Ybx2,Taf4b,Hook1,H2bc1
3_Member	GO Biological Processes	GO:0022412	cellular process involved in reproduction in multicellular organism	-2.7164	0	8/496	21744,22092,22210,53422,60530,72504,77963,319177	Adad1,Rsph1,Ube2b,Ybx2,Fignl1,Taf4b,Hook1,H2bc1
4_Summary	GO Biological Processes	GO:0006367	transcription initiation from RNA polymerase II promoter	-3.73561	-0.422756	4/62	67224,67381,69241,72504,11797,13163,72065,98415,231889,70350,19231,319177,16468,17187,330409	Med29,Med4,Polr2d,Taf4b,Birc2,Daxx,Rap2c,Nucks1,Bud31,Basp1,Ptma,H2bc1,Jarid2,Max,Cecr2
4_Member	GO Biological Processes	GO:0006367	transcription initiation from RNA polymerase II promoter	-3.73561	-0.422756	4/62	67224,67381,69241,72504	Med29,Med4,Polr2d,Taf4b
4_Member	GO Biological Processes	GO:0006352	DNA-templated transcription, initiation	-3.11686	-0.0178902	4/90	67224,67381,69241,72504	Med29,Med4,Polr2d,Taf4b
4_Member	GO Molecular Functions	GO:0003713	transcription coactivator activity	-2.92321	0	6/259	11797,13163,67381,72065,98415,231889	Birc2,Daxx,Med4,Rap2c,Nucks1,Bud31
4_Member	GO Molecular Functions	GO:0003712	transcription coregulator activity	-2.75492	0	8/489	11797,13163,67224,67381,70350,72065,98415,231889	Birc2,Daxx,Med29,Med4,Basp1,Rap2c,Nucks1,Bud31
4_Member	GO Biological Processes	GO:0071824	protein-DNA complex subunit organization	-2.598	0	5/206	13163,19231,67224,67381,319177	Daxx,Ptma,Med29,Med4,H2bc1
4_Member	GO Biological Processes	GO:0060261	positive regulation of transcription initiation from RNA polymerase II promoter	-2.48713	0	3/65	67224,67381,72504	Med29,Med4,Taf4b
4_Member	GO Molecular Functions	GO:0008134	transcription factor binding	-2.46434	0	9/669	13163,16468,17187,19231,67224,67381,72504,98415,231889	Daxx,Jarid2,Max,Ptma,Med29,Med4,Taf4b,Nucks1,Bud31
4_Member	GO Biological Processes	GO:0060260	regulation of transcription initiation from RNA polymerase II promoter	-2.37889	0	3/71	67224,67381,72504	Med29,Med4,Taf4b
4_Member	GO Biological Processes	GO:2000144	positive regulation of DNA-templated transcription, initiation	-2.36182	0	3/72	67224,67381,72504	Med29,Med4,Taf4b
4_Member	GO Biological Processes	GO:0006338	chromatin remodeling	-2.24881	0	5/249	13163,16468,19231,319177,330409	Daxx,Jarid2,Ptma,H2bc1,Cecr2
4_Member	GO Biological Processes	GO:2000142	regulation of DNA-templated transcription, initiation	-2.21908	0	3/81	67224,67381,72504	Med29,Med4,Taf4b
4_Member	GO Biological Processes	GO:0065004	protein-DNA complex assembly	-2.1904	0	4/162	13163,67224,67381,319177	Daxx,Med29,Med4,H2bc1
4_Member	GO Molecular Functions	GO:0140297	DNA-binding transcription factor binding	-2.0777	0	7/506	13163,17187,19231,67381,72504,98415,231889	Daxx,Max,Ptma,Med4,Taf4b,Nucks1,Bud31
5_Summary	GO Biological Processes	GO:0042274	ribosomal small subunit biogenesis	-3.4619	-0.186839	4/73	20068,20115,57315,353258	Rps17,Rps7,Wdr46,Ltv1
5_Member	GO Biological Processes	GO:0042274	ribosomal small subunit biogenesis	-3.4619	-0.186839	4/73	20068,20115,57315,353258	Rps17,Rps7,Wdr46,Ltv1
5_Member	GO Cellular Components	GO:0030684	preribosome	-2.23405	0	3/80	20115,57315,353258	Rps7,Wdr46,Ltv1
6_Summary	GO Biological Processes	GO:0034605	cellular response to heat	-2.8138	0	3/50	13163,68833,69241,27756,67207	Daxx,Pdcl3,Polr2d,Lsm2,Lsm1
6_Member	GO Biological Processes	GO:0034605	cellular response to heat	-2.8138	0	3/50	13163,68833,69241	Daxx,Pdcl3,Polr2d
6_Member	GO Cellular Components	GO:0000932	P-body	-2.14717	0	3/86	27756,67207,69241	Lsm2,Lsm1,Polr2d
6_Member	GO Biological Processes	GO:0009408	response to heat	-2.01639	0	3/96	13163,68833,69241	Daxx,Pdcl3,Polr2d
7_Summary	GO Biological Processes	GO:0090102	cochlea development	-2.8138	0	3/50	19156,20378,330409	Psap,Frzb,Cecr2
7_Member	GO Biological Processes	GO:0090102	cochlea development	-2.8138	0	3/50	19156,20378,330409	Psap,Frzb,Cecr2
8_Summary	GO Cellular Components	GO:0005813	centrosome	-2.6378	0	9/630	15366,18004,20115,58186,74741,77963,83431,108686,225745,22144	Hmmr,Nek1,Rps7,Rad18,C2cd5,Hook1,Ndel1,Ccdc88a,Haus1,Tuba3a
8_Member	GO Cellular Components	GO:0005813	centrosome	-2.6378	0	9/630	15366,18004,20115,58186,74741,77963,83431,108686,225745	Hmmr,Nek1,Rps7,Rad18,C2cd5,Hook1,Ndel1,Ccdc88a,Haus1
8_Member	GO Cellular Components	GO:0005815	microtubule organizing center	-2.57411	0	10/771	15366,18004,20115,22144,58186,74741,77963,83431,108686,225745	Hmmr,Nek1,Rps7,Tuba3a,Rad18,C2cd5,Hook1,Ndel1,Ccdc88a,Haus1
9_Summary	GO Biological Processes	GO:0044257	cellular protein catabolic process	-2.56939	0	9/645	11797,12745,19156,22210,26446,50762,66105,67123,70797	Birc2,Clgn,Psap,Ube2b,Psmb3,Fbxo6,Ube2d3,Ubap1,Ankib1
9_Member	GO Biological Processes	GO:0044257	cellular protein catabolic process	-2.56939	0	9/645	11797,12745,19156,22210,26446,50762,66105,67123,70797	Birc2,Clgn,Psap,Ube2b,Psmb3,Fbxo6,Ube2d3,Ubap1,Ankib1
9_Member	GO Biological Processes	GO:0006511	ubiquitin-dependent protein catabolic process	-2.54391	0	8/529	11797,12745,22210,26446,50762,66105,67123,70797	Birc2,Clgn,Ube2b,Psmb3,Fbxo6,Ube2d3,Ubap1,Ankib1
9_Member	GO Biological Processes	GO:0019941	modification-dependent protein catabolic process	-2.48953	0	8/540	11797,12745,22210,26446,50762,66105,67123,70797	Birc2,Clgn,Ube2b,Psmb3,Fbxo6,Ube2d3,Ubap1,Ankib1
9_Member	GO Biological Processes	GO:0043632	modification-dependent macromolecule catabolic process	-2.44137	0	8/550	11797,12745,22210,26446,50762,66105,67123,70797	Birc2,Clgn,Ube2b,Psmb3,Fbxo6,Ube2d3,Ubap1,Ankib1
9_Member	GO Biological Processes	GO:0043161	proteasome-mediated ubiquitin-dependent protein catabolic process	-2.4367	0	6/324	11797,12745,22210,26446,50762,66105	Birc2,Clgn,Ube2b,Psmb3,Fbxo6,Ube2d3
9_Member	GO Biological Processes	GO:0030163	protein catabolic process	-2.24601	0	9/723	11797,12745,19156,22210,26446,50762,66105,67123,70797	Birc2,Clgn,Psap,Ube2b,Psmb3,Fbxo6,Ube2d3,Ubap1,Ankib1
9_Member	GO Biological Processes	GO:0010498	proteasomal protein catabolic process	-2.17691	0	6/367	11797,12745,22210,26446,50762,66105	Birc2,Clgn,Ube2b,Psmb3,Fbxo6,Ube2d3
9_Member	GO Biological Processes	GO:0051603	proteolysis involved in cellular protein catabolic process	-2.14259	0	8/618	11797,12745,22210,26446,50762,66105,67123,70797	Birc2,Clgn,Ube2b,Psmb3,Fbxo6,Ube2d3,Ubap1,Ankib1
10_Summary	GO Molecular Functions	GO:0140678	molecular function inhibitor activity	-2.56554	0	3/61	11603,13163,56205,15366,16404	Agrn,Daxx,Ensa,Hmmr,Itga7
10_Member	GO Molecular Functions	GO:0140678	molecular function inhibitor activity	-2.56554	0	3/61	11603,13163,56205	Agrn,Daxx,Ensa
10_Member	KEGG Pathway	mmu04512	ECM-receptor interaction	-2.11969	0	3/88	11603,15366,16404	Agrn,Hmmr,Itga7
11_Summary	GO Cellular Components	GO:0000785	chromatin	-2.51621	0	9/657	13163,17187,22210,58186,70350,98415,231889,319177,330409,66603,67242,69241,228005,240087	Daxx,Max,Ube2b,Rad18,Basp1,Nucks1,Bud31,H2bc1,Cecr2,Gemin2,Gemin6,Polr2d,Ppig,Mdc1
11_Member	GO Cellular Components	GO:0000785	chromatin	-2.51621	0	9/657	13163,17187,22210,58186,70350,98415,231889,319177,330409	Daxx,Max,Ube2b,Rad18,Basp1,Nucks1,Bud31,H2bc1,Cecr2
11_Member	GO Cellular Components	GO:0016605	PML body	-2.29608	0	3/76	13163,17187,70350	Daxx,Max,Basp1
11_Member	GO Cellular Components	GO:0016604	nuclear body	-2.15989	0	9/746	13163,17187,58186,66603,67242,69241,70350,228005,240087	Daxx,Max,Rad18,Gemin2,Gemin6,Polr2d,Basp1,Ppig,Mdc1
12_Summary	GO Biological Processes	GO:0007264	small GTPase mediated signal transduction	-2.33852	0	5/237	71966,72065,76281,108686,208869	Nkiras2,Rap2c,Tax1bp3,Ccdc88a,Dock3
12_Member	GO Biological Processes	GO:0007264	small GTPase mediated signal transduction	-2.33852	0	5/237	71966,72065,76281,108686,208869	Nkiras2,Rap2c,Tax1bp3,Ccdc88a,Dock3
13_Summary	GO Biological Processes	GO:2000058	regulation of ubiquitin-dependent protein catabolic process	-2.14456	0	4/167	19211,20115,68833,70797	Pten,Rps7,Pdcl3,Ankib1
13_Member	GO Biological Processes	GO:2000058	regulation of ubiquitin-dependent protein catabolic process	-2.14456	0	4/167	19211,20115,68833,70797	Pten,Rps7,Pdcl3,Ankib1
14_Summary	GO Biological Processes	GO:0010256	endomembrane system organization	-2.13212	0	7/494	11603,19156,19211,66700,77963,83431,214895	Agrn,Psap,Pten,Chmp3,Hook1,Ndel1,Lman2l
14_Member	GO Biological Processes	GO:0010256	endomembrane system organization	-2.13212	0	7/494	11603,19156,19211,66700,77963,83431,214895	Agrn,Psap,Pten,Chmp3,Hook1,Ndel1,Lman2l
15_Summary	KEGG Pathway	mmu05222	Small cell lung cancer	-2.05396	0	3/93	11797,17187,19211,16468,67123	Birc2,Max,Pten,Jarid2,Ubap1
15_Member	KEGG Pathway	mmu05222	Small cell lung cancer	-2.05396	0	3/93	11797,17187,19211	Birc2,Max,Pten
15_Member	GO Molecular Functions	GO:0043130	ubiquitin binding	-2.01639	0	3/96	11797,16468,67123	Birc2,Jarid2,Ubap1
