# Supplementary material for: UBE2J2 is essential for the progression of meiosis prophase I during spermatogenesis in mice
Source: iScience. 2025 Jun 11;28(8):112878. doi: 10.1016/j.isci.2025.112878 (PMC12275893; doi:10.1016/j.isci.2025.112878)
Supplement: Table S2. Detailed list of unique expression proteins in the WT group for GO enrichment analysis, related to Figure 5 [file mmc3.xlsx]

## Sheet: Sheet2
GroupID	Category	Term	Description	LogP	Log(q-value)	InTerm_InList	Genes	Symbols
1_Summary	GO Biological Processes	GO:0070647	protein modification by small protein conjugation or removal	-4.47792	-0.197039	17/693	18002,18140,22213,30940,66213,66743,68612,74256,75565,76843,101206,109910,110616,140499,236733,242521,319651,75452,81601	Nedd8,Uhrf1,Ube2g2,Usp25,Med7,Rnf220,Ube2c,Cyld,Sgf29,Dtl,Tada3,Zfp91,Atxn3,Ube2j2,Usp11,Klhl9,Usp37,Ascc2,Kat5
1_Member	GO Biological Processes	GO:0016579	protein deubiquitination	-4.25025	-0.197039	7/124	30940,74256,75565,101206,110616,236733,319651	Usp25,Cyld,Sgf29,Tada3,Atxn3,Usp11,Usp37
1_Member	GO Biological Processes	GO:0070646	protein modification by small protein removal	-3.80471	-0.182529	7/146	30940,74256,75565,101206,110616,236733,319651	Usp25,Cyld,Sgf29,Tada3,Atxn3,Usp11,Usp37
3_Summary	GO Biological Processes	GO:0006325	chromatin organization	-3.78487	-0.182529	14/569	13436,18140,18600,24086,66929,67210,73247,73251,75565,77044,81601,107970,114642,192285,15270,72107,72749,218333,320209,60364,433466	Dnmt3b,Uhrf1,Padi2,Tlk2,Asf1b,Gatad1,Mrgbp,Setd7,Sgf29,Arid2,Kat5,H1f6,Brdt,Phf21a,H2ax,Dscc1,Tonsl,Ice1,Ddx11,Donson,Jmjd7
4_Summary	GO Biological Processes	GO:0051302	regulation of cell division	-3.75862	-0.182529	8/198	13605,16413,17242,23991,26370,75565,101206,242521	Ect2,Itgb1bp1,Mdk,Cib1,Cetn2,Sgf29,Tada3,Klhl9
1_Member	GO Biological Processes	GO:0019941	modification-dependent protein catabolic process	-3.45913	-0.0038891	13/540	18002,18140,22213,30940,68612,74256,75452,76843,81601,110616,140499,236733,319651	Nedd8,Uhrf1,Ube2g2,Usp25,Ube2c,Cyld,Ascc2,Dtl,Kat5,Atxn3,Ube2j2,Usp11,Usp37
6_Summary	GO Cellular Components	GO:0098687	chromosomal region	-3.35813	-0.0038891	10/348	13436,15270,53951,66647,67052,72107,77044,81601,108138,219114,75801,107970,73247,60364,72749,68612	Dnmt3b,H2ax,Gpatch11,Nsmce3,Ndc80,Dscc1,Arid2,Kat5,Xrcc4,Ska3,4930447C04Rik,H1f6,Mrgbp,Donson,Tonsl,Ube2c
7_Summary	GO Molecular Functions	GO:0004842	ubiquitin-protein transferase activity	-3.31164	0	11/419	18140,22213,66213,66743,68612,74365,76843,109910,140499,208650,242521	Uhrf1,Ube2g2,Med7,Rnf220,Ube2c,Lonrf3,Dtl,Zfp91,Ube2j2,Cblb,Klhl9
8_Summary	GO Cellular Components	GO:0000123	histone acetyltransferase complex	-3.16539	0	5/89	73247,75565,81601,101206,269424,72107,30940,66213,68612,76843,102371,108138,140499,227743,231464,242521,19229,60364,77044,107970,319651,110616,13605,66061,74256,219114,231912,320209,18140,18600,19049,73251,27403,99470,108705	Mrgbp,Sgf29,Kat5,Tada3,Jade1,Dscc1,Usp25,Med7,Ube2c,Dtl,Myzap,Xrcc4,Ube2j2,Mapkap1,Cnot6l,Klhl9,Ptk2b,Donson,Arid2,H1f6,Usp37,Atxn3,Ect2,Dynlt2b,Cyld,Ska3,Katnal1,Ddx11,Uhrf1,Padi2,Ppp1r1b,Setd7,Abca7,Magi3,Pttg1ip
7_Member	GO Molecular Functions	GO:0019787	ubiquitin-like protein transferase activity	-3.12819	0	11/441	18140,22213,66213,66743,68612,74365,76843,109910,140499,208650,242521	Uhrf1,Ube2g2,Med7,Rnf220,Ube2c,Lonrf3,Dtl,Zfp91,Ube2j2,Cblb,Klhl9
1_Member	GO Molecular Functions	GO:0004843	cysteine-type deubiquitinase activity	-3.05765	0	5/94	30940,74256,110616,236733,319651	Usp25,Cyld,Atxn3,Usp11,Usp37
1_Member	GO Biological Processes	GO:0006511	ubiquitin-dependent protein catabolic process	-3.00676	0	12/529	18140,22213,30940,68612,74256,75452,76843,81601,110616,140499,236733,319651	Uhrf1,Ube2g2,Usp25,Ube2c,Cyld,Ascc2,Dtl,Kat5,Atxn3,Ube2j2,Usp11,Usp37
6_Member	GO Cellular Components	GO:0000793	condensed chromosome	-2.93221	0	9/328	15270,53951,66647,67052,75801,77044,81601,107970,219114	H2ax,Gpatch11,Nsmce3,Ndc80,4930447C04Rik,Arid2,Kat5,H1f6,Ska3
9_Summary	GO Biological Processes	GO:0007276	gamete generation	-2.89797	0	15/780	15270,17242,19229,23991,24086,26370,30959,67052,75801,81601,107970,114642,229227,231912,268591	H2ax,Mdk,Ptk2b,Cib1,Tlk2,Cetn2,Ddx25,Ndc80,4930447C04Rik,Kat5,H1f6,Brdt,4932438A13Rik,Katnal1,Serpina5
10_Member	GO Cellular Components	GO:0005762	mitochondrial large ribosomal subunit	-2.89734	0	4/60	27395,66448,66493,94067	Mrpl15,Mrpl20,Mrpl51,Mrpl43
1_Member	GO Molecular Functions	GO:0101005	deubiquitinase activity	-2.86076	0	5/104	30940,74256,110616,236733,319651	Usp25,Cyld,Atxn3,Usp11,Usp37
11_Summary	GO Biological Processes	GO:0090023	positive regulation of neutrophil chemotaxis	-2.82604	0	3/29	13143,17242,215999,18600,19229,14082	Dapk2,Mdk,Mcu,Padi2,Ptk2b,Fadd
12_Summary	GO Biological Processes	GO:1903829	positive regulation of protein localization	-2.72705	0	11/495	13605,16413,18640,20224,22249,23991,27403,67052,74256,215999,218333,18769,22213,66061	Ect2,Itgb1bp1,Pfkfb2,Sar1a,Unc13b,Cib1,Abca7,Ndc80,Cyld,Mcu,Ice1,Pkig,Ube2g2,Dynlt2b
8_Member	GO Biological Processes	GO:0035520	monoubiquitinated protein deubiquitination	-2.66191	0	3/33	75565,101206,110616	Sgf29,Tada3,Atxn3
3_Member	GO Molecular Functions	GO:0042393	histone binding	-2.61146	0	8/297	15270,18140,66929,72749,75565,81601,114642,433466	H2ax,Uhrf1,Asf1b,Tonsl,Sgf29,Kat5,Brdt,Jmjd7
1_Member	GO Molecular Functions	GO:0019783	ubiquitin-like protein peptidase activity	-2.58776	0	5/120	30940,74256,110616,236733,319651	Usp25,Cyld,Atxn3,Usp11,Usp37
6_Member	GO Cellular Components	GO:0000775	chromosome, centromeric region	-2.5141	0	7/242	13436,53951,67052,72107,77044,81601,219114	Dnmt3b,Gpatch11,Ndc80,Dscc1,Arid2,Kat5,Ska3
7_Member	GO Molecular Functions	GO:0061631	ubiquitin conjugating enzyme activity	-2.45281	0	3/39	22213,68612,140499	Ube2g2,Ube2c,Ube2j2
14_Summary	GO Biological Processes	GO:1902532	negative regulation of intracellular signal transduction	-2.44369	0	11/539	15170,16413,17772,23991,26397,27403,70110,74256,108705,227333,227743	Ptpn6,Itgb1bp1,Mtm1,Cib1,Map2k3,Abca7,Ifi35,Cyld,Pttg1ip,Dgkd,Mapkap1
15_Summary	GO Cellular Components	GO:1990391	DNA repair complex	-2.42143	0	3/40	26370,108138,192285	Cetn2,Xrcc4,Phf21a
9_Member	GO Biological Processes	GO:0007283	spermatogenesis	-2.39748	0	12/627	15270,23991,24086,26370,30959,75801,81601,107970,114642,229227,231912,268591	H2ax,Cib1,Tlk2,Cetn2,Ddx25,4930447C04Rik,Kat5,H1f6,Brdt,4932438A13Rik,Katnal1,Serpina5
17_Summary	GO Cellular Components	GO:0005813	centrosome	-2.3811	0	12/630	15270,16413,23991,26370,66061,67052,74256,76411,76843,171567,219114,320209,269424	H2ax,Itgb1bp1,Cib1,Cetn2,Dynlt2b,Ndc80,Cyld,Ift43,Dtl,Nme7,Ska3,Ddx11,Jade1
7_Member	GO Molecular Functions	GO:0061650	ubiquitin-like protein conjugating enzyme activity	-2.33229	0	3/43	22213,68612,140499	Ube2g2,Ube2c,Ube2j2
9_Member	GO Biological Processes	GO:0048232	male gamete generation	-2.28526	0	12/648	15270,23991,24086,26370,30959,75801,81601,107970,114642,229227,231912,268591	H2ax,Cib1,Tlk2,Cetn2,Ddx25,4930447C04Rik,Kat5,H1f6,Brdt,4932438A13Rik,Katnal1,Serpina5
7_Member	KEGG Pathway	mmu04120	Ubiquitin mediated proteolysis	-2.21334	0	5/147	22213,68612,140499,208650,242521	Ube2g2,Ube2c,Ube2j2,Cblb,Klhl9
6_Member	GO Biological Processes	GO:0033045	regulation of sister chromatid segregation	-2.08193	0	4/101	67052,68612,77044,81601	Ndc80,Ube2c,Arid2,Kat5
2_Summary	GO Biological Processes	GO:0000278	mitotic cell cycle	-3.84051	-0.182529	14/562	13605,13685,15170,23991,26370,60364,67052,68612,72107,76843,81601,101206,219114,319651,74268,77044,269424,74256,75801,114642,320209	Ect2,Eif4ebp1,Ptpn6,Cib1,Cetn2,Donson,Ndc80,Ube2c,Dscc1,Dtl,Kat5,Tada3,Ska3,Usp37,Aven,Arid2,Jade1,Cyld,4930447C04Rik,Brdt,Ddx11
1_Member	GO Biological Processes	GO:0043632	modification-dependent macromolecule catabolic process	-3.3836	-0.0038891	13/550	18002,18140,22213,30940,68612,74256,75452,76843,81601,110616,140499,236733,319651	Nedd8,Uhrf1,Ube2g2,Usp25,Ube2c,Cyld,Ascc2,Dtl,Kat5,Atxn3,Ube2j2,Usp11,Usp37
5_Summary	GO Biological Processes	GO:0006974	cellular response to DNA damage stimulus	-3.3624	-0.0038891	15/702	15270,18140,23991,24086,26370,60364,66647,72749,73251,75452,75801,76843,81601,108138,320209,13436,72107,13605,19049,27403	H2ax,Uhrf1,Cib1,Tlk2,Cetn2,Donson,Nsmce3,Tonsl,Setd7,Ascc2,4930447C04Rik,Dtl,Kat5,Xrcc4,Ddx11,Dnmt3b,Dscc1,Ect2,Ppp1r1b,Abca7
3_Member	GO Cellular Components	GO:0000785	chromatin	-3.15868	0	14/657	13436,15270,18140,18600,66929,72107,72749,73247,77044,81601,107970,114642,218333,320209	Dnmt3b,H2ax,Uhrf1,Padi2,Asf1b,Dscc1,Tonsl,Mrgbp,Arid2,Kat5,H1f6,Brdt,Ice1,Ddx11
5_Member	GO Biological Processes	GO:0006281	DNA repair	-2.97957	0	11/460	15270,18140,26370,66647,72749,75452,75801,76843,81601,108138,320209	H2ax,Uhrf1,Cetn2,Nsmce3,Tonsl,Ascc2,4930447C04Rik,Dtl,Kat5,Xrcc4,Ddx11
8_Member	GO Cellular Components	GO:0031248	protein acetyltransferase complex	-2.93677	0	5/100	73247,75565,81601,101206,269424	Mrgbp,Sgf29,Kat5,Tada3,Jade1
8_Member	GO Cellular Components	GO:1902493	acetyltransferase complex	-2.93677	0	5/100	73247,75565,81601,101206,269424	Mrgbp,Sgf29,Kat5,Tada3,Jade1
1_Member	GO Biological Processes	GO:0051603	proteolysis involved in cellular protein catabolic process	-2.91721	0	13/618	18002,18140,22213,30940,68612,74256,75452,76843,81601,110616,140499,236733,319651	Nedd8,Uhrf1,Ube2g2,Usp25,Ube2c,Cyld,Ascc2,Dtl,Kat5,Atxn3,Ube2j2,Usp11,Usp37
10_Summary	GO Cellular Components	GO:0000315	organellar large ribosomal subunit	-2.89734	0	4/60	27395,66448,66493,94067,619605,66706,68055,72113,74868,215999,224904,333182,12856,110616	Mrpl15,Mrpl20,Mrpl51,Mrpl43,Zcchc17,Ndufaf3,Dmac2l,Adck1,Tmem65,Mcu,Micos13,Cox6b2,Cox17,Atxn3
8_Member	GO Biological Processes	GO:0006473	protein acetylation	-2.89043	0	6/152	72107,73247,75565,81601,101206,269424	Dscc1,Mrgbp,Sgf29,Kat5,Tada3,Jade1
8_Member	GO Cellular Components	GO:0140535	intracellular protein-containing complex	-2.87061	0	15/785	30940,66213,68612,73247,75565,76843,81601,101206,102371,108138,140499,227743,231464,242521,269424	Usp25,Med7,Ube2c,Mrgbp,Sgf29,Dtl,Kat5,Tada3,Myzap,Xrcc4,Ube2j2,Mapkap1,Cnot6l,Klhl9,Jade1
5_Member	GO Biological Processes	GO:0006259	DNA metabolic process	-2.83175	0	14/711	13436,15270,18140,26370,60364,66647,72107,72749,75452,75801,76843,81601,108138,320209	Dnmt3b,H2ax,Uhrf1,Cetn2,Donson,Nsmce3,Dscc1,Tonsl,Ascc2,4930447C04Rik,Dtl,Kat5,Xrcc4,Ddx11
8_Member	GO Biological Processes	GO:0051052	regulation of DNA metabolic process	-2.76495	0	12/565	19229,60364,72107,73247,75565,77044,81601,101206,107970,108138,269424,319651	Ptk2b,Donson,Dscc1,Mrgbp,Sgf29,Arid2,Kat5,Tada3,H1f6,Xrcc4,Jade1,Usp37
1_Member	GO Biological Processes	GO:0044257	cellular protein catabolic process	-2.75225	0	13/645	18002,18140,22213,30940,68612,74256,75452,76843,81601,110616,140499,236733,319651	Nedd8,Uhrf1,Ube2g2,Usp25,Ube2c,Cyld,Ascc2,Dtl,Kat5,Atxn3,Ube2j2,Usp11,Usp37
11_Member	GO Biological Processes	GO:0071624	positive regulation of granulocyte chemotaxis	-2.74107	0	3/31	13143,17242,215999	Dapk2,Mdk,Mcu
6_Member	GO Cellular Components	GO:0044815	DNA packaging complex	-2.72254	0	6/164	15270,67052,73247,77044,81601,107970	H2ax,Ndc80,Mrgbp,Arid2,Kat5,H1f6
12_Member	GO Biological Processes	GO:0032387	negative regulation of intracellular transport	-2.71936	0	4/67	16413,18769,20224,22213	Itgb1bp1,Pkig,Sar1a,Ube2g2
12_Member	GO Biological Processes	GO:0033157	regulation of intracellular protein transport	-2.65825	0	7/228	13605,16413,18769,20224,22213,23991,218333	Ect2,Itgb1bp1,Pkig,Sar1a,Ube2g2,Cib1,Ice1
3_Member	GO Cellular Components	GO:0005657	replication fork	-2.64943	0	4/70	15270,18140,60364,72749	H2ax,Uhrf1,Donson,Tonsl
8_Member	GO Cellular Components	GO:0005819	spindle	-2.64777	0	9/361	13605,66061,74256,75565,81601,101206,219114,231912,320209	Ect2,Dynlt2b,Cyld,Sgf29,Kat5,Tada3,Ska3,Katnal1,Ddx11
8_Member	GO Biological Processes	GO:0016573	histone acetylation	-2.60353	0	5/119	73247,75565,81601,101206,269424	Mrgbp,Sgf29,Kat5,Tada3,Jade1
10_Member	GO Cellular Components	GO:0015934	large ribosomal subunit	-2.52621	0	5/124	27395,66448,66493,94067,619605	Mrpl15,Mrpl20,Mrpl51,Mrpl43,Zcchc17
11_Member	GO Biological Processes	GO:0090022	regulation of neutrophil chemotaxis	-2.51831	0	3/37	13143,17242,215999	Dapk2,Mdk,Mcu
11_Member	GO Biological Processes	GO:0002688	regulation of leukocyte chemotaxis	-2.49632	0	5/126	13143,17242,18600,19229,215999	Dapk2,Mdk,Padi2,Ptk2b,Mcu
8_Member	GO Biological Processes	GO:0016570	histone modification	-2.45482	0	9/386	18140,18600,19049,73247,73251,75565,81601,101206,269424	Uhrf1,Padi2,Ppp1r1b,Mrgbp,Setd7,Sgf29,Kat5,Tada3,Jade1
6_Member	GO Biological Processes	GO:1905168	positive regulation of double-strand break repair via homologous recombination	-2.45281	0	3/39	73247,77044,81601	Mrgbp,Arid2,Kat5
8_Member	GO Biological Processes	GO:0006475	internal protein amino acid acetylation	-2.45252	0	5/129	73247,75565,81601,101206,269424	Mrgbp,Sgf29,Kat5,Tada3,Jade1
8_Member	GO Biological Processes	GO:0018393	internal peptidyl-lysine acetylation	-2.45252	0	5/129	73247,75565,81601,101206,269424	Mrgbp,Sgf29,Kat5,Tada3,Jade1
13_Summary	GO Biological Processes	GO:0019439	aromatic compound catabolic process	-2.44749	0	8/316	18605,66373,67618,68544,71997,226517,231464,235674	Enpp1,Lsm5,Aasdhppt,Trir,Smg9,Smg7,Cnot6l,Acaa1b
10_Member	GO Cellular Components	GO:0005743	mitochondrial inner membrane	-2.42561	0	11/542	27395,66448,66493,66706,68055,72113,74868,94067,215999,224904,333182	Mrpl15,Mrpl20,Mrpl51,Ndufaf3,Dmac2l,Adck1,Tmem65,Mrpl43,Mcu,Micos13,Cox6b2
11_Member	GO Biological Processes	GO:1902624	positive regulation of neutrophil migration	-2.42143	0	3/40	13143,17242,215999	Dapk2,Mdk,Mcu
5_Member	GO Biological Processes	GO:0010212	response to ionizing radiation	-2.40994	0	5/132	13605,15270,24086,81601,108138	Ect2,H2ax,Tlk2,Kat5,Xrcc4
8_Member	GO Biological Processes	GO:0018394	peptidyl-lysine acetylation	-2.40994	0	5/132	73247,75565,81601,101206,269424	Mrgbp,Sgf29,Kat5,Tada3,Jade1
16_Summary	GO Biological Processes	GO:0009062	fatty acid catabolic process	-2.40043	0	4/82	26378,26458,106861,235674,668173	Decr2,Slc27a2,Abhd3,Acaa1b,Pex10
12_Member	GO Biological Processes	GO:0051222	positive regulation of protein transport	-2.39844	0	8/322	13605,16413,18640,20224,22249,23991,215999,218333	Ect2,Itgb1bp1,Pfkfb2,Sar1a,Unc13b,Cib1,Mcu,Ice1
8_Member	GO Biological Processes	GO:0043543	protein acylation	-2.38342	0	6/192	72107,73247,75565,81601,101206,269424	Dscc1,Mrgbp,Sgf29,Kat5,Tada3,Jade1
18_Summary	GO Biological Processes	GO:2000249	regulation of actin cytoskeleton reorganization	-2.36121	0	3/42	17242,19229,66898,18605,108138	Mdk,Ptk2b,Baiap2l1,Enpp1,Xrcc4
1_Member	GO Biological Processes	GO:0030163	protein catabolic process	-2.32937	0	13/723	18002,18140,22213,30940,68612,74256,75452,76843,81601,110616,140499,236733,319651	Nedd8,Uhrf1,Ube2g2,Usp25,Ube2c,Cyld,Ascc2,Dtl,Kat5,Atxn3,Ube2j2,Usp11,Usp37
16_Member	KEGG Pathway	mmu04146	Peroxisome	-2.32665	0	4/86	26378,26458,235674,668173	Decr2,Slc27a2,Acaa1b,Pex10
6_Member	GO Cellular Components	GO:0032993	protein-DNA complex	-2.31877	0	6/198	15270,60364,72749,73247,81601,107970	H2ax,Donson,Tonsl,Mrgbp,Kat5,H1f6
8_Member	GO Biological Processes	GO:0080135	regulation of cellular response to stress	-2.27543	0	13/734	19229,27403,30940,73247,74256,75565,77044,81601,99470,101206,108138,108705,227743	Ptk2b,Abca7,Usp25,Mrgbp,Cyld,Sgf29,Arid2,Kat5,Magi3,Tada3,Xrcc4,Pttg1ip,Mapkap1
12_Member	GO Biological Processes	GO:0032386	regulation of intracellular transport	-2.27351	0	8/338	13605,16413,18769,20224,22213,23991,66061,218333	Ect2,Itgb1bp1,Pkig,Sar1a,Ube2g2,Cib1,Dynlt2b,Ice1
12_Member	GO Biological Processes	GO:1904951	positive regulation of establishment of protein localization	-2.27351	0	8/338	13605,16413,18640,20224,22249,23991,215999,218333	Ect2,Itgb1bp1,Pfkfb2,Sar1a,Unc13b,Cib1,Mcu,Ice1
19_Summary	GO Biological Processes	GO:0009141	nucleoside triphosphate metabolic process	-2.26329	0	5/143	16833,18605,23917,68055,171567	Ldhc,Enpp1,Impdh1,Dmac2l,Nme7
16_Member	GO Cellular Components	GO:0005778	peroxisomal membrane	-2.2498	0	3/46	26378,26458,668173	Decr2,Slc27a2,Pex10
16_Member	GO Cellular Components	GO:0031903	microbody membrane	-2.2498	0	3/46	26378,26458,668173	Decr2,Slc27a2,Pex10
18_Member	GO Biological Processes	GO:0030279	negative regulation of ossification	-2.2498	0	3/46	17242,18605,19229	Mdk,Enpp1,Ptk2b
2_Member	GO Biological Processes	GO:1901990	regulation of mitotic cell cycle phase transition	-2.24354	0	8/342	15170,60364,67052,68612,74268,76843,77044,269424	Ptpn6,Donson,Ndc80,Ube2c,Aven,Dtl,Arid2,Jade1
13_Member	GO Biological Processes	GO:1901361	organic cyclic compound catabolic process	-2.24354	0	8/342	18605,66373,67618,68544,71997,226517,231464,235674	Enpp1,Lsm5,Aasdhppt,Trir,Smg9,Smg7,Cnot6l,Acaa1b
12_Member	GO Biological Processes	GO:0090316	positive regulation of intracellular protein transport	-2.2381	0	5/145	13605,16413,20224,23991,218333	Ect2,Itgb1bp1,Sar1a,Cib1,Ice1
20_Summary	GO Biological Processes	GO:0006892	post-Golgi vesicle-mediated transport	-2.22316	0	4/92	26422,67015,70028,210148	Nbea,Ccdc91,Dop1b,Slc30a6
6_Member	GO Cellular Components	GO:0000786	nucleosome	-2.20668	0	4/93	15270,73247,81601,107970	H2ax,Mrgbp,Kat5,H1f6
12_Member	GO Biological Processes	GO:0090317	negative regulation of intracellular protein transport	-2.19808	0	3/48	16413,18769,22213	Itgb1bp1,Pkig,Ube2g2
14_Member	GO Biological Processes	GO:0033628	regulation of cell adhesion mediated by integrin	-2.19808	0	3/48	15170,16413,23991	Ptpn6,Itgb1bp1,Cib1
10_Member	GO Cellular Components	GO:0000313	organellar ribosome	-2.1904	0	4/94	27395,66448,66493,94067	Mrpl15,Mrpl20,Mrpl51,Mrpl43
10_Member	GO Cellular Components	GO:0005761	mitochondrial ribosome	-2.1904	0	4/94	27395,66448,66493,94067	Mrpl15,Mrpl20,Mrpl51,Mrpl43
19_Member	GO Biological Processes	GO:0009206	purine ribonucleoside triphosphate biosynthetic process	-2.1904	0	4/94	16833,23917,68055,171567	Ldhc,Impdh1,Dmac2l,Nme7
19_Member	GO Biological Processes	GO:0009145	purine nucleoside triphosphate biosynthetic process	-2.17433	0	4/95	16833,23917,68055,171567	Ldhc,Impdh1,Dmac2l,Nme7
5_Member	GO Biological Processes	GO:0010332	response to gamma radiation	-2.17312	0	3/49	15270,24086,108138	H2ax,Tlk2,Xrcc4
10_Member	GO Cellular Components	GO:0019866	organelle inner membrane	-2.16064	0	11/589	27395,66448,66493,66706,68055,72113,74868,94067,215999,224904,333182	Mrpl15,Mrpl20,Mrpl51,Ndufaf3,Dmac2l,Adck1,Tmem65,Mrpl43,Mcu,Micos13,Cox6b2
2_Member	GO Biological Processes	GO:0007346	regulation of mitotic cell cycle	-2.1531	0	10/509	13685,15170,60364,67052,68612,74256,74268,76843,77044,269424	Eif4ebp1,Ptpn6,Donson,Ndc80,Ube2c,Cyld,Aven,Dtl,Arid2,Jade1
5_Member	GO Biological Processes	GO:0009314	response to radiation	-2.14813	0	9/431	13605,15270,19049,24086,27403,66647,76843,81601,108138	Ect2,H2ax,Ppp1r1b,Tlk2,Abca7,Nsmce3,Dtl,Kat5,Xrcc4
17_Member	GO Biological Processes	GO:0042073	intraciliary transport	-2.12487	0	3/51	66061,76411,171567	Dynlt2b,Ift43,Nme7
11_Member	GO Biological Processes	GO:0002690	positive regulation of leukocyte chemotaxis	-2.11199	0	4/99	13143,17242,19229,215999	Dapk2,Mdk,Ptk2b,Mcu
19_Member	GO Biological Processes	GO:0009201	ribonucleoside triphosphate biosynthetic process	-2.11199	0	4/99	16833,23917,68055,171567	Ldhc,Impdh1,Dmac2l,Nme7
17_Member	GO Cellular Components	GO:0005815	microtubule organizing center	-2.1032	0	13/771	15270,16413,23991,26370,66061,67052,74256,76411,76843,171567,219114,269424,320209	H2ax,Itgb1bp1,Cib1,Cetn2,Dynlt2b,Ndc80,Cyld,Ift43,Dtl,Nme7,Ska3,Jade1,Ddx11
11_Member	GO Biological Processes	GO:1902622	regulation of neutrophil migration	-2.10153	0	3/52	13143,17242,215999	Dapk2,Mdk,Mcu
11_Member	GO Biological Processes	GO:0002687	positive regulation of leukocyte migration	-2.09547	0	5/157	13143,14082,17242,19229,215999	Dapk2,Fadd,Mdk,Ptk2b,Mcu
5_Member	GO Biological Processes	GO:0006310	DNA recombination	-2.0741	0	6/223	15270,66647,72749,75801,81601,108138	H2ax,Nsmce3,Tonsl,4930447C04Rik,Kat5,Xrcc4
13_Member	GO Biological Processes	GO:0006401	RNA catabolic process	-2.06192	0	5/160	66373,68544,71997,226517,231464	Lsm5,Trir,Smg9,Smg7,Cnot6l
13_Member	GO Biological Processes	GO:0046700	heterocycle catabolic process	-2.06131	0	7/294	18605,66373,67618,68544,71997,226517,231464	Enpp1,Lsm5,Aasdhppt,Trir,Smg9,Smg7,Cnot6l
2_Member	GO Biological Processes	GO:0022402	cell cycle process	-2.05895	0	13/781	13605,13685,26370,60364,67052,68612,72107,75801,76843,81601,114642,319651,320209	Ect2,Eif4ebp1,Cetn2,Donson,Ndc80,Ube2c,Dscc1,4930447C04Rik,Dtl,Kat5,Brdt,Usp37,Ddx11
10_Member	GO Cellular Components	GO:0005740	mitochondrial envelope	-2.05895	0	13/781	12856,27395,66448,66493,66706,68055,72113,74868,94067,110616,215999,224904,333182	Cox17,Mrpl15,Mrpl20,Mrpl51,Ndufaf3,Dmac2l,Adck1,Tmem65,Mrpl43,Atxn3,Mcu,Micos13,Cox6b2
16_Member	GO Biological Processes	GO:0072329	monocarboxylic acid catabolic process	-2.05257	0	4/103	26378,26458,106861,235674	Decr2,Slc27a2,Abhd3,Acaa1b
6_Member	GO Cellular Components	GO:0000776	kinetochore	-2.05091	0	5/161	53951,67052,77044,81601,219114	Gpatch11,Ndc80,Arid2,Kat5,Ska3
18_Member	GO Biological Processes	GO:0002312	B cell activation involved in immune response	-2.03446	0	3/55	18605,19229,108138	Enpp1,Ptk2b,Xrcc4
11_Member	GO Biological Processes	GO:0002685	regulation of leukocyte migration	-2.02064	0	6/229	13143,14082,17242,18600,19229,215999	Dapk2,Fadd,Mdk,Padi2,Ptk2b,Mcu
13_Member	GO Biological Processes	GO:0044270	cellular nitrogen compound catabolic process	-2.0086	0	7/301	18605,66373,67618,68544,71997,226517,231464	Enpp1,Lsm5,Aasdhppt,Trir,Smg9,Smg7,Cnot6l
