# Supplementary material for: UBE2J2 is essential for the progression of meiosis prophase I during spermatogenesis in mice
Source: iScience. 2025 Jun 11;28(8):112878. doi: 10.1016/j.isci.2025.112878 (PMC12275893; doi:10.1016/j.isci.2025.112878)
Supplement: Table S3. Detailed list of unique expression proteins in the KO group for GO enrichment analysis, related to Figure 5 [file mmc4.xlsx]

## Sheet: Sheet1
GroupID	Category	Term	Description	LogP	Log(q-value)	InTerm_InList	Genes	Symbols
1_Summary	GO Biological Processes	GO:0006694	steroid biosynthetic process	-5.24213	-1.17562	5/106	13595,20775,20778,74754,104086,53881,58242,64385,12651,20250	Ebp,Sqle,Scarb1,Dhcr24,Cyp27a1,Slc5a3,Nudt11,Cyp4f14,Chkb,Scd2
1_Member	GO Biological Processes	GO:0006066	alcohol metabolic process	-5.05218	-1.17562	7/308	13595,20775,20778,53881,58242,74754,104086	Ebp,Sqle,Scarb1,Slc5a3,Nudt11,Dhcr24,Cyp27a1
1_Member	GO Biological Processes	GO:0008203	cholesterol metabolic process	-4.89271	-1.17562	5/125	13595,20775,20778,74754,104086	Ebp,Sqle,Scarb1,Dhcr24,Cyp27a1
1_Member	GO Biological Processes	GO:1901615	organic hydroxy compound metabolic process	-4.88265	-1.17562	8/458	13595,20775,20778,53881,58242,64385,74754,104086	Ebp,Sqle,Scarb1,Slc5a3,Nudt11,Cyp4f14,Dhcr24,Cyp27a1
1_Member	KEGG Pathway	mmu00100	Steroid biosynthesis	-4.82943	-1.17562	3/20	13595,20775,74754	Ebp,Sqle,Dhcr24
1_Member	GO Biological Processes	GO:0016125	sterol metabolic process	-4.74644	-1.17562	5/134	13595,20775,20778,74754,104086	Ebp,Sqle,Scarb1,Dhcr24,Cyp27a1
1_Member	GO Biological Processes	GO:1902652	secondary alcohol metabolic process	-4.68476	-1.17562	5/138	13595,20775,20778,74754,104086	Ebp,Sqle,Scarb1,Dhcr24,Cyp27a1
1_Member	GO Biological Processes	GO:0016126	sterol biosynthetic process	-3.72432	-0.27317	3/46	13595,20775,74754	Ebp,Sqle,Dhcr24
1_Member	GO Biological Processes	GO:0008610	lipid biosynthetic process	-3.63192	-0.231921	7/517	12651,13595,20250,20775,20778,74754,104086	Chkb,Ebp,Scd2,Sqle,Scarb1,Dhcr24,Cyp27a1
1_Member	GO Biological Processes	GO:0008202	steroid metabolic process	-3.30839	-0.013769	5/271	13595,20775,20778,74754,104086	Ebp,Sqle,Scarb1,Dhcr24,Cyp27a1
1_Member	GO Biological Processes	GO:1901617	organic hydroxy compound biosynthetic process	-3.13763	0	4/168	13595,20775,74754,104086	Ebp,Sqle,Dhcr24,Cyp27a1
1_Member	GO Biological Processes	GO:0046165	alcohol biosynthetic process	-2.77464	0	3/97	13595,74754,104086	Ebp,Dhcr24,Cyp27a1
2_Summary	GO Cellular Components	GO:0140535	intracellular protein-containing complex	-3.2595	-0.013769	8/785	19823,20022,64050,71765,72341,102162,224023,230784	Rnf7,Polr2j,Yeats4,Klhdc3,Elp6,Taf5l,Klhl22,Sesn2
3_Summary	GO Biological Processes	GO:0016042	lipid catabolic process	-3.25811	-0.013769	5/278	20778,64385,72469,104086,230784,20775,20250,329910	Scarb1,Cyp4f14,Plcd3,Cyp27a1,Sesn2,Sqle,Scd2,Acot11
3_Member	GO Molecular Functions	GO:0016709	oxidoreductase activity, acting on paired donors, with incorporation or reduction of molecular oxygen, NAD(P)H as one donor, and incorporation of one atom of oxygen	-3.24074	-0.013769	3/67	20775,64385,104086	Sqle,Cyp4f14,Cyp27a1
3_Member	GO Biological Processes	GO:1901616	organic hydroxy compound catabolic process	-3.22188	-0.013769	3/68	20778,64385,104086	Scarb1,Cyp4f14,Cyp27a1
3_Member	GO Molecular Functions	GO:0016705	oxidoreductase activity, acting on paired donors, with incorporation or reduction of molecular oxygen	-2.64916	0	4/228	20250,20775,64385,104086	Scd2,Sqle,Cyp4f14,Cyp27a1
3_Member	GO Molecular Functions	GO:0004497	monooxygenase activity	-2.22494	0	3/152	20775,64385,104086	Sqle,Cyp4f14,Cyp27a1
3_Member	GO Biological Processes	GO:0044282	small molecule catabolic process	-2.13694	0	4/318	20778,64385,104086,230784	Scarb1,Cyp4f14,Cyp27a1,Sesn2
3_Member	GO Molecular Functions	GO:0005506	iron ion binding	-2.08445	0	3/171	20250,64385,104086	Scd2,Cyp4f14,Cyp27a1
3_Member	GO Biological Processes	GO:0032787	monocarboxylic acid metabolic process	-2.07751	0	5/521	20250,64385,104086,230784,329910	Scd2,Cyp4f14,Cyp27a1,Sesn2,Acot11
4_Summary	GO Biological Processes	GO:0006511	ubiquitin-dependent protein catabolic process	-2.77416	0	6/529	18203,19823,67615,71765,223455,224023,74164,102162	Ntan1,Rnf7,Ube2r2,Klhdc3,Marchf6,Klhl22,Nfx1,Taf5l
4_Member	GO Biological Processes	GO:0019941	modification-dependent protein catabolic process	-2.72901	0	6/540	18203,19823,67615,71765,223455,224023	Ntan1,Rnf7,Ube2r2,Klhdc3,Marchf6,Klhl22
4_Member	GO Biological Processes	GO:0043632	modification-dependent macromolecule catabolic process	-2.68892	0	6/550	18203,19823,67615,71765,223455,224023	Ntan1,Rnf7,Ube2r2,Klhdc3,Marchf6,Klhl22
4_Member	GO Biological Processes	GO:0051603	proteolysis involved in cellular protein catabolic process	-2.43783	0	6/618	18203,19823,67615,71765,223455,224023	Ntan1,Rnf7,Ube2r2,Klhdc3,Marchf6,Klhl22
4_Member	GO Biological Processes	GO:0044257	cellular protein catabolic process	-2.34738	0	6/645	18203,19823,67615,71765,223455,224023	Ntan1,Rnf7,Ube2r2,Klhdc3,Marchf6,Klhl22
4_Member	GO Biological Processes	GO:0070647	protein modification by small protein conjugation or removal	-2.1977	0	6/693	19823,67615,74164,102162,223455,224023	Rnf7,Ube2r2,Nfx1,Taf5l,Marchf6,Klhl22
4_Member	GO Biological Processes	GO:0016567	protein ubiquitination	-2.11542	0	5/510	19823,67615,74164,223455,224023	Rnf7,Ube2r2,Nfx1,Marchf6,Klhl22
4_Member	GO Biological Processes	GO:0030163	protein catabolic process	-2.11067	0	6/723	18203,19823,67615,71765,223455,224023	Ntan1,Rnf7,Ube2r2,Klhdc3,Marchf6,Klhl22
5_Summary	GO Biological Processes	GO:0019751	polyol metabolic process	-2.7244	0	3/101	53881,58242,104086	Slc5a3,Nudt11,Cyp27a1
6_Summary	GO Biological Processes	GO:0007005	mitochondrion organization	-2.30919	0	5/458	19823,68002,76826,230784,403187	Rnf7,Sdhaf4,Nubpl,Sesn2,Opa3
7_Summary	GO Biological Processes	GO:0046661	male sex differentiation	-2.12687	0	3/165	22418,73679,74754	Wnt5a,Tex19.1,Dhcr24
