# Supplementary material for: UBE2J2 is essential for the progression of meiosis prophase I during spermatogenesis in mice
Source: iScience. 2025 Jun 11;28(8):112878. doi: 10.1016/j.isci.2025.112878 (PMC12275893; doi:10.1016/j.isci.2025.112878)
Supplement: Table S4. Detailed list of genes associated with separation of homologous chromosomes from GSEA, related to Figure 5 [file mmc5.xlsx]

## Sheet: LIST
SYMBOL	RANK IN GENE LIST	RANK METRIC SCORE	RUNNING ES	CORE ENRICHMENT
CTCF	36	1.31052	0.0105071	No
ABRAXAS2	80	1.01002	0.0158823	No
NAA10	106	0.916667	0.023264	No
KLHL22	176	0.834261	0.021728	No
CHMP2B	358	0.644753	-0.00224571	No
CDC23	371	0.633333	0.00379542	No
CHAMP1	418	0.592654	0.00324278	No
PSMG2	460	0.566667	0.00324675	No
TLK1	490	0.54568	0.00512128	No
PUM2	582	0.5	-0.00465988	No
CTNNB1	773	0.442404	-0.0328543	No
CHMP1A	840	0.420685	-0.0391983	No
SLC25A5	1017	0.374376	-0.0657731	No
AKAP8	1024	0.366667	-0.0621065	No
TOP3B	1044	0.366667	-0.0607601	No
SFPQ	1084	0.35	-0.0631986	No
CIAO1	1170	0.333333	-0.0740622	No
CDC16	1311	0.3	-0.0951728	No
NR3C1	1335	0.3	-0.0954017	No
PUM1	1338	0.3	-0.0918825	No
ACTR2	1439	0.283333	-0.106069	No
CDC26	1523	0.266667	-0.117437	No
EHMT2	1563	0.257903	-0.121066	No
BAG6	1564	0.257903	-0.117734	No
SMC3	1569	0.257903	-0.115115	No
BUB3	1619	0.25	-0.120631	No
SEH1L	1652	0.241265	-0.123225	No
PLK1	1669	0.241195	-0.122964	No
ATRX	1677	0.233333	-0.121199	No
NUP43	1680	0.233333	-0.118541	No
ANAPC1	1701	0.233333	-0.119096	No
TOP1	1801	0.216667	-0.133965	No
DYNC1H1	1809	0.216667	-0.132415	No
RCC2	1818	0.215947	-0.131053	No
EML4	1836	0.208681	-0.131391	No
MAU2	1868	0.203139	-0.134299	No
DIS3L2	1879	0.2	-0.1335	No
RAD21	1896	0.2	-0.133771	No
NUP37	1945	0.191348	-0.139866	No
RCC1	1947	0.191348	-0.137572	No
RPS3	1968	0.183333	-0.138773	No
RAN	1969	0.183333	-0.136404	No
ACTR3	1998	0.183333	-0.139033	No
NAA50	2112	0.166667	-0.157047	No
MMS19	2131	0.158598	-0.158211	No
DDX3X	2155	0.15807	-0.160273	No
HNRNPU	2165	0.15807	-0.159837	No
SMC1A	2166	0.15807	-0.157795	No
MAD1L1	2181	0.15	-0.158355	No
PDS5A	2191	0.15	-0.158024	No
ZNF207	2193	0.15	-0.156264	No
PDS5B	2206	0.15	-0.156468	No
CSNK2A1	2269	0.141431	-0.165706	No
P3H4	2288	0.136305	-0.167157	No
NUMA1	2448	0.108514	-0.194133	No
ZWILCH	2564	0.0934391	-0.213451	No
PCID2	2581	0.0918197	-0.21512	No
STAG2	2689	0.0751253	-0.233246	No
VPS4A	2698	0.0751252	-0.233703	No
UBE2I	2717	0.0748753	-0.235948	No
POGZ	2742	0.0666667	-0.239371	No
PPP2R1A	2770	0.0666667	-0.243328	No
USP9X	2778	0.0666666	-0.243716	No
STAG1	2780	0.0666666	-0.243033	No
PDCD6IP	2813	0.0584307	-0.247989	No
WAPL	2894	0.05	-0.261621	No
VPS4B	2926	0.0417362	-0.266615	No
PHB2	3038	0.0249584	-0.286103	No
RMDN1	3053	0.0249583	-0.288279	No
DLGAP5	3142	0.0057735	-0.303911	No
TUBG1	3149	4.96705e-08	-0.304982	No
TPR	3168	0	-0.308194	No
ANAPC4	3194	0	-0.312656	No
MCMBP	3329	-0.0249584	-0.336249	No
KATNB1	3330	-0.0249584	-0.335927	No
SMC4	3340	-0.0249584	-0.337211	No
ANAPC7	3456	-0.0417363	-0.357196	No
CUL3	3523	-0.0582363	-0.368223	No
DCTN2	3527	-0.0582363	-0.368006	No
CDC42	3669	-0.0833334	-0.392095	No
ESCO2	3679	-0.0866025	-0.392582	No
PMF1	3680	-0.0899541	-0.39142	No
EML3	3724	-0.0966964	-0.397845	No
SMC2	3732	-0.0999999	-0.397802	No
NDC1	3755	-0.1	-0.400437	No
ANAPC5	3829	-0.116667	-0.411958	No
KPNB1	3860	-0.124792	-0.4157	No
ZW10	3992	-0.15	-0.437142	No
NIPBL	4005	-0.15	-0.437346	No
DYNC1LI1	4017	-0.15807	-0.437267	No
MACROH2A1	4072	-0.170585	-0.4447	No
IK	4081	-0.174709	-0.443871	No
ATM	4137	-0.183333	-0.451318	No
SUN1	4184	-0.191348	-0.457056	No
NCAPH	4200	-0.191987	-0.457253	No
RACGAP1	4204	-0.192308	-0.455303	No
NCAPD2	4214	-0.2	-0.454326	No
RRS1	4238	-0.200669	-0.455838	No
NUP62	4244	-0.207987	-0.454043	No
TACC3	4286	-0.216667	-0.458561	No
NUDC	4326	-0.233333	-0.462507	Yes
BUB1B	4343	-0.233333	-0.462348	Yes
TEX12	4356	-0.233333	-0.461475	Yes
TRIP13	4379	-0.24207	-0.462274	Yes
M1AP	4380	-0.24207	-0.459146	Yes
ERCC2	4383	-0.24207	-0.456375	Yes
FEN1	4399	-0.25	-0.455823	Yes
SRPK1	4408	-0.25	-0.45402	Yes
SPDL1	4423	-0.250261	-0.453286	Yes
CEP55	4476	-0.274542	-0.459019	Yes
ZCWPW1	4485	-0.275459	-0.456888	Yes
TRAPPC12	4489	-0.275459	-0.453864	Yes
SMARCAD1	4497	-0.282484	-0.451464	Yes
KNTC1	4566	-0.307221	-0.459631	Yes
SMARCA5	4576	-0.308848	-0.457247	Yes
MEIOB	4598	-0.320602	-0.456852	Yes
CDC27	4609	-0.325226	-0.454435	Yes
ARL8A	4639	-0.333333	-0.455304	Yes
KIFC1	4644	-0.341098	-0.451611	Yes
TEX14	4647	-0.341098	-0.447561	Yes
NCAPD3	4656	-0.342237	-0.444567	Yes
SIRT2	4657	-0.342237	-0.440145	Yes
SMC5	4662	-0.342237	-0.436437	Yes
CDK5RAP2	4671	-0.348164	-0.433367	Yes
BANF1	4696	-0.352056	-0.433101	Yes
RB1	4711	-0.358932	-0.430963	Yes
MLH1	4714	-0.359783	-0.426671	Yes
WRAP73	4715	-0.359783	-0.422023	Yes
FANCD2	4730	-0.366667	-0.419784	Yes
MRE11	4756	-0.383333	-0.419293	Yes
CHMP6	4786	-0.4	-0.419301	Yes
BUB1	4856	-0.433333	-0.426017	Yes
TEX11	4858	-0.433333	-0.420596	Yes
CHMP5	4875	-0.43976	-0.41777	Yes
BECN1	4925	-0.465556	-0.4205	Yes
ESPL1	4945	-0.47421	-0.417764	Yes
TTK	4960	-0.483333	-0.414018	Yes
MAD2L1	4973	-0.483333	-0.409915	Yes
SHOC1	4976	-0.487985	-0.403967	Yes
SPICE1	4985	-0.492487	-0.399032	Yes
ZWINT	5000	-0.5	-0.395071	Yes
CSNK2A2	5028	-0.516667	-0.393214	Yes
CHMP2A	5030	-0.516667	-0.386717	Yes
SMC1B	5042	-0.524126	-0.381908	Yes
TOP2A	5043	-0.524126	-0.375137	Yes
MAEL	5051	-0.525877	-0.369591	Yes
NTMT1	5053	-0.525877	-0.362975	Yes
NUF2	5055	-0.531007	-0.356293	Yes
STAG3	5056	-0.533333	-0.349402	Yes
KIF22	5062	-0.533333	-0.343404	Yes
NCAPG2	5068	-0.533333	-0.337406	Yes
DMC1	5076	-0.542571	-0.331645	Yes
AKAP8L	5093	-0.555292	-0.327326	Yes
ABRAXAS1	5103	-0.560697	-0.321688	Yes
SYCP2	5125	-0.57596	-0.317994	Yes
KIF23	5178	-0.626043	-0.319186	Yes
SYCE2	5188	-0.633333	-0.31261	Yes
SMC6	5193	-0.633333	-0.305141	Yes
DSCC1	5197	-0.636624	-0.297451	Yes
PRC1	5223	-0.666667	-0.293299	Yes
TOP2B	5263	-0.7	-0.291216	Yes
MKI67	5269	-0.7	-0.283064	Yes
HORMAD1	5270	-0.7	-0.27402	Yes
CEP85	5281	-0.716667	-0.266545	Yes
CHMP7	5290	-0.722027	-0.258644	Yes
SYCE1	5299	-0.72621	-0.250689	Yes
KIF2C	5304	-0.733333	-0.241928	Yes
CENPE	5323	-0.750362	-0.235446	Yes
CCNB1	5339	-0.769902	-0.228175	Yes
SKA3	5360	-0.796149	-0.221458	Yes
MEIOC	5377	-0.806988	-0.213888	Yes
CIAO2B	5382	-0.809683	-0.20414	Yes
ECT2	5400	-0.82202	-0.196554	Yes
NDC80	5478	-0.855237	-0.199246	Yes
TLK2	5497	-0.857519	-0.191379	Yes
TTN	5504	-0.857614	-0.18137	Yes
SYCP1	5536	-0.916667	-0.175059	Yes
BAZ1B	5541	-0.926544	-0.163802	Yes
CHMP4B	5555	-0.95	-0.153848	Yes
NCAPH2	5596	-1.03228	-0.147649	Yes
SPC25	5601	-1.03904	-0.134938	Yes
RAD18	5615	-1.07321	-0.123392	Yes
UBE2B	5649	-1.19236	-0.113877	Yes
CHMP3	5706	-1.59351	-0.103283	Yes
NDEL1	5727	-1.87641	-0.0826084	Yes
SPC24	5742	-2.22667	-0.0563379	Yes
UBE2C	5754	-2.49583	-0.0260544	Yes
DDX11	5758	-2.5	0.00571082	Yes
