# Supplementary material for: UBE2J2 is essential for the progression of meiosis prophase I during spermatogenesis in mice
Source: iScience. 2025 Jun 11;28(8):112878. doi: 10.1016/j.isci.2025.112878 (PMC12275893; doi:10.1016/j.isci.2025.112878)
Supplement: Table S5. All protein information identified by Hangzhou Jingjie Biotechnology Company (PTM Biolabs, Inc.) for quantitative proteomic determination, related to Figure 5 [file mmc6.xlsx]

## Sheet: Protein Quant
Protein accession	Protein description	Gene name	MW [kDa]	Coverage [%]	MS/MS Counts	Peptides	Unique peptides	MS/MS count KO1	MS/MS count KO2	MS/MS count KO3	MS/MS count WT1	MS/MS count WT2	MS/MS count WT3	Peptides KO1	Peptides KO2	Peptides KO3	Peptides WT1	Peptides WT2	Peptides WT3	Unique peptides KO1	Unique peptides KO2	Unique peptides KO3	Unique peptides WT1	Unique peptides WT2	Unique peptides WT3	LFQ intensity KO1	LFQ intensity KO2	LFQ intensity KO3	LFQ intensity WT1	LFQ intensity WT2	LFQ intensity WT3	KO1	KO2	KO3	WT1	WT2	WT3	KO/WT Ratio	KO/WT P value
A0A5K7RLP0	Meiosis initiator protein OS=Mus musculus OX=10090 GN=Meiosin PE=1 SV=1	Meiosin	65.089	4.9	5	2	2	1	0	1	1	1	1	2	2	1	2	2	1	2	2	1	2	2	1	0	0	0	0	0	0
A1A5B6	TBC1 domain family member 25 OS=Mus musculus OX=10090 GN=Tbc1d25 PE=1 SV=1	Tbc1d25	82.574	3.5	4	2	2	1	0	1	1	1	0	2	1	1	1	2	2	2	1	1	1	2	2	0	0	0	0	0	0
A1L314	Macrophage-expressed gene 1 protein OS=Mus musculus OX=10090 GN=Mpeg1 PE=1 SV=1	Mpeg1	78.39	2.2	4	1	1	1	0	0	1	1	1	1	0	0	1	1	1	1	0	0	1	1	1	0	0	0	0	0	0
A2A432	Cullin-4B OS=Mus musculus OX=10090 GN=Cul4b PE=1 SV=1	Cul4b	110.7	48.4	206	39	28	35	32	34	34	35	36	34	36	34	34	36	36	25	27	24	26	26	27	303780	294520	315820	306750	309430	315880	0.987271	0.957176	1.0264	0.996923	1.00563	1.02659	0.9808	0.419551
A2A4P0	ATP-dependent RNA helicase DHX8 OS=Mus musculus OX=10090 GN=Dhx8 PE=2 SV=1	Dhx8	142.57	19.1	47	18	17	10	8	6	9	9	5	12	11	8	14	12	13	11	10	7	13	11	12	59767	54809	55867	55569	56926	53980	1.06436	0.976065	0.994907	0.9896	1.01377	0.961302	1.0238	0.490091
A2A5R2	Brefeldin A-inhibited guanine nucleotide-exchange protein 2 OS=Mus musculus OX=10090 GN=Arfgef2 PE=1 SV=1	Arfgef2	202.24	28.2	137	38	27	22	22	19	23	27	24	25	26	24	31	31	27	18	18	18	25	22	21	116790	114980	119200	103120	113600	118490	1.02122	1.00539	1.04229	0.901688	0.993325	1.03608	1.047	0.325529
A2A5Z6	E3 ubiquitin-protein ligase SMURF2 OS=Mus musculus OX=10090 GN=Smurf2 PE=1 SV=1	Smurf2	86.174	2.1	2	1	1	1	0	0	0	1	0	1	0	0	0	1	0	1	0	0	0	1	0	0	0	0	0	0	0
A2A690	Protein TANC2 OS=Mus musculus OX=10090 GN=Tanc2 PE=1 SV=1	Tanc2	220.26	1.2	2	2	2	0	0	0	1	0	1	1	1	1	2	1	1	1	1	1	2	1	1	0	0	0	0	0	0
A2A6A1	G patch domain-containing protein 8 OS=Mus musculus OX=10090 GN=Gpatch8 PE=1 SV=1	Gpatch8	164.99	6.6	23	8	8	5	4	4	4	3	3	6	5	6	6	6	6	6	5	6	6	6	6	39965	42935	36421	50439	41098	38392	0.962046	1.03354	0.876734	1.21418	0.98932	0.924181	0.9184	0.443391
A2A6Q5	Cell division cycle protein 27 homolog OS=Mus musculus OX=10090 GN=Cdc27 PE=1 SV=1	Cdc27	91.841	7.2	16	4	4	4	4	0	3	2	3	4	4	3	3	3	3	4	4	3	3	3	3	52553	38721	33089	53497	43936	46468	1.1754	0.866035	0.740069	1.19651	0.982674	1.0393	0.8642	0.336916
A2A6T1	Cerebellar degeneration-related protein 2-like OS=Mus musculus OX=10090 GN=Cdr2l PE=1 SV=1	Cdr2l	53.212	6	4	2	2	0	0	1	1	2	0	0	0	1	1	2	0	0	0	1	1	2	0	0	0	0	0	0	0
A2A791	Zinc finger MYM-type protein 4 OS=Mus musculus OX=10090 GN=Zmym4 PE=1 SV=1	Zmym4	172.44	7.5	21	7	7	3	3	2	4	4	5	4	4	3	5	5	6	4	4	3	5	5	6	34536	37019	37440	28977	32158	30075	1.03502	1.10943	1.12205	0.86842	0.963752	0.901326	1.195	0.0107443
A2A8L1	Chromodomain-helicase-DNA-binding protein 5 OS=Mus musculus OX=10090 GN=Chd5 PE=1 SV=1	Chd5	222.51	10.9	9	17	4	2	0	1	2	2	2	15	14	15	13	15	16	2	2	2	2	3	3	17770	15612	15828	0	19145	18390	1.02427	0.899879	0.912329		1.10352	1.06	0.874	0.0899475
A2A8L5	Receptor-type tyrosine-protein phosphatase F OS=Mus musculus OX=10090 GN=Ptprf PE=1 SV=1	Ptprf	211.49	19.1	63	23	16	11	8	7	12	15	10	15	14	13	16	17	17	8	9	8	12	11	12	54366	59155	57896	44532	61838	49285	0.997322	1.08517	1.06208	0.816921	1.13439	0.904113	1.1013	0.352641
A2A8U2	Transmembrane protein 201 OS=Mus musculus OX=10090 GN=Tmem201 PE=1 SV=1	Tmem201	72.499	7.2	12	4	4	2	2	2	3	2	1	3	4	4	3	2	2	3	4	4	3	2	2	54005	65362	57715	46926	46448	64210	0.968219	1.17183	1.03473	0.841304	0.832735	1.15118	1.1237	0.356201
A2A8Z1	Oxysterol-binding protein-related protein 9 OS=Mus musculus OX=10090 GN=Osbpl9 PE=1 SV=1	Osbpl9	83.108	26.2	58	14	14	10	11	8	10	10	9	12	11	10	11	11	11	12	11	10	11	11	11	289120	294730	303900	308280	307630	308550	0.95724	0.975814	1.00618	1.02068	1.01852	1.02157	0.9603	0.0487982
A2A9I7	Doublesex- and mab-3-related transcription factor B1 OS=Mus musculus OX=10090 GN=Dmrtb1 PE=1 SV=1	Dmrtb1	38.423	26.2	23	6	6	3	4	2	3	6	5	3	4	3	5	6	5	3	4	3	5	6	5	118710	127140	115420	115580	142750	121330	0.961305	1.02957	0.934663	0.935959	1.15598	0.982522	0.9516	0.544191
A2A9R3	Melanoma-associated antigen B4 OS=Mus musculus OX=10090 GN=Mageb4 PE=1 SV=1	Mageb4	60.922	48.6	71	15	15	15	11	12	11	10	12	12	10	12	12	10	10	12	10	12	12	10	10	688140	689050	719610	613870	753660	625280	1.00959	1.01093	1.05576	0.900629	1.10572	0.917369	1.0522	0.458568
A2AAE1	Transmembrane protein KIAA1109 OS=Mus musculus OX=10090 GN=Kiaa1109 PE=1 SV=4	Kiaa1109	555.36	1.4	5	4	4	0	0	0	3	1	1	0	0	1	3	4	2	0	0	1	3	4	2	0	0	0	873780	817340	626270				1.13116	1.0581	0.810744
A2AAJ9	Obscurin OS=Mus musculus OX=10090 GN=Obscn PE=1 SV=3	Obscn	966.58	0.3	7	2	2	1	1	1	1	1	2	2	2	2	2	2	2	2	2	2	2	2	2	230660	253420	271480	366550	381260	306080	0.764851	0.840322	0.900207	1.21545	1.26423	1.01494	0.7169	0.0160281
A2AAX3	Kelch-like protein 15 OS=Mus musculus OX=10090 GN=Klhl15 PE=2 SV=1	Klhl15	69.744	4	5	2	2	0	2	1	1	1	0	1	2	1	1	1	1	1	2	1	1	1	1	0	0	0	0	0	0
A2AAY5	SH3 and PX domain-containing protein 2B OS=Mus musculus OX=10090 GN=Sh3pxd2b PE=1 SV=1	Sh3pxd2b	101.52	3.6	8	2	2	2	1	2	1	1	1	2	2	2	1	2	1	2	2	2	1	2	1	55037	38889	45031	0	39158	0	1.23599	0.873346	1.01128		0.879387		1.1829
A2ADY9	Protein DDI1 homolog 2 OS=Mus musculus OX=10090 GN=Ddi2 PE=1 SV=1	Ddi2	44.59	40.9	41	10	10	6	6	8	7	8	6	5	7	8	7	7	7	5	7	8	7	7	7	116090	105680	112680	93408	100710	93808	1.11916	1.0188	1.08629	0.900497	0.970892	0.904354	1.1616	0.0154614
A2AF47	Dedicator of cytokinesis protein 11 OS=Mus musculus OX=10090 GN=Dock11 PE=1 SV=1	Dock11	237.77	8.8	22	13	12	3	3	2	5	4	5	10	7	7	8	6	8	9	6	6	7	5	7	42358	34620	36404	40234	52976	51501	0.984715	0.804826	0.8463	0.935337	1.23156	1.19727	0.7835	0.0867442
A2AG06	Meiosis-specific coiled-coil domain-containing protein MEIOC OS=Mus musculus OX=10090 GN=Meioc PE=1 SV=1	Meioc	108.83	11.4	23	8	8	3	2	3	6	4	5	5	4	5	8	6	5	5	4	5	8	6	5	19367	16802	23574	31318	25555	25810	0.815876	0.70782	0.993105	1.31934	1.07656	1.0873	0.7226	0.0493854
A2AG50	MAP7 domain-containing protein 2 OS=Mus musculus OX=10090 GN=Map7d2 PE=1 SV=1	Map7d2	86.049	13.3	29	8	8	4	4	5	5	6	5	4	6	6	6	6	5	4	6	6	6	6	5	34722	38942	35491	43120	49387	37520	0.871019	0.97688	0.890309	1.08169	1.2389	0.941208	0.8395	0.121775
A2AGH6	Mediator of RNA polymerase II transcription subunit 12 OS=Mus musculus OX=10090 GN=Med12 PE=1 SV=1	Med12	244.56	2.7	7	4	4	4	1	1	1	0	0	4	1	2	2	1	0	4	1	2	2	1	0	16986	0	13609	15367	0	0	1.1087		0.888277	1.00302			0.9955
A2AGT5	Cytoskeleton-associated protein 5 OS=Mus musculus OX=10090 GN=Ckap5 PE=1 SV=1	Ckap5	225.63	39.3	319	67	66	51	54	49	56	52	57	60	63	59	61	58	57	60	63	58	61	58	57	428060	429700	432840	435310	429640	447960	0.986499	0.990279	0.997515	1.00321	0.99014	1.03236	0.983	0.253426
A2AHC3	Calmodulin-regulated spectrin-associated protein 1 OS=Mus musculus OX=10090 GN=Camsap1 PE=1 SV=1	Camsap1	175.89	21.9	65	23	23	13	8	14	11	10	9	13	11	15	16	13	12	13	11	15	16	13	12	53319	58706	54324	58713	64028	55859	0.927424	1.02113	0.944905	1.02125	1.1137	0.971604	0.9314	0.229019
A2AI05	NADPH-dependent diflavin oxidoreductase 1 OS=Mus musculus OX=10090 GN=Ndor1 PE=2 SV=1	Ndor1	67.182	12.4	11	4	4	1	1	0	3	3	3	1	1	1	3	3	3	1	1	1	3	3	3	0	0	0	46264	38885	31662				1.18818	0.998665	0.81316
A2AIG8	1-aminocyclopropane-1-carboxylate synthase-like protein 1 OS=Mus musculus OX=10090 GN=Accs PE=2 SV=1	Accs	56.878	7.4	3	2	2	0	0	2	0	0	1	1	0	2	1	1	1	1	0	2	1	1	1	0	0	0	0	0	0
A2AIL4	NADH dehydrogenase (ubiquinone) complex I, assembly factor 6 OS=Mus musculus OX=10090 GN=Ndufaf6 PE=1 SV=1	Ndufaf6	38.362	4.5	1	1	1	1	0	0	0	0	0	1	0	1	0	0	0	1	0	1	0	0	0	0	0	0	0	0	0
A2AIV2	Protein virilizer homolog OS=Mus musculus OX=10090 GN=Virma PE=1 SV=1	Virma	201.44	10.2	46	14	14	8	5	8	11	7	7	9	5	8	12	11	10	9	5	8	12	11	10	62387	58253	65811	43431	51096	47477	1.13965	1.06413	1.20219	0.793369	0.933388	0.867279	1.313	0.00966628
A2AJ15	Endoplasmic reticulum mannosyl-oligosaccharide 1,2-alpha-mannosidase OS=Mus musculus OX=10090 GN=Man1b1 PE=1 SV=1	Man1b1	75.149	13.5	19	7	7	3	2	2	4	4	4	4	2	4	5	6	5	4	2	4	5	6	5	70892	60459	48264	70322	71391	70024	1.08688	0.926925	0.739958	1.07814	1.09453	1.07357	0.8483	0.188665
A2AJI0	MAP7 domain-containing protein 1 OS=Mus musculus OX=10090 GN=Map7d1 PE=1 SV=1	Map7d1	93.275	6.7	8	4	4	1	3	1	0	1	2	2	4	2	2	2	3	2	4	2	2	2	3	14516	16891	15780	0	10545	23383	0.894779	1.04118	0.972693		0.650003	1.44135	0.9272	0.999419
A2AJQ3	Probable C-mannosyltransferase DPY19L4 OS=Mus musculus OX=10090 GN=Dpy19l4 PE=2 SV=1	Dpy19l4	83.603	2.5	2	1	1	0	0	0	0	1	1	0	0	0	0	1	1	0	0	0	0	1	1	0	0	0	0	0	0
A2AJT4	Arginine/serine-rich protein PNISR OS=Mus musculus OX=10090 GN=Pnisr PE=1 SV=1	Pnisr	92.114	4	5	2	2	2	1	1	0	0	1	2	2	2	2	0	1	2	2	2	2	0	1	54347	25641	22848	29025	0	0	1.64861	0.777819	0.693093	0.880473			1.181
A2AKB9	DDB1- and CUL4-associated factor 10 OS=Mus musculus OX=10090 GN=Dcaf10 PE=1 SV=1	Dcaf10	61.558	6	9	2	2	0	2	1	2	2	2	1	2	1	1	1	2	1	2	1	1	1	2	410520	520350	439650	527770	586370	603470	0.797609	1.011	0.854206	1.02542	1.13927	1.1725	0.7979	0.048027
A2AKG8	Focadhesin OS=Mus musculus OX=10090 GN=Focad PE=1 SV=1	Focad	198.95	10	31	13	13	6	4	5	5	4	7	8	8	6	8	9	11	8	8	6	8	9	11	89918	71862	77289	65091	72048	74973	1.19577	0.955652	1.02782	0.865608	0.958125	0.997023	1.1271	0.209411
A2AKX3	Probable helicase senataxin OS=Mus musculus OX=10090 GN=Setx PE=1 SV=1	Setx	297.59	8	25	15	15	1	1	3	9	7	4	5	3	5	11	9	7	5	3	5	11	9	7	48033	0	37118	62909	73762	52321	0.876057		0.676982	1.14738	1.34532	0.954265	0.6758	0.0927073
A2AL36	Centriolin OS=Mus musculus OX=10090 GN=Cntrl PE=1 SV=2	Cntrl	268.88	3.3	8	7	6	1	1	1	0	2	3	2	4	4	3	5	5	1	3	3	2	4	5	0	108410	133590	0	155350	125110		0.829997	1.02278		1.18937	0.957853	0.8629	0.431232
A2ALV5	Protein shortage in chiasmata 1 ortholog OS=Mus musculus OX=10090 GN=Shoc1 PE=2 SV=1	Shoc1	168.06	6.2	14	7	7	2	1	0	4	5	2	3	2	1	6	6	3	3	2	1	6	6	3	29930	24781	0	28213	31819	26433	1.06002	0.877663		0.999214	1.12693	0.936172	0.9491	0.626434
A2ALW5	DnaJ homolog subfamily C member 25 OS=Mus musculus OX=10090 GN=Dnajc25 PE=1 SV=1	Dnajc25	41.937	7.8	8	2	2	2	1	2	1	1	1	2	2	2	2	2	1	2	2	2	2	2	1	28304	15202	31883	13700	12157	0	1.39778	0.750746	1.57453	0.67657	0.600369		1.9437	0.131359
A2AN08	E3 ubiquitin-protein ligase UBR4 OS=Mus musculus OX=10090 GN=Ubr4 PE=1 SV=1	Ubr4	572.28	31.5	428	113	113	71	68	69	85	69	66	84	80	84	91	86	84	84	80	84	91	86	84	755590	721750	771950	712470	732800	686210	1.03487	0.988525	1.05728	0.975815	1.00366	0.939848	1.0553	0.122067
A2APB8	Targeting protein for Xklp2 OS=Mus musculus OX=10090 GN=Tpx2 PE=1 SV=1	Tpx2	85.893	7.9	12	5	5	2	0	2	2	3	3	2	2	2	3	4	4	2	2	2	3	4	4	0	22551	0	29514	23256	28771		0.86658		1.13415	0.893671	1.1056	0.8297
A2APV2	Formin-like protein 2 OS=Mus musculus OX=10090 GN=Fmnl2 PE=1 SV=2	Fmnl2	123.1	11.3	17	10	7	2	4	2	4	4	1	7	8	8	9	8	7	4	5	5	6	5	4	37008	35351	41145	33872	39912	36196	0.993574	0.949088	1.10464	0.909381	1.07154	0.971774	1.032	0.652927
A2AQ19	RNA polymerase-associated protein RTF1 homolog OS=Mus musculus OX=10090 GN=Rtf1 PE=1 SV=1	Rtf1	80.796	22.5	42	13	13	8	8	7	7	5	7	10	9	9	8	7	9	10	9	9	8	7	9	125500	139110	127480	129080	136750	140440	0.943184	1.04547	0.958064	0.970089	1.02773	1.05546	0.9651	0.425636
A2AQ25	Sickle tail protein OS=Mus musculus OX=10090 GN=Skt PE=1 SV=1	Skt	213.03	21.9	110	30	30	20	18	18	14	23	17	24	21	23	20	25	23	24	21	23	20	25	23	105390	109340	103620	98807	114310	93594	1.01164	1.04956	0.994655	0.948455	1.09727	0.898415	1.0379	0.546885
A2AQW0	Mitogen-activated protein kinase kinase kinase 15 OS=Mus musculus OX=10090 GN=Map3k15 PE=1 SV=1	Map3k15	149.33	3.6	2	3	2	0	0	0	1	1	0	2	2	2	3	2	3	1	1	1	2	1	2	0	0	0	0	0	0
A2AR02	Peptidyl-prolyl cis-trans isomerase G OS=Mus musculus OX=10090 GN=Ppig PE=1 SV=1	Ppig	88.324	16.4	41	9	9	6	6	7	6	9	7	5	8	8	8	8	7	5	8	8	8	8	7	70236	85132	68555	123070	138130	123380	0.692545	0.839424	0.67597	1.2135	1.362	1.21656	0.5823	0.00226014
A2ASQ1	Agrin OS=Mus musculus OX=10090 GN=Agrn PE=1 SV=1	Agrn	207.54	8.7	27	10	10	2	2	3	7	8	5	4	4	4	7	8	6	4	4	4	7	8	6	630300	585850	687590	1766700	1261000	848230	0.654328	0.608184	0.713802	1.83405	1.30907	0.880566	0.4912	0.0368279
A2ASS6	Titin OS=Mus musculus OX=10090 GN=Ttn PE=1 SV=1	Ttn	3906.4	0.2	5	4	4	0	0	0	4	1	0	1	1	2	4	2	2	1	1	2	4	2	2	0	0	101070	123580	90849	88374			1.00101	1.22395	0.899778	0.875265	1.0013
A2ASZ8	Calcium-binding mitochondrial carrier protein SCaMC-2 OS=Mus musculus OX=10090 GN=Slc25a25 PE=1 SV=1	Slc25a25	52.62	11.3	4	3	3	0	0	1	0	2	1	2	0	1	1	2	1	2	0	1	1	2	1	0	0	0	0	0	0
A2AT37	Regulator of nonsense transcripts 2 OS=Mus musculus OX=10090 GN=Upf2 PE=1 SV=1	Upf2	147.55	18.9	56	18	17	10	10	8	7	11	10	15	12	15	14	15	13	14	11	14	14	14	13	100790	94580	92336	79768	84875	72824	1.15151	1.08056	1.05492	0.911334	0.96968	0.832	1.2116	0.0200275
A2ATU0	Probable 2-oxoglutarate dehydrogenase E1 component DHKTD1, mitochondrial OS=Mus musculus OX=10090 GN=Dhtkd1 PE=1 SV=1	Dhtkd1	102.79	18.6	34	10	10	6	5	4	8	5	6	6	6	5	8	7	6	6	6	5	8	7	6	175870	144170	159570	178810	172760	158250	1.06649	0.874261	0.967648	1.08432	1.04763	0.959643	0.9407	0.405798
A2AWA9	Rab GTPase-activating protein 1 OS=Mus musculus OX=10090 GN=Rabgap1 PE=1 SV=1	Rabgap1	120.8	40.7	133	29	29	26	19	21	22	25	20	24	22	23	23	26	23	24	22	23	23	26	23	274150	255320	265330	249500	252420	250830	1.06291	0.9899	1.02871	0.967335	0.978657	0.972492	1.0559	0.0607514
A2AWT3	Ataxin-7-like protein 3 OS=Mus musculus OX=10090 GN=Atxn7l3 PE=1 SV=1	Atxn7l3	38.594	4.3	1	1	1	0	0	1	0	0	0	1	0	1	0	0	0	1	0	1	0	0	0	0	0	0	0	0	0
A2AX52	Collagen alpha-4(VI) chain OS=Mus musculus OX=10090 GN=Col6a4 PE=1 SV=2	Col6a4	250.8	16.4	113	27	27	20	16	18	19	23	17	22	19	21	22	24	23	22	19	21	22	24	23	133860	152720	132500	139910	124980	137490	0.977723	1.11548	0.967789	1.02191	0.912862	1.00424	1.0415	0.528207
A2BDX3	Adenylyltransferase and sulfurtransferase MOCS3 OS=Mus musculus OX=10090 GN=Mocs3 PE=1 SV=1	Mocs3	49.374	25	31	9	9	4	5	6	6	5	5	6	6	7	7	5	5	6	6	7	7	5	5	170680	183540	158460	243810	210520	205960	0.873066	0.938848	0.810558	1.24714	1.07686	1.05353	0.7764	0.0205927
A2BE28	Ribosomal biogenesis protein LAS1L OS=Mus musculus OX=10090 GN=Las1l PE=1 SV=1	Las1l	89.413	28.6	49	15	15	8	7	8	8	8	10	10	11	11	12	12	11	10	11	11	12	12	11	233120	215980	234630	182170	216200	227530	1.06803	0.989501	1.07495	0.834602	0.990509	1.04242	1.0924	0.271705
A2BFL2	Protein zyg-11 homolog A OS=Mus musculus OX=10090 GN=Zyg11a PE=2 SV=1	Zyg11a	70.403	1.8	1	1	1	0	0	0	1	0	0	0	0	0	1	0	0	0	0	0	1	0	0	0	0	0	0	0	0
A2BH40	AT-rich interactive domain-containing protein 1A OS=Mus musculus OX=10090 GN=Arid1a PE=1 SV=1	Arid1a	242.09	25.5	130	36	34	21	28	19	21	19	22	30	31	24	28	31	31	28	29	22	26	29	29	136670	139650	148310	154110	147280	134330	0.953124	0.973906	1.0343	1.07475	1.02712	0.936805	0.9745	0.627815
A2CG49	Kalirin OS=Mus musculus OX=10090 GN=Kalrn PE=1 SV=1	Kalrn	337	0.9	3	2	2	1	1	0	0	1	0	2	1	1	1	1	0	2	1	1	1	1	0	0	0	0	0	0	0
A2CG63	AT-rich interactive domain-containing protein 4B OS=Mus musculus OX=10090 GN=Arid4b PE=1 SV=1	Arid4b	147.64	13.3	30	12	12	5	5	3	8	3	6	9	7	7	9	6	8	9	7	7	9	6	8	84270	72170	61011	86475	80606	78070	1.09299	0.936053	0.79132	1.12159	1.04547	1.01258	0.887	0.262791
A2RSJ4	UHRF1-binding protein 1-like OS=Mus musculus OX=10090 GN=Uhrf1bp1l PE=1 SV=2	Uhrf1bp1l	161.94	14	47	13	13	6	8	6	10	10	7	7	8	7	11	10	9	7	8	7	11	10	9	48172	48099	57448	52731	57864	51012	0.916613	0.915224	1.09312	1.00336	1.10103	0.970653	0.9512	0.497626
A2RSQ1	Beta-galactosidase-1-like protein 3 OS=Mus musculus OX=10090 GN=Glb1l3 PE=1 SV=1	Glb1l3	73.921	21	48	11	11	9	8	8	8	9	6	8	10	9	10	9	7	8	10	9	10	9	7	273400	269720	272590	297390	340980	298450	0.936018	0.923419	0.933245	1.01815	1.16739	1.02178	0.8707	0.0392555
A2RSY1	KAT8 regulatory NSL complex subunit 3 OS=Mus musculus OX=10090 GN=Kansl3 PE=1 SV=1	Kansl3	96.134	10.5	14	5	5	0	3	3	3	2	3	1	3	3	3	3	3	1	3	3	3	3	3	0	41756	27032	43722	45227	40874		1.0512	0.680526	1.10069	1.13858	1.029	0.7948	0.227092
A2RSY6	TRMT1-like protein OS=Mus musculus OX=10090 GN=Trmt1l PE=1 SV=1	Trmt1l	80.86	29.8	64	14	14	9	10	12	9	11	13	11	12	13	11	11	12	11	12	13	11	11	12	101020	91945	98838	100620	85751	107280	1.0353	0.942294	1.01294	1.0312	0.878815	1.09945	0.9937	0.971532
A2RTL5	Arginine/serine-rich coiled-coil protein 2 OS=Mus musculus OX=10090 GN=Rsrc2 PE=2 SV=1	Rsrc2	43.876	15.4	17	4	4	2	2	3	4	3	3	3	4	3	4	4	3	3	4	3	4	4	3	125730	130400	125340	164220	155770	127970	0.909516	0.943298	0.906695	1.18795	1.12682	0.92572	0.8516	0.113851
A2TJV2	Paralemmin-3 OS=Mus musculus OX=10090 GN=Palm3 PE=1 SV=1	Palm3	78.787	8	13	4	4	2	2	3	2	2	2	4	3	3	3	3	3	4	3	3	3	3	3	25645	20142	23851	20571	28827	16392	1.13618	0.892371	1.05669	0.911377	1.27715	0.726231	1.0585	0.681664
A3KGB4	TBC1 domain family member 8B OS=Mus musculus OX=10090 GN=Tbc1d8b PE=1 SV=1	Tbc1d8b	127.89	15.4	38	12	11	7	6	4	7	8	6	9	9	7	8	8	9	9	9	7	8	7	9	68206	55040	59655	76314	80487	71660	0.994832	0.802797	0.87011	1.11309	1.17396	1.04521	0.8006	0.0337669
A3KGF7	1-phosphatidylinositol 4,5-bisphosphate phosphodiesterase beta-2 OS=Mus musculus OX=10090 GN=Plcb2 PE=1 SV=1	Plcb2	134.54	1	1	1	1	0	0	0	0	0	1	0	0	0	0	0	1	0	0	0	0	0	1	0	0	0	0	0	0
A3KGS3	Ral GTPase-activating protein subunit alpha-2 OS=Mus musculus OX=10090 GN=Ralgapa2 PE=1 SV=2	Ralgapa2	210.29	10.8	45	14	14	9	4	7	9	8	8	11	8	9	13	9	9	11	8	9	13	9	9	71811	73650	70105	71860	78612	58431	1.01507	1.04106	0.990956	1.01576	1.1112	0.82594	1.0319	0.685653
A3KGW5	Inactive glycosyltransferase 25 family member 3 OS=Mus musculus OX=10090 GN=Cercam PE=3 SV=1	Cercam	67.671	6.9	8	4	4	2	1	2	2	1	0	3	2	2	2	1	1	3	2	2	2	1	1	21736	13188	14894	0	0	0	1.30892	0.794171	0.896905
A3KMP2	Tetratricopeptide repeat protein 38 OS=Mus musculus OX=10090 GN=Ttc38 PE=1 SV=2	Ttc38	52.223	35.1	49	12	12	8	8	10	8	7	8	10	10	11	10	8	10	10	10	11	10	8	10	227920	243370	216430	217680	224730	204820	1.0244	1.09384	0.972756	0.978374	1.01006	0.920574	1.0626	0.238247
A6H584	Collagen alpha-5(VI) chain OS=Mus musculus OX=10090 GN=Col6a5 PE=1 SV=4	Col6a5	289.57	22.7	173	46	40	29	29	32	28	30	25	37	36	38	34	34	33	31	30	32	30	29	29	218930	208400	223890	174230	188650	178460	1.10148	1.0485	1.12643	0.876585	0.949135	0.897867	1.203	0.00428947
A6H5Y3	Methionine synthase OS=Mus musculus OX=10090 GN=Mtr PE=1 SV=1	Mtr	139.07	41.2	156	38	38	22	21	24	30	29	30	26	29	30	32	30	34	26	29	30	32	30	34	115850	118490	113420	114940	107320	119360	1.0083	1.03127	0.987148	1.00038	0.934057	1.03885	1.018	0.608885
A6H5Z3	Exocyst complex component 6B OS=Mus musculus OX=10090 GN=Exoc6b PE=1 SV=1	Exoc6b	94.128	18.4	18	10	10	2	2	2	5	4	3	2	3	4	6	5	4	2	3	4	6	5	4	68594	35157	62225	46175	70127	43422	1.26363	0.647657	1.1463	0.850629	1.29187	0.799914	1.0391	0.936833
A6H611	Mitochondrial intermediate peptidase OS=Mus musculus OX=10090 GN=Mipep PE=1 SV=1	Mipep	80.851	14.1	16	7	7	1	2	4	4	2	3	3	3	5	5	4	4	3	3	5	5	4	4	58868	60552	52807	49046	54551	50422	1.08264	1.11361	0.971175	0.902006	1.00325	0.927313	1.1182	0.101898
A6H619	PHD and RING finger domain-containing protein 1 OS=Mus musculus OX=10090 GN=Phrf1 PE=1 SV=2	Phrf1	184.08	3.4	10	3	3	1	1	0	3	2	3	2	1	1	3	2	3	2	1	1	3	2	3	19080	0	0	20139	23334	22767	0.894515			0.944163	1.09395	1.06737	0.8641
A6H630	Damage-control phosphatase ARMT1 OS=Mus musculus OX=10090 GN=Armt1 PE=1 SV=1	Armt1	50.548	26.2	42	8	8	5	7	8	8	8	6	6	8	7	8	7	8	6	8	7	8	7	8	83339	83620	96744	109620	95870	124300	0.842527	0.845368	0.978047	1.10822	0.969211	1.25663	0.7996	0.0697702
A6H687	SAC3 domain-containing protein 1 OS=Mus musculus OX=10090 GN=Sac3d1 PE=1 SV=1	Sac3d1	46.384	4.7	3	1	1	0	0	0	1	1	1	0	1	0	1	1	1	0	1	0	1	1	1	0	0	0	0	0	0
A6H6A9	Rab GTPase-activating protein 1-like OS=Mus musculus OX=10090 GN=Rabgap1l PE=1 SV=1	Rabgap1l	92.403	11.3	32	8	8	4	3	4	7	8	6	4	5	4	7	7	7	4	5	4	7	7	7	61539	57826	75438	70645	83691	70552	0.879776	0.826694	1.07848	1.00996	1.19647	1.00863	0.8662	0.20934
A6H8H2	DENN domain-containing protein 4C OS=Mus musculus OX=10090 GN=Dennd4c PE=1 SV=1	Dennd4c	211.46	20.8	87	27	27	17	12	12	16	15	15	19	17	17	21	21	22	19	17	17	21	21	22	175890	152360	168900	194030	187030	178700	0.998515	0.864936	0.958833	1.10149	1.06176	1.01447	0.8881	0.0704667
A6PWY4	WD repeat-containing protein 76 OS=Mus musculus OX=10090 GN=Wdr76 PE=1 SV=1	Wdr76	69.007	3.7	7	2	2	1	2	1	1	1	1	2	2	2	2	2	2	2	2	2	2	2	2	318440	324780	317900	287640	311670	269830	1.04392	1.0647	1.04215	0.942948	1.02172	0.884563	1.1058	0.0727439
A6X8Z5	Rho GTPase-activating protein 31 OS=Mus musculus OX=10090 GN=Arhgap31 PE=1 SV=1	Arhgap31	155.27	3.6	4	3	3	1	0	1	1	1	0	2	1	2	1	1	0	2	1	2	1	1	0	0	0	0	0	0	0
A6X919	Probable C-mannosyltransferase DPY19L1 OS=Mus musculus OX=10090 GN=Dpy19l1 PE=1 SV=1	Dpy19l1	84.186	8.7	11	5	5	3	1	2	2	2	1	4	2	3	3	4	2	4	2	3	3	4	2	30362	23561	23255	23671	23839	22066	1.24134	0.963285	0.950775	0.967783	0.974651	0.902163	1.1093	0.344814
A6X935	Inter alpha-trypsin inhibitor, heavy chain 4 OS=Mus musculus OX=10090 GN=Itih4 PE=1 SV=2	Itih4	104.66	37.2	116	24	22	19	18	17	20	20	22	20	22	16	19	22	21	20	20	16	17	20	19	323650	352650	327400	300830	285680	325470	1.01369	1.10452	1.02543	0.942214	0.894763	1.01939	1.1006	0.10637
A7MCT6	Ethanolamine kinase 2 OS=Mus musculus OX=10090 GN=Etnk2 PE=1 SV=1	Etnk2	44.567	22.9	12	7	7	3	1	2	2	1	3	6	4	4	5	4	4	6	4	4	5	4	4	78689	58801	81609	65987	75455	54772	1.13681	0.849494	1.179	0.95331	1.09009	0.791288	1.1166	0.479448
A8C756	Thyroid adenoma-associated protein homolog OS=Mus musculus OX=10090 GN=Thada PE=1 SV=1	Thada	217.29	21.1	86	29	29	18	8	15	15	16	14	24	16	21	21	18	21	24	16	21	21	18	21	74822	60344	70061	78504	71035	78340	1.03654	0.835971	0.970585	1.08755	0.984078	1.08528	0.9006	0.207597
A8Y5H7	SEC14-like protein 1 OS=Mus musculus OX=10090 GN=Sec14l1 PE=1 SV=1	Sec14l1	81.215	3.5	6	2	2	2	1	1	1	1	0	2	1	1	1	1	0	2	1	1	1	1	0	0	0	0	0	0	0
B1AR13	CDGSH iron-sulfur domain-containing protein 3, mitochondrial OS=Mus musculus OX=10090 GN=Cisd3 PE=1 SV=1	Cisd3	15.676	9.5	6	1	1	1	1	1	1	1	1	1	1	1	1	1	1	1	1	1	1	1	1	0	0	0	0	0	0
B1ARW8	Uncharacterized protein C1orf122 homolog OS=Mus musculus OX=10090 PE=4 SV=1	--	11.318	22.7	11	2	2	2	2	1	2	2	2	2	2	2	2	2	2	2	2	2	2	2	2	22341	24456	25650	32643	35148	33679	0.770747	0.843713	0.884905	1.12616	1.21258	1.1619	0.714	0.00179906
B1AUE5	Peroxisome biogenesis factor 10 OS=Mus musculus OX=10090 GN=Pex10 PE=2 SV=1	Pex10	37.157	9.6	8	2	2	1	1	1	2	2	1	1	1	1	2	2	2	1	1	1	2	2	2	0	0	0	31326	30349	21594				1.12861	1.09341	0.777985
B1AVZ0	Uracil phosphoribosyltransferase homolog OS=Mus musculus OX=10090 GN=Uprt PE=1 SV=1	Uprt	34.278	6.1	5	1	1	1	1	0	1	1	1	1	1	1	1	1	1	1	1	1	1	1	1	0	0	0	0	0	0
B1AWL2	Zinc finger protein 462 OS=Mus musculus OX=10090 GN=Znf462 PE=1 SV=1	Znf462	282.71	0.7	2	1	1	0	0	0	0	2	0	1	1	1	1	1	1	1	1	1	1	1	1	0	0	0	0	0	0
B1AXH1	NHS-like protein 2 OS=Mus musculus OX=10090 GN=Nhsl2 PE=1 SV=2	Nhsl2	132.35	1.6	3	1	1	1	0	1	0	1	0	1	0	1	0	1	0	1	0	1	0	1	0	0	0	0	0	0	0
B1AY10	Transcriptional repressor NF-X1 OS=Mus musculus OX=10090 GN=Nfx1 PE=1 SV=1	Nfx1	123.81	3.1	7	2	2	2	1	1	1	1	1	2	2	2	1	1	1	2	2	2	1	1	1	93411	49102	41799	0	0	0	1.52043	0.799221	0.680352
B1AY13	Ubiquitin carboxyl-terminal hydrolase 24 OS=Mus musculus OX=10090 GN=Usp24 PE=1 SV=1	Usp24	294	26.3	181	48	48	30	29	29	35	29	29	40	37	35	41	38	35	40	37	35	41	38	35	96833	91646	96782	101680	101520	95273	0.995313	0.941998	0.994789	1.04513	1.04349	0.979278	0.9557	0.184157
B1AZA5	Transmembrane protein 245 OS=Mus musculus OX=10090 GN=Tmem245 PE=1 SV=1	Tmem245	97.356	5.5	16	4	4	3	2	4	3	2	2	4	4	4	3	3	3	4	4	4	3	3	3	38687	41850	41529	39565	43609	34344	0.968854	1.04807	1.04003	0.990842	1.09212	0.860091	1.0387	0.598315
B1AZI6	THO complex subunit 2 OS=Mus musculus OX=10090 GN=Thoc2 PE=1 SV=1	Thoc2	182.77	27.3	145	34	34	30	23	21	28	23	20	29	24	24	27	24	24	29	24	24	27	24	24	212360	220830	229620	186340	214220	186410	1.01951	1.06017	1.10237	0.894589	1.02844	0.894926	1.1292	0.0753985
B1AZP2	Disks large-associated protein 4 OS=Mus musculus OX=10090 GN=Dlgap4 PE=1 SV=1	Dlgap4	108.04	12.3	42	9	9	8	8	6	6	6	8	8	8	7	7	7	7	8	8	7	7	7	7	352480	325960	355570	302340	322050	329060	1.06411	0.98405	1.07344	0.912743	0.972246	0.993409	1.0845	0.0972036
B1B0V2	EZH inhibitory protein OS=Mus musculus OX=10090 GN=Ezhip PE=1 SV=1	Ezhip	61.797	23.8	13	6	6	0	2	0	6	3	2	0	3	1	6	3	2	0	3	1	6	3	2	0	34328	0	28214	27739	27526		1.16557		0.957974	0.941846	0.934613	1.2337
B2RQC2	Ubiquitin carboxyl-terminal hydrolase 42 OS=Mus musculus OX=10090 GN=Usp42 PE=1 SV=1	Usp42	146.22	1.3	4	1	1	1	1	0	1	0	1	1	1	0	1	0	1	1	1	0	1	0	1	0	0	0	0	0	0
B2RQC6	CAD protein OS=Mus musculus OX=10090 GN=Cad PE=1 SV=1	Cad	243.24	50.6	368	75	75	57	59	60	65	63	64	52	60	55	65	63	66	52	60	55	65	63	66	589390	596000	600040	549900	613760	592440	0.998535	1.00973	1.01658	0.931631	1.03982	1.0037	1.0167	0.620408
B2RR83	3'-5' RNA helicase YTHDC2 OS=Mus musculus OX=10090 GN=Ythdc2 PE=1 SV=1	Ythdc2	161.09	31.6	115	31	31	19	17	16	22	21	20	21	21	20	25	24	21	21	21	20	25	24	21	133480	117740	119910	150010	161500	152610	0.958851	0.845783	0.861371	1.07759	1.16013	1.09627	0.7996	0.00755814
B2RRE7	OTU domain-containing protein 4 OS=Mus musculus OX=10090 GN=Otud4 PE=1 SV=1	Otud4	123.05	19.1	71	17	17	10	11	14	11	14	11	16	14	16	15	16	14	16	14	16	15	16	14	128320	143770	136550	172070	177440	163180	0.835661	0.936277	0.889258	1.12058	1.15555	1.06268	0.7971	0.00516452
B2RSH2	Guanine nucleotide-binding protein G(i) subunit alpha-1 OS=Mus musculus OX=10090 GN=Gnai1 PE=1 SV=1	Gnai1	40.361	28.2	19	9	3	3	3	3	4	4	2	8	8	8	9	9	8	3	3	3	3	3	3	88756	75867	97999	77069	95010	99551	0.996788	0.852036	1.10059	0.865535	1.06702	1.11802	0.9668	0.774816
B2RUR8	OTU domain-containing protein 7B OS=Mus musculus OX=10090 GN=Otud7b PE=1 SV=1	Otud7b	91.982	10.5	18	6	6	1	3	2	4	5	3	3	3	2	6	6	4	3	3	2	6	6	4	54338	55605	55592	47052	49832	41344	1.0733	1.09832	1.09807	0.929382	0.984294	0.816637	1.1976	0.0303057
B2RWS6	Histone acetyltransferase p300 OS=Mus musculus OX=10090 GN=Ep300 PE=1 SV=2	Ep300	263.3	5.6	4	10	3	1	1	0	0	1	1	6	5	4	7	8	7	2	1	1	1	2	1	0	0	0	0	0	0
B2RX14	Terminal uridylyltransferase 4 OS=Mus musculus OX=10090 GN=Tut4 PE=1 SV=2	Tut4	184.65	15.7	55	17	16	8	7	11	12	10	7	10	12	13	14	14	11	9	12	12	13	13	11	53946	54986	54875	50951	52534	39037	1.05663	1.077	1.07482	0.997966	1.02897	0.764609	1.1493	0.192923
B2RXC1	Trafficking protein particle complex subunit 11 OS=Mus musculus OX=10090 GN=Trappc11 PE=1 SV=1	Trappc11	128.39	20.6	55	15	15	10	8	7	11	9	10	9	10	8	11	11	10	9	10	8	11	11	10	84566	78606	83636	80856	87080	84662	1.016	0.944394	1.00483	0.971426	1.0462	1.01715	0.9771	0.500052
B2RXR6	Serine/threonine-protein phosphatase 6 regulatory ankyrin repeat subunit B OS=Mus musculus OX=10090 GN=Ankrd44 PE=1 SV=1	Ankrd44	107.38	5.2	10	4	3	1	2	1	2	2	2	1	3	2	2	3	3	1	2	2	2	3	3	0	22653	14341	29902	17955	18098		1.10021	0.69651	1.45227	0.872034	0.878979	0.8413	0.584663
B2RXS4	Plexin-B2 OS=Mus musculus OX=10090 GN=Plxnb2 PE=1 SV=1	Plxnb2	206.23	26.6	123	33	33	21	18	22	18	22	22	25	25	25	26	29	27	25	25	25	26	29	27	238530	226640	253720	203400	219920	197060	1.06863	1.01536	1.13668	0.911243	0.985253	0.882839	1.1588	0.0330724
B2RY04	Dedicator of cytokinesis protein 5 OS=Mus musculus OX=10090 GN=Dock5 PE=1 SV=2	Dock5	214.43	14.6	59	21	21	9	8	7	12	12	11	11	10	13	12	16	15	11	10	13	12	16	15	99561	90294	108660	94478	95494	87027	1.03797	0.941357	1.13283	0.984977	0.995569	0.907297	1.0777	0.298543
B2RY56	RNA-binding protein 25 OS=Mus musculus OX=10090 GN=Rbm25 PE=1 SV=2	Rbm25	99.551	33.1	120	24	24	22	19	22	19	20	18	19	19	18	17	19	18	19	19	18	17	19	18	303220	309290	321960	273610	307820	275180	1.01577	1.0361	1.07855	0.916575	1.03118	0.921835	1.0909	0.104986
B7ZMP1	Xaa-Pro aminopeptidase 3 OS=Mus musculus OX=10090 GN=Xpnpep3 PE=1 SV=1	Xpnpep3	56.677	31.6	41	11	11	8	6	6	7	9	5	8	10	8	10	10	9	8	10	8	10	10	9	82857	62506	78521	71082	90124	68431	1.09618	0.826943	1.03882	0.940402	1.19232	0.90533	0.9749	0.847451
B8JK39	Integrin alpha-9 OS=Mus musculus OX=10090 GN=Itga9 PE=1 SV=1	Itga9	114.41	9.2	21	6	6	2	2	4	6	4	3	5	4	5	6	5	4	5	4	5	6	5	4	41456	34923	34096	37169	36941	45691	1.08017	0.909943	0.888395	0.968464	0.962523	1.19051	0.9222	0.439095
B8JKV0	Protein AMN1 homolog OS=Mus musculus OX=10090 GN=Amn1 PE=1 SV=1	Amn1	28.466	8.9	4	2	2	0	0	1	2	1	0	0	0	1	2	1	1	0	0	1	2	1	1	0	0	0	0	0	0
B8ZXI1	Queuine tRNA-ribosyltransferase accessory subunit 2 OS=Mus musculus OX=10090 GN=Qtrt2 PE=1 SV=2	Qtrt2	46.288	30.8	30	8	8	5	6	3	5	5	6	6	7	4	5	5	7	6	7	4	5	5	7	35127	30068	39455	38458	34068	41842	0.962304	0.823713	1.08087	1.05356	0.933293	1.14626	0.915	0.407036
B9EJ80	PDZ domain-containing protein 8 OS=Mus musculus OX=10090 GN=Pdzd8 PE=1 SV=1	Pdzd8	127.74	6	14	5	5	3	3	1	2	2	3	3	3	2	3	3	4	3	3	2	3	3	4	22528	20987	18862	19870	25391	16937	1.08503	1.01081	0.908465	0.957014	1.22293	0.81575	1.0029	0.917171
B9EJ86	Oxysterol-binding protein-related protein 8 OS=Mus musculus OX=10090 GN=Osbpl8 PE=1 SV=1	Osbpl8	101.27	27.4	91	17	15	16	14	14	18	13	16	14	14	15	16	15	16	12	12	14	14	13	14	104360	103820	101860	107610	110380	103940	0.990807	0.98568	0.967071	1.02166	1.04796	0.986819	0.9631	0.119333
B9EJR8	Dynein assembly factor 5, axonemal OS=Mus musculus OX=10090 GN=Dnaaf5 PE=1 SV=1	Dnaaf5	93.85	35.5	74	19	19	10	9	12	14	17	12	12	11	11	16	16	13	12	11	11	16	16	13	128490	106390	100150	144210	134980	127630	1.03921	0.86047	0.810002	1.16635	1.0917	1.03226	0.8235	0.0747465
B9EKI3	TATA element modulatory factor OS=Mus musculus OX=10090 GN=Tmf1 PE=1 SV=2	Tmf1	121.8	5.2	16	5	5	4	2	3	3	3	1	4	3	3	4	3	3	4	3	3	4	3	3	42005	32532	39183	35111	32404	28340	1.20258	0.931371	1.12179	1.00521	0.927706	0.811356	1.1864	0.161611
C0HK80	Adipocyte-related X-chromosome expressed sequence 2 OS=Mus musculus OX=10090 GN=Arxes2 PE=1 SV=1	Arxes2	20.146	33.9	23	7	7	4	2	4	5	5	3	4	5	7	6	5	6	4	5	7	6	5	6	227910	251700	209210	193390	240730	225970	1.01375	1.11957	0.930574	0.860206	1.07078	1.00512	1.0435	0.629476
C0HKD9	Microfibrillar-associated protein 1B OS=Mus musculus OX=10090 GN=Mfap1b PE=1 SV=1	Mfap1b	51.954	44.4	58	12	12	8	9	10	11	10	10	11	11	11	12	12	11	11	11	11	12	12	11	262590	236600	242150	229080	238380	202280	1.11655	1.00604	1.02964	0.974062	1.01361	0.860107	1.1069	0.154174
C0HKE9	Histone H2A type 1-P OS=Mus musculus OX=10090 GN=Hist1h2ap PE=1 SV=1	Hist1h2ap	14.135	26.9	34	3	1	6	7	6	5	5	5	3	3	3	3	3	3	1	1	1	1	1	1	2902700	3802400	2770500	3886300	4063700	3838500	0.819042	1.07291	0.78174	1.09658	1.14664	1.08309	0.8038	0.0850989
C0HKG6	Ribonuclease T2-B OS=Mus musculus OX=10090 GN=Rnaset2b PE=1 SV=1	Rnaset2b	29.608	17.8	17	4	4	3	4	3	2	2	3	3	4	3	3	4	3	3	4	3	3	4	3	197960	171560	203220	190720	227900	171150	1.02172	0.885463	1.04887	0.984353	1.17625	0.883347	0.9711	0.812582
D3YVF0	A-kinase anchor protein 5 OS=Mus musculus OX=10090 GN=Akap5 PE=1 SV=2	Akap5	79.396	15.3	9	3	3	3	0	2	1	2	1	3	0	2	2	2	1	3	0	2	2	2	1	16417	0	7098.5	5446.2	14139	0	1.5236		0.658783	0.50544	1.31218		1.2007	0.775221
D3YX43	V-set and immunoglobulin domain-containing protein 10 OS=Mus musculus OX=10090 GN=Vsig10 PE=3 SV=2	Vsig10	60.521	8.2	12	4	4	1	2	3	2	3	1	3	3	3	3	3	3	3	3	3	3	3	3	110950	94856	109930	110870	104360	110330	1.03805	0.887478	1.02851	1.03731	0.976398	1.03225	0.9698	0.578764
D3YXK1	Atherin OS=Mus musculus OX=10090 GN=Samd1 PE=1 SV=1	Samd1	54.532	2.9	4	1	1	0	0	1	1	1	1	0	1	1	1	1	1	0	1	1	1	1	1	0	0	0	0	0	0
D3YXK2	Scaffold attachment factor B1 OS=Mus musculus OX=10090 GN=Safb PE=1 SV=2	Safb	105.1	25.2	64	20	14	12	9	11	11	9	12	19	17	19	19	19	18	13	11	13	13	13	13	394870	440160	346430	440720	464680	450860	0.933602	1.04068	0.819074	1.04201	1.09865	1.06598	0.8711	0.114802
D3YYU8	Obscurin-like protein 1 OS=Mus musculus OX=10090 GN=Obsl1 PE=1 SV=1	Obsl1	197.93	19.3	99	24	24	17	15	16	18	17	16	20	19	18	21	20	20	20	19	18	21	20	20	125610	118030	117400	96017	106220	92161	1.14986	1.08047	1.0747	0.878957	0.972357	0.843659	1.2264	0.0123559
D3YZP9	Coiled-coil domain-containing protein 6 OS=Mus musculus OX=10090 GN=Ccdc6 PE=1 SV=1	Ccdc6	52.938	43.5	77	16	16	14	15	14	11	11	12	13	14	13	12	13	13	13	14	13	12	13	13	260110	260210	260520	234940	255100	229810	1.03996	1.04036	1.0416	0.939328	1.01993	0.918817	1.0847	0.0605666
D3YZV8	Coiled-coil domain-containing protein 8 homolog OS=Mus musculus OX=10090 GN=Ccdc8 PE=1 SV=2	Ccdc8	73.937	5	6	2	2	2	1	2	0	1	0	2	1	2	1	2	0	2	1	2	1	2	0	11610	0	12492	0	11885	0	0.96785		1.04138		0.990774		1.014
D3Z4S3	Putative peptidyl-tRNA hydrolase PTRHD1 OS=Mus musculus OX=10090 GN=Ptrhd1 PE=1 SV=1	Ptrhd1	16.037	54.3	14	5	5	2	0	1	5	2	4	2	2	1	5	4	4	2	2	1	5	4	4	66348	0	0	100260	67870	92532	0.811572			1.22639	0.830189	1.13186	0.7636
D3Z5L6	MFS-type transporter SLC18B1 OS=Mus musculus OX=10090 GN=Slc18b1 PE=2 SV=2	Slc18b1	49.008	5	1	1	1	1	0	0	0	0	0	1	0	0	0	0	0	1	0	0	0	0	0	0	0	0	0	0	0
D3Z6Q9	Bridging integrator 2 OS=Mus musculus OX=10090 GN=Bin2 PE=1 SV=1	Bin2	52.553	21.1	24	7	6	3	4	3	4	5	5	3	4	4	6	5	6	3	3	4	5	4	5	89386	79756	89292	97825	101910	96256	0.967337	0.863121	0.96632	1.05866	1.10287	1.04168	0.8731	0.0299423
D3Z7P3	Glutaminase kidney isoform, mitochondrial OS=Mus musculus OX=10090 GN=Gls PE=1 SV=1	Gls	73.963	32.3	69	13	13	10	12	13	11	11	12	10	11	11	12	12	13	10	11	11	12	12	13	238990	246030	260710	263590	285070	290270	0.904888	0.931544	0.987127	0.998031	1.07936	1.09905	0.8889	0.0397104
E1U8D0	Protein SOGA1 OS=Mus musculus OX=10090 GN=Soga1 PE=1 SV=3	Soga1	159.18	2.8	4	3	1	1	0	1	1	1	0	2	2	3	2	3	1	1	0	1	1	1	0	0	0	0	0	0	0
E2JF22	Piezo-type mechanosensitive ion channel component 1 OS=Mus musculus OX=10090 GN=Piezo1 PE=1 SV=1	Piezo1	292	1.3	8	3	3	1	1	1	1	3	1	2	1	1	2	3	2	2	1	1	2	3	2	14713	0	0	27462	34683	27124	0.565983			1.05641	1.33419	1.04341	0.4944
E9PUQ8	Diacylglycerol kinase delta OS=Mus musculus OX=10090 GN=Dgkd PE=1 SV=1	Dgkd	135.21	2.6	2	2	2	0	0	0	0	1	1	1	1	1	1	2	2	1	1	1	1	2	2	0	0	0	0	528800	746670					0.829185	1.17081
E9PV24	Fibrinogen alpha chain OS=Mus musculus OX=10090 GN=Fga PE=1 SV=1	Fga	87.428	37.9	121	25	25	23	28	20	17	17	16	23	24	21	17	19	19	23	24	21	17	19	19	728910	822370	674900	644110	584390	623610	1.07238	1.20988	0.992916	0.947618	0.859757	0.917458	1.202	0.0475981
E9PVA8	eIF-2-alpha kinase activator GCN1 OS=Mus musculus OX=10090 GN=Gcn1 PE=1 SV=1	Gcn1	293.02	41.4	373	89	89	58	55	66	63	65	66	71	71	71	74	68	74	71	71	71	74	68	74	310910	291670	301760	299370	289370	302580	1.03887	0.974583	1.0083	1.00031	0.966898	1.01104	1.0146	0.56412
E9PVX6	Proliferation marker protein Ki-67 OS=Mus musculus OX=10090 GN=Mki67 PE=1 SV=1	Mki67	350.86	11.3	43	20	19	5	5	4	12	8	9	9	11	8	18	11	13	9	10	7	17	11	13	71129	90325	67276	107980	97636	97469	0.802486	1.01906	0.759016	1.21824	1.10154	1.09966	0.7547	0.0402782
E9PXF8	Myotubularin-related protein 13 OS=Mus musculus OX=10090 GN=Sbf2 PE=1 SV=1	Sbf2	210.46	4.4	13	6	5	2	2	2	4	1	2	4	3	3	5	2	3	3	2	2	4	2	2	33447	27476	0	59313	47903	49525	0.768317	0.631156		1.36249	1.10039	1.13765	0.583	0.0173235
E9PY46	Intraflagellar transport protein 140 homolog OS=Mus musculus OX=10090 GN=Ift140 PE=1 SV=1	Ift140	165.87	7.3	25	9	9	5	2	3	4	6	5	5	5	4	6	7	6	5	5	4	6	7	6	48040	29396	43492	41615	42939	41034	1.16925	0.715475	1.05856	1.01287	1.0451	0.998734	0.9629	0.714809
E9PYH6	Histone-lysine N-methyltransferase SETD1A OS=Mus musculus OX=10090 GN=Setd1a PE=1 SV=1	Setd1a	186.06	14.4	60	17	17	10	9	11	12	11	7	15	13	13	14	13	12	15	13	13	14	13	12	94852	90725	92147	77491	107530	81689	1.04533	0.999846	1.01552	0.853999	1.18505	0.900263	1.0413	0.645222
E9PYK3	Protein mono-ADP-ribosyltransferase PARP4 OS=Mus musculus OX=10090 GN=Parp4 PE=1 SV=1	Parp4	216.13	0.8	1	1	1	1	0	0	0	0	0	1	0	0	0	0	1	1	0	0	0	0	1	0	0	0	0	0	0
E9PYL2	Proline-rich protein 12 OS=Mus musculus OX=10090 GN=Prr12 PE=1 SV=1	Prr12	211.87	2.9	7	3	3	1	0	1	1	3	1	1	0	1	2	3	2	1	0	1	2	3	2	0	0	0	20249	12619	13757				1.30289	0.811946	0.885169
E9PZJ8	Activating signal cointegrator 1 complex subunit 3 OS=Mus musculus OX=10090 GN=Ascc3 PE=1 SV=1	Ascc3	250.55	12	52	19	19	8	8	7	10	11	8	11	10	12	12	13	13	11	10	12	12	13	13	49756	44156	43071	52653	46133	51103	1.04066	0.923534	0.900841	1.10125	0.964883	1.06883	0.9139	0.20535
E9PZQ0	Ryanodine receptor 1 OS=Mus musculus OX=10090 GN=Ryr1 PE=1 SV=1	Ryr1	565.03	0.2	6	1	1	1	1	1	1	1	1	1	1	1	1	1	1	1	1	1	1	1	1	0	0	0	0	0	0
E9Q0C6	Acrosomal protein KIAA1210 OS=Mus musculus OX=10090 GN=Kiaa1210 PE=1 SV=1	Kiaa1210	181.03	49.1	335	59	59	53	53	53	59	60	57	45	51	51	54	54	51	45	51	51	54	54	51	506720	514520	514010	516740	545920	543800	0.967728	0.982624	0.98165	0.986864	1.04259	1.03854	0.9557	0.0702861
E9Q137	Testis-expressed protein 264 homolog OS=Mus musculus OX=10090 GN=Tex264 PE=2 SV=1	Tex264	33.589	26.5	14	4	4	3	2	2	1	3	3	3	2	2	2	3	3	3	2	2	2	3	3	131550	111990	124850	295400	87004	72168	0.959097	0.81649	0.910249	2.15368	0.634323	0.526158	0.8104	0.995292
E9Q1P8	Interferon regulatory factor 2-binding protein 2 OS=Mus musculus OX=10090 GN=Irf2bp2 PE=1 SV=1	Irf2bp2	59.291	36.8	31	13	10	5	6	8	4	5	3	12	10	12	7	7	8	9	8	9	6	6	6	225910	179860	198460	146940	160900	135270	1.29419	1.03038	1.13694	0.84179	0.921764	0.774935	1.3636	0.0204774
E9Q286	Little elongation complex subunit 1 OS=Mus musculus OX=10090 GN=Ice1 PE=1 SV=1	Ice1	242.25	1.1	5	2	2	0	0	0	2	1	2	0	0	0	2	2	2	0	0	0	2	2	2	0	0	0	115970	30831	100380				1.40751	0.374191	1.2183
E9Q2Z1	Cat eye syndrome critical region protein 2 homolog OS=Mus musculus OX=10090 GN=Cecr2 PE=1 SV=1	Cecr2	161.53	5.6	19	6	6	2	2	2	4	5	4	3	3	3	5	6	5	3	3	3	5	6	5	35731	33684	36930	110960	91837	73895	0.5597	0.527636	0.578482	1.73811	1.43856	1.15751	0.3843	0.00143757
E9Q394	A-kinase anchor protein 13 OS=Mus musculus OX=10090 GN=Akap13 PE=1 SV=1	Akap13	303.97	28.6	146	43	43	22	23	21	30	29	21	28	29	25	34	32	27	28	29	25	34	32	27	105930	103050	109710	100600	103170	91649	1.03496	1.00683	1.07189	0.982887	1.008	0.895434	1.0788	0.129553
E9Q3L2	Phosphatidylinositol 4-kinase alpha OS=Mus musculus OX=10090 GN=Pi4ka PE=1 SV=2	Pi4ka	237.04	25.7	148	38	38	24	25	25	23	30	21	26	29	29	31	35	28	26	29	29	31	35	28	157160	138770	151550	133500	152820	140160	1.07895	0.952698	1.04044	0.916518	1.04916	0.962241	1.0492	0.422584
E9Q414	Apolipoprotein B-100 OS=Mus musculus OX=10090 GN=Apob PE=1 SV=1	Apob	509.43	3	24	10	10	6	2	3	5	5	3	8	4	4	7	7	6	8	4	4	7	7	6	25432	28909	24843	17692	19410	19522	1.12359	1.2772	1.09756	0.781633	0.857534	0.862482	1.3984	0.00419934
E9Q4N7	AT-rich interactive domain-containing protein 1B OS=Mus musculus OX=10090 GN=Arid1b PE=1 SV=1	Arid1b	237.79	11.1	34	16	14	5	5	5	5	8	6	11	11	9	13	14	14	9	9	7	11	12	12	245550	243000	253970	271520	301450	232810	0.95156	0.941678	0.984189	1.0522	1.16818	0.902189	0.9215	0.373063
E9Q4P1	WD repeat and FYVE domain-containing protein 1 OS=Mus musculus OX=10090 GN=Wdfy1 PE=1 SV=1	Wdfy1	46.217	33.7	45	11	11	7	9	8	6	10	5	9	9	8	9	11	8	9	9	8	9	11	8	69721	77619	61236	55038	70906	39763	1.11767	1.24428	0.981653	0.882295	1.13667	0.637427	1.2587	0.234615
E9Q4Z2	Acetyl-CoA carboxylase 2 OS=Mus musculus OX=10090 GN=Acacb PE=1 SV=1	Acacb	275.75	6.2	4	11	1	0	0	1	1	1	1	10	10	11	11	10	11	1	0	1	1	1	1	0	0	0	0	0	0
E9Q555	E3 ubiquitin-protein ligase RNF213 OS=Mus musculus OX=10090 GN=Rnf213 PE=1 SV=2	Rnf213	584.78	28.4	401	109	109	70	68	51	71	75	66	88	81	66	83	87	78	88	81	66	83	87	78	162990	176520	163870	149040	168530	145060	1.01235	1.09639	1.01782	0.925705	1.04676	0.900984	1.0881	0.179275
E9Q5C9	Nucleolar and coiled-body phosphoprotein 1 OS=Mus musculus OX=10090 GN=Nolc1 PE=1 SV=1	Nolc1	73.697	8.7	21	6	6	4	2	1	4	4	6	4	5	4	5	5	6	4	5	4	5	5	6	428660	426300	436680	379680	474540	419690	1.0025	0.996979	1.02126	0.88795	1.1098	0.981521	1.0139	0.795928
E9Q5F9	Histone-lysine N-methyltransferase SETD2 OS=Mus musculus OX=10090 GN=Setd2 PE=1 SV=1	Setd2	285.66	4	12	6	6	1	2	3	1	4	1	2	3	4	3	4	2	2	3	4	3	4	2	21872	25648	21804	18951	20194	21643	1.00861	1.18274	1.00547	0.873909	0.931228	0.998048	1.1404	0.119993
E9Q5G3	Kinesin-like protein KIF23 OS=Mus musculus OX=10090 GN=Kif23 PE=1 SV=1	Kif23	108.77	12.9	37	8	8	6	6	3	8	6	8	6	5	3	7	6	6	6	5	3	7	6	6	44077	37692	42294	56081	54249	49980	0.929983	0.795265	0.892363	1.18326	1.1446	1.05453	0.7739	0.0113633
E9Q5K9	YTH domain-containing protein 1 OS=Mus musculus OX=10090 GN=Ythdc1 PE=1 SV=2	Ythdc1	85.648	10.6	18	6	6	3	3	2	2	5	3	4	5	5	4	6	6	4	5	5	4	6	6	118500	109310	106880	101320	117420	92166	1.10131	1.0159	0.993315	0.941642	1.09127	0.856567	1.0765	0.370504
E9Q634	Unconventional myosin-Ie OS=Mus musculus OX=10090 GN=Myo1e PE=1 SV=1	Myo1e	126.82	2.5	3	2	1	0	0	0	1	1	1	1	1	0	1	2	2	0	0	0	0	1	1	0	0	0	0	12659	20114					0.772526	1.22747
E9Q6B2	Coiled-coil domain-containing protein 85C OS=Mus musculus OX=10090 GN=Ccdc85c PE=1 SV=1	Ccdc85c	45.333	16.7	6	4	4	0	1	0	3	1	1	1	3	1	3	1	2	1	3	1	3	1	2	0	10837	0	21325	0	16183		0.672479		1.3233		1.00422	0.5778
E9Q6J5	Biorientation of chromosomes in cell division protein 1-like 1 OS=Mus musculus OX=10090 GN=Bod1l PE=1 SV=1	Bod1l	327.45	17.9	124	34	33	19	18	14	29	22	22	28	27	21	30	29	28	27	26	20	29	28	27	69274	59282	65864	64225	71968	59994	1.0641	0.910613	1.01172	0.986541	1.10548	0.92155	0.991	0.911572
E9Q6P5	Tetratricopeptide repeat protein 7B OS=Mus musculus OX=10090 GN=Ttc7b PE=1 SV=1	Ttc7b	94.202	14	19	8	8	3	4	3	4	3	2	5	5	3	4	4	4	5	5	3	4	4	4	65364	47273	55384	53741	49634	54522	1.20332	0.870274	1.01959	0.989347	0.913739	1.00372	1.0641	0.609369
E9Q735	Ubiquitin conjugation factor E4 A OS=Mus musculus OX=10090 GN=Ube4a PE=1 SV=1	Ube4a	118.2	16.1	49	12	12	8	8	8	10	8	7	8	8	9	10	9	7	8	8	9	10	9	7	95978	80742	88072	95349	90188	91712	1.06241	0.893755	0.974893	1.05544	0.998316	1.01519	0.9551	0.41106
E9Q784	Zinc finger CCCH domain-containing protein 13 OS=Mus musculus OX=10090 GN=Zc3h13 PE=1 SV=1	Zc3h13	203.75	5.7	23	8	8	6	5	3	3	5	1	7	7	4	5	7	3	7	7	4	5	7	3	24026	18543	19240	21096	22852	13532	1.20846	0.932676	0.967734	1.06109	1.14941	0.680633	1.0753	0.643198
E9Q7E2	AT-rich interactive domain-containing protein 2 OS=Mus musculus OX=10090 GN=Arid2 PE=1 SV=1	Arid2	195.99	3.7	7	4	4	0	0	0	1	3	3	1	0	1	3	3	3	1	0	1	3	3	3	0	0	0	19719	18760	18080				1.04593	0.995067	0.958999
E9Q7G0	Nuclear mitotic apparatus protein 1 OS=Mus musculus OX=10090 GN=Numa1 PE=1 SV=1	Numa1	235.63	50.8	343	76	76	60	55	53	61	56	58	58	63	60	61	59	61	58	63	60	61	59	61	326250	355190	334680	319660	336230	317660	0.983831	1.0711	1.00925	0.963959	1.01393	0.957928	1.0437	0.241669
E9Q8D0	DnaJ homolog subfamily C member 21 OS=Mus musculus OX=10090 GN=Dnajc21 PE=1 SV=1	Dnajc21	61.734	26.4	27	8	8	5	4	2	6	5	5	6	5	4	6	6	7	6	5	4	6	6	7	79944	62561	64037	84121	85035	67165	1.0831	0.847589	0.867587	1.13969	1.15207	0.909965	0.874	0.285053
E9Q8I9	Protein furry homolog OS=Mus musculus OX=10090 GN=Fry PE=1 SV=1	Fry	339.09	2.2	11	5	5	4	1	1	2	1	2	4	2	2	3	2	2	4	2	2	3	2	2	230470	220400	236510	191780	195120	188290	1.09524	1.04739	1.12395	0.911379	0.927252	0.894794	1.195	0.00151326
E9Q942	Small integral membrane protein 13 OS=Mus musculus OX=10090 GN=Smim13 PE=1 SV=1	Smim13	9.9543	35.2	3	1	1	1	0	0	1	1	0	1	1	0	1	1	0	1	1	0	1	1	0	0	0	0	0	0	0
E9Q9D5	Rab-like protein 2A OS=Mus musculus OX=10090 GN=Rabl2 PE=1 SV=1	Rabl2	25.61	25.1	6	4	4	1	0	1	2	0	2	2	1	2	3	1	2	2	1	2	3	1	2	25320	0	0	0	0	42867	0.742664					1.25734	0.5907
E9Q9W4	Long-chain fatty acid transport protein 6 OS=Mus musculus OX=10090 GN=Slc27a6 PE=1 SV=1	Slc27a6	70.191	34.4	66	16	16	12	9	9	13	10	13	15	12	14	14	13	15	15	12	14	14	13	15	155870	175360	160450	147280	150310	150020	0.995667	1.12017	1.02492	0.940796	0.960151	0.958298	1.0985	0.0618526
E9QAT4	Protein transport protein Sec16A OS=Mus musculus OX=10090 GN=Sec16a PE=1 SV=1	Sec16a	254.2	17.2	92	26	26	16	10	14	16	19	17	21	18	21	21	22	20	21	18	21	21	22	20	188540	199150	194510	167980	186660	180730	1.01223	1.06919	1.04428	0.90185	1.00214	0.970302	1.0875	0.0730008
F6YCR7	Homeobox protein Rhox13 OS=Mus musculus OX=10090 GN=Rhox13 PE=1 SV=2	Rhox13	25.316	6.9	10	1	1	1	2	2	2	1	2	1	1	1	1	1	1	1	1	1	1	1	1	0	138670	152670	143960	0	171140		0.914649	1.00699	0.949542		1.12882	0.9246	0.523595
F6ZDS4	Nucleoprotein TPR OS=Mus musculus OX=10090 GN=Tpr PE=1 SV=1	Tpr	273.99	38.7	361	75	75	58	57	59	54	68	65	60	65	58	65	63	64	60	65	58	65	63	64	379250	380850	379690	370790	389290	374280	1.00059	1.00482	1.00175	0.978273	1.02708	0.987481	1.0048	0.755246
F7BJB9	MORC family CW-type zinc finger protein 3 OS=Mus musculus OX=10090 GN=Morc3 PE=1 SV=1	Morc3	106.52	28.6	66	18	18	10	8	9	12	15	12	13	13	12	16	16	16	13	13	12	16	16	16	72196	69864	67728	90456	79424	81839	0.938612	0.908294	0.880524	1.17601	1.03258	1.06398	0.8334	0.0140653
F8VPQ2	AT-rich interactive domain-containing protein 4A OS=Mus musculus OX=10090 GN=Arid4a PE=1 SV=1	Arid4a	142.05	5.5	9	5	5	0	1	1	3	2	2	4	2	1	2	4	2	4	2	1	2	4	2	0	28459	0	0	41725	43283		0.752439			1.10318	1.14438	0.6696
F8VPU2	FERM, ARHGEF and pleckstrin domain-containing protein 1 OS=Mus musculus OX=10090 GN=Farp1 PE=1 SV=1	Farp1	118.87	11.9	21	8	7	3	2	3	4	5	4	5	3	4	7	7	5	5	3	4	6	6	4	61049	64895	65163	42978	55472	38233	1.11746	1.18786	1.19277	0.786687	1.01538	0.699832	1.3982	0.0361645
F8VPZ5	DNA excision repair protein ERCC-6 OS=Mus musculus OX=10090 GN=Ercc6 PE=1 SV=1	Ercc6	165.96	7.1	19	7	7	6	1	1	3	4	4	7	5	3	5	6	6	7	5	3	5	6	6	50219	45632	41746	58664	55894	42013	1.02429	0.930733	0.851473	1.19654	1.14004	0.856918	0.8788	0.357637
F8VQB6	Unconventional myosin-X OS=Mus musculus OX=10090 GN=Myo10 PE=1 SV=1	Myo10	237.32	8.6	22	12	12	6	3	1	5	4	3	8	4	5	10	7	5	8	4	5	10	7	5	57564	44575	60452	50518	41463	45767	1.14998	0.890494	1.20768	1.00922	0.828324	0.914307	1.1804	0.21968
G3X9J0	Signal-induced proliferation-associated 1-like protein 3 OS=Mus musculus OX=10090 GN=Sipa1l3 PE=1 SV=1	Sipa1l3	195.06	6	23	7	7	4	4	3	4	3	5	4	5	3	6	7	7	4	5	3	6	7	7	22769	23465	16488	26005	32140	16822	0.992193	1.02252	0.718489	1.13321	1.40055	0.733043	0.8367	0.520542
G3X9K3	Brefeldin A-inhibited guanine nucleotide-exchange protein 1 OS=Mus musculus OX=10090 GN=Arfgef1 PE=1 SV=1	Arfgef1	208.5	27.1	91	36	25	12	15	12	18	18	16	27	29	26	29	29	24	20	21	20	23	20	18	69481	68416	65937	69309	70126	61888	1.02895	1.01318	0.976466	1.0264	1.0385	0.916504	1.0125	0.764382
G5E829	Plasma membrane calcium-transporting ATPase 1 OS=Mus musculus OX=10090 GN=Atp2b1 PE=1 SV=1	Atp2b1	134.75	31.1	125	26	18	22	18	21	23	20	21	22	20	23	23	22	22	15	13	15	15	15	15	438890	406710	424640	372240	410760	377100	1.08353	1.00408	1.04835	0.918983	1.01408	0.930981	1.0949	0.0741492
G5E870	E3 ubiquitin-protein ligase TRIP12 OS=Mus musculus OX=10090 GN=Trip12 PE=1 SV=1	Trip12	224.13	32.8	221	46	46	34	35	34	43	37	38	35	37	37	43	42	39	35	37	37	43	42	39	200500	210160	198830	208650	222250	223680	0.951688	0.99754	0.943761	0.990372	1.05493	1.06171	0.9311	0.0645062
G5E897	Protein O-glucosyltransferase 3 OS=Mus musculus OX=10090 GN=Poglut3 PE=1 SV=1	Poglut3	57.685	39	77	15	15	11	11	15	15	13	12	11	14	14	13	12	15	11	14	14	13	12	15	286710	273870	271240	264790	226470	254860	1.09019	1.04137	1.03137	1.00684	0.861135	0.969086	1.1149	0.0916665
G5E8K5	Ankyrin-3 OS=Mus musculus OX=10090 GN=Ank3 PE=1 SV=1	Ank3	214.06	9.7	26	10	10	5	3	5	6	3	4	6	5	7	7	5	6	6	5	7	7	5	6	41674	28775	31850	27854	26091	26903	1.36526	0.942685	1.04342	0.912513	0.854756	0.881358	1.2653	0.11729
G5E8Z2	Transcription initiation factor TFIID subunit 4B OS=Mus musculus OX=10090 GN=Taf4b PE=2 SV=2	Taf4b	89.526	8.7	18	5	5	2	3	3	4	4	2	3	4	3	5	5	4	3	4	3	5	5	4	53533	50326	46200	88431	81881	74495	0.813435	0.764705	0.70201	1.34371	1.24418	1.13195	0.613	0.00171795
O08528	Hexokinase-2 OS=Mus musculus OX=10090 GN=Hk2 PE=1 SV=1	Hk2	102.53	46.9	180	34	28	31	29	29	31	31	29	31	30	32	31	33	30	26	25	26	26	27	25	308530	357480	336170	306470	333630	334150	0.936628	1.08523	1.02054	0.930374	1.01283	1.01441	1.0287	0.62383
O08529	Calpain-2 catalytic subunit OS=Mus musculus OX=10090 GN=Capn2 PE=1 SV=4	Capn2	79.871	33	81	16	16	15	15	13	13	12	13	13	13	12	14	13	13	13	13	12	14	13	13	431730	424880	448900	311570	338030	334710	1.13126	1.11331	1.17625	0.816405	0.885738	0.877038	1.3263	0.000746497
O08532	Voltage-dependent calcium channel subunit alpha-2/delta-1 OS=Mus musculus OX=10090 GN=Cacna2d1 PE=1 SV=1	Cacna2d1	124.63	18.2	52	15	15	7	10	7	9	9	10	10	12	10	13	13	13	10	12	10	13	13	13	196140	200670	182410	165650	180260	162720	1.0818	1.10679	1.00608	0.913637	0.994218	0.897477	1.1388	0.0381282
O08539	Myc box-dependent-interacting protein 1 OS=Mus musculus OX=10090 GN=Bin1 PE=1 SV=1	Bin1	64.469	19.4	40	8	7	7	6	8	6	6	7	6	5	5	7	5	5	6	4	5	6	4	4	82200	77538	78661	74413	77020	64122	1.08645	1.02483	1.03968	0.983531	1.01799	0.847513	1.106	0.153722
O08547	Vesicle-trafficking protein SEC22b OS=Mus musculus OX=10090 GN=Sec22b PE=1 SV=3	Sec22b	24.74	48.8	55	8	8	12	7	9	10	9	8	8	7	7	7	7	8	8	7	7	7	7	8	934190	978740	1025800	887950	958720	932720	0.980242	1.02699	1.07637	0.931722	1.00598	0.978699	1.0573	0.188927
O08550	Histone-lysine N-methyltransferase 2B OS=Mus musculus OX=10090 GN=Kmt2b PE=1 SV=3	Kmt2b	294.82	4.9	18	8	7	5	2	3	2	2	4	6	6	4	5	5	5	6	5	4	5	5	5	68199	62705	59566	83579	73403	68105	0.984688	0.905363	0.860041	1.20675	1.05983	0.983331	0.8462	0.0827285
O08553	Dihydropyrimidinase-related protein 2 OS=Mus musculus OX=10090 GN=Dpysl2 PE=1 SV=2	Dpysl2	62.277	64.3	209	25	21	34	35	33	38	33	36	23	21	22	23	22	21	19	18	18	19	18	17	1651800	1665500	1699300	1578500	1596000	1595600	1.01268	1.02108	1.0418	0.967742	0.978471	0.978226	1.0517	0.00536836
O08573	Galectin-9 OS=Mus musculus OX=10090 GN=Lgals9 PE=1 SV=1	Lgals9	40.035	10.5	6	3	3	0	2	0	2	1	1	1	2	1	2	1	1	1	2	1	2	1	1	0	0	0	0	0	0
O08579	Emerin OS=Mus musculus OX=10090 GN=Emd PE=1 SV=1	Emd	29.435	51.7	40	10	10	7	7	5	8	7	6	8	8	7	9	8	7	8	8	7	9	8	7	201240	203230	216120	170550	189620	173770	1.04583	1.05617	1.12316	0.886335	0.98544	0.903069	1.1623	0.0188437
O08582	GTP-binding protein 1 OS=Mus musculus OX=10090 GN=Gtpbp1 PE=1 SV=2	Gtpbp1	72.3	35.6	77	15	15	12	11	10	16	13	15	12	12	13	14	14	13	12	12	13	14	14	13	291510	272180	264530	319860	370770	326400	0.947872	0.885018	0.860144	1.04005	1.20559	1.06132	0.8144	0.0200309
O08583	THO complex subunit 4 OS=Mus musculus OX=10090 GN=Alyref PE=1 SV=3	Alyref	26.94	29.4	57	5	5	10	9	10	9	10	9	5	5	5	5	5	5	5	5	5	5	5	5	1027600	1123800	1063000	1009600	1083800	1124800	0.958493	1.04822	0.991512	0.941703	1.01091	1.04916	0.9988	0.984195
O08585	Clathrin light chain A OS=Mus musculus OX=10090 GN=Clta PE=1 SV=2	Clta	25.604	10.2	19	3	3	4	3	2	3	3	4	3	3	3	3	3	3	3	3	3	3	3	3	569330	563740	657690	447740	446530	592000	1.0424	1.03217	1.20418	0.819779	0.817563	1.08391	1.2049	0.142951
O08586	Phosphatidylinositol 3,4,5-trisphosphate 3-phosphatase and dual-specificity protein phosphatase PTEN OS=Mus musculus OX=10090 GN=Pten PE=1 SV=1	Pten	47.152	19.1	19	4	4	4	3	2	4	3	3	4	3	3	4	4	4	4	3	3	4	4	4	53994	31298	30018	74824	57923	74243	1.00516	0.58265	0.558821	1.39294	1.07831	1.38212	0.5571	0.0409257
O08599	Syntaxin-binding protein 1 OS=Mus musculus OX=10090 GN=Stxbp1 PE=1 SV=2	Stxbp1	67.568	37.2	77	19	19	13	12	14	12	14	12	15	14	15	16	17	16	15	14	15	16	17	16	128290	128320	128600	136620	146790	127740	0.966573	0.966799	0.968909	1.02933	1.10596	0.962429	0.9369	0.188517
O08600	Endonuclease G, mitochondrial OS=Mus musculus OX=10090 GN=Endog PE=1 SV=1	Endog	32.19	13.6	9	3	3	2	2	1	1	2	1	3	3	3	3	3	2	3	3	3	3	3	2	41234	45499	50173	43927	40291	48273	0.918362	1.01335	1.11745	0.978341	0.89736	1.07513	1.0333	0.696496
O08601	Microsomal triglyceride transfer protein large subunit OS=Mus musculus OX=10090 GN=Mttp PE=1 SV=2	Mttp	99.098	1.5	3	1	1	1	0	1	0	1	0	1	1	1	0	1	0	1	1	1	0	1	0	0	0	0	0	0	0
O08638	Myosin-11 OS=Mus musculus OX=10090 GN=Myh11 PE=1 SV=1	Myh11	227.03	45.2	430	76	61	64	72	69	73	80	72	65	70	68	70	73	72	52	58	55	59	61	60	580720	706330	584460	688050	689260	708590	0.880455	1.0709	0.886125	1.04318	1.04502	1.07432	0.8972	0.15799
O08648	Mitogen-activated protein kinase kinase kinase 4 OS=Mus musculus OX=10090 GN=Map3k4 PE=1 SV=2	Map3k4	179.83	20.8	85	25	24	15	15	16	14	13	12	20	18	21	18	21	19	19	17	20	18	20	18	355560	326050	350270	319950	339370	312370	1.06478	0.976407	1.04894	0.95814	1.0163	0.93544	1.0619	0.174168
O08663	Methionine aminopeptidase 2 OS=Mus musculus OX=10090 GN=Metap2 PE=1 SV=1	Metap2	52.921	49	101	17	17	16	17	15	18	17	18	14	17	15	17	16	16	14	17	15	17	16	16	470770	460660	491770	430940	447640	468570	1.01959	0.997693	1.06507	0.933326	0.969495	1.01483	1.0565	0.148971
O08664	B-cell CLL/lymphoma 7 protein family member C OS=Mus musculus OX=10090 GN=Bcl7c PE=1 SV=1	Bcl7c	23.445	24.9	4	3	3	0	1	0	2	0	1	1	2	1	3	1	1	1	2	1	3	1	1	0	67311	0	69138	0	0		0.98661		1.01339			0.9736
O08677	Kininogen-1 OS=Mus musculus OX=10090 GN=Kng1 PE=1 SV=1	Kng1	73.101	28.7	77	14	14	14	13	12	12	13	13	13	11	12	11	11	11	13	11	12	11	11	11	1110800	1125900	1161800	897080	885060	871330	1.10126	1.11623	1.15182	0.889377	0.87746	0.863848	1.2808	9.56754e-05
O08688	Calpain-5 OS=Mus musculus OX=10090 GN=Capn5 PE=1 SV=1	Capn5	72.954	3	2	1	1	1	0	0	1	0	0	1	0	0	1	1	0	1	0	0	1	1	0	0	0	0	0	0	0
O08709	Peroxiredoxin-6 OS=Mus musculus OX=10090 GN=Prdx6 PE=1 SV=3	Prdx6	24.87	74.6	120	15	15	20	20	18	20	20	22	15	15	15	15	15	15	15	15	15	15	15	15	3522400	3551800	3586600	3441700	3423800	3627400	0.999088	1.00743	1.0173	0.976198	0.971121	1.02887	1.016	0.44596
O08715	A-kinase anchor protein 1, mitochondrial OS=Mus musculus OX=10090 GN=Akap1 PE=1 SV=4	Akap1	92.194	11.3	9	5	5	1	3	0	1	1	3	3	4	1	2	1	3	3	4	1	2	1	3	15360	23165	0	22292	0	18887	0.770852	1.16255		1.11874		0.947857	0.9355	0.740599
O08716	Fatty acid-binding protein 9 OS=Mus musculus OX=10090 GN=Fabp9 PE=1 SV=2	Fabp9	15.017	42.4	9	5	4	0	0	0	3	2	4	3	3	1	4	4	4	3	3	1	4	4	4	17953	16667	0	83406	28594	91648	0.37674	0.349753		1.75026	0.600039	1.92321	0.255	0.0815633
O08734	Bcl-2 homologous antagonist/killer OS=Mus musculus OX=10090 GN=Bak1 PE=1 SV=3	Bak1	23.294	25.8	10	4	4	1	3	3	1	2	0	3	4	3	3	4	2	3	4	3	3	4	2	200000	194830	116190	265030	183110	0	1.04258	1.01563	0.605686	1.38157	0.954533		0.7602	0.361483
O08738	Caspase-6 OS=Mus musculus OX=10090 GN=Casp6 PE=1 SV=1	Casp6	31.595	42.8	52	10	10	8	8	10	9	9	8	10	9	9	10	9	10	10	9	9	10	9	10	267170	261560	263310	234360	196970	234370	1.09966	1.07657	1.08377	0.964616	0.810721	0.964658	1.1898	0.0384985
O08739	AMP deaminase 3 OS=Mus musculus OX=10090 GN=Ampd3 PE=1 SV=2	Ampd3	88.651	13.7	18	7	7	3	3	4	6	1	1	4	3	5	6	2	3	4	3	5	6	2	3	41882	42191	30406	33474	28130	34887	1.19113	1.19992	0.864749	0.952003	0.800019	0.992188	1.1864	0.264683
O08740	DNA-directed RNA polymerase II subunit RPB11 OS=Mus musculus OX=10090 GN=Polr2j PE=1 SV=1	Polr2j	13.251	17.1	7	2	2	2	1	1	1	1	1	2	1	2	1	1	1	2	1	2	1	1	1	37182	0	54394	0	0	0	0.812047		1.18795
O08749	Dihydrolipoyl dehydrogenase, mitochondrial OS=Mus musculus OX=10090 GN=Dld PE=1 SV=2	Dld	54.272	29.9	80	12	12	13	14	13	13	14	13	10	12	10	11	12	11	10	12	10	11	12	11	1321500	1505500	1350700	1328800	1319100	1473200	0.955439	1.08847	0.976551	0.960717	0.953704	1.06512	1.0137	0.817205
O08756	3-hydroxyacyl-CoA dehydrogenase type-2 OS=Mus musculus OX=10090 GN=Hsd17b10 PE=1 SV=4	Hsd17b10	27.418	43.3	59	8	8	10	8	8	11	11	11	7	7	7	8	8	8	7	7	7	8	8	8	770840	856240	767050	883110	944300	841940	0.913411	1.01461	0.90892	1.04645	1.11895	0.997662	0.8969	0.0898323
O08759	Ubiquitin-protein ligase E3A OS=Mus musculus OX=10090 GN=Ube3a PE=1 SV=2	Ube3a	99.818	34.5	87	23	23	14	11	14	18	17	13	20	19	17	17	19	18	20	19	17	17	19	18	136600	131610	138860	150420	139390	133110	0.987482	0.951409	1.00382	1.08739	1.00765	0.962253	0.9625	0.394669
O08784	Treacle protein OS=Mus musculus OX=10090 GN=Tcof1 PE=1 SV=1	Tcof1	135	18.9	56	18	18	9	10	6	10	12	9	14	13	10	17	16	11	14	13	10	17	16	11	152100	216270	185780	190370	219390	217240	0.772637	1.09861	0.943724	0.967041	1.11446	1.10353	0.8838	0.303689
O08785	Circadian locomoter output cycles protein kaput OS=Mus musculus OX=10090 GN=Clock PE=1 SV=1	Clock	96.392	1.8	2	1	1	0	0	1	0	1	0	1	1	1	0	1	0	1	1	1	0	1	0	0	0	0	0	0	0
O08788	Dynactin subunit 1 OS=Mus musculus OX=10090 GN=Dctn1 PE=1 SV=3	Dctn1	141.67	41.9	207	39	39	38	33	35	37	32	32	35	33	32	35	36	32	35	33	32	35	36	32	228120	213290	230290	208060	221140	197560	1.05411	0.985583	1.06414	0.961416	1.02186	0.912897	1.0717	0.160631
O08795	Glucosidase 2 subunit beta OS=Mus musculus OX=10090 GN=Prkcsh PE=1 SV=1	Prkcsh	58.792	49.1	124	19	19	19	20	25	20	21	19	17	16	17	18	16	15	17	16	17	18	16	15	887760	917890	889050	867180	946270	881080	0.988371	1.02192	0.989807	0.965459	1.05351	0.980934	1.0001	0.98266
O08796	Eukaryotic elongation factor 2 kinase OS=Mus musculus OX=10090 GN=Eef2k PE=1 SV=1	Eef2k	81.738	14.5	21	8	8	4	3	4	4	4	2	6	4	6	4	3	2	6	4	6	4	3	2	28944	29468	26913	30079	24379	22514	1.07004	1.08941	0.994954	1.112	0.901274	0.832326	1.1085	0.292679
O08807	Peroxiredoxin-4 OS=Mus musculus OX=10090 GN=Prdx4 PE=1 SV=1	Prdx4	31.052	58	90	12	10	15	18	15	13	15	14	11	12	11	11	11	11	9	10	9	9	9	9	2653500	2563800	2476200	2454700	2579900	2465200	1.0479	1.01247	0.977878	0.969388	1.01883	0.973534	1.0258	0.376894
O08808	Protein diaphanous homolog 1 OS=Mus musculus OX=10090 GN=Diaph1 PE=1 SV=1	Diaph1	139.34	11.6	49	12	12	7	8	6	11	10	7	8	9	7	10	10	8	8	9	7	10	10	8	43007	40651	47628	47073	49044	52847	0.920756	0.870316	1.01969	1.00781	1.05001	1.13143	0.8813	0.0908125
O08810	116 kDa U5 small nuclear ribonucleoprotein component OS=Mus musculus OX=10090 GN=Eftud2 PE=1 SV=1	Eftud2	109.36	53.9	208	36	35	36	33	34	40	31	34	32	33	32	33	32	34	31	32	31	32	31	33	535110	562800	550850	559550	557020	573910	0.961494	1.01125	0.989776	1.00541	1.00086	1.03121	0.9753	0.2207
O08811	General transcription and DNA repair factor IIH helicase subunit XPD OS=Mus musculus OX=10090 GN=Ercc2 PE=1 SV=2	Ercc2	86.841	17.2	38	9	9	9	7	5	5	7	5	9	6	7	7	7	7	9	6	7	7	7	7	125900	115160	122260	139200	140650	121630	0.987709	0.903452	0.959153	1.09205	1.10343	0.95421	0.905	0.140556
O08848	60 kDa SS-A/Ro ribonucleoprotein OS=Mus musculus OX=10090 GN=RO60 PE=1 SV=1	RO60	60.123	17.5	36	8	8	6	6	7	5	6	6	7	7	7	5	7	7	7	7	7	5	7	7	80877	51743	82154	78216	63262	57085	1.17401	0.751101	1.19255	1.13538	0.918311	0.828646	1.0816	0.731051
O08856	RNA polymerase II elongation factor ELL OS=Mus musculus OX=10090 GN=Ell PE=2 SV=2	Ell	67.146	5.5	7	3	3	0	1	1	2	1	2	2	3	1	3	2	2	2	3	1	3	2	2	29293	27099	0	30665	29831	29309	1.00183	0.926797		1.04876	1.02023	1.00238	0.9419	0.170124
O08901	Mitotic checkpoint serine/threonine-protein kinase BUB1 OS=Mus musculus OX=10090 GN=Bub1 PE=1 SV=1	Bub1	119.56	16.8	46	12	12	9	6	7	9	7	8	10	8	8	10	10	9	10	8	8	10	10	9	71586	58373	65351	81256	74796	76344	1.00423	0.818876	0.916765	1.13989	1.04926	1.07098	0.8404	0.0509311
O08908	Phosphatidylinositol 3-kinase regulatory subunit beta OS=Mus musculus OX=10090 GN=Pik3r2 PE=1 SV=2	Pik3r2	81.265	8.7	8	3	3	1	2	1	1	0	3	3	2	1	3	3	3	3	2	1	3	3	3	25055	17937	0	38225	32633	29088	0.876429	0.62744		1.33712	1.14151	1.0175	0.6452	0.0697811
O08912	Polypeptide N-acetylgalactosaminyltransferase 1 OS=Mus musculus OX=10090 GN=Galnt1 PE=1 SV=1	Galnt1	64.254	29.9	52	13	13	11	9	9	7	8	8	12	10	12	9	11	11	12	10	12	9	11	11	130590	118400	138890	97211	108560	101790	1.12668	1.02151	1.19829	0.838699	0.936614	0.878205	1.2611	0.0149587
O08914	Fatty-acid amide hydrolase 1 OS=Mus musculus OX=10090 GN=Faah PE=1 SV=1	Faah	63.221	14.2	15	5	5	3	1	2	3	3	3	3	2	2	4	3	3	3	2	2	4	3	3	34310	30319	40147	31841	36177	37442	0.979185	0.865285	1.14577	0.908722	1.03247	1.06857	0.9935	0.915481
O08915	AH receptor-interacting protein OS=Mus musculus OX=10090 GN=Aip PE=1 SV=1	Aip	37.605	42.4	59	10	10	10	12	9	9	9	10	9	10	10	8	8	9	9	10	10	8	8	9	228010	238040	224100	192650	221100	199620	1.04951	1.09568	1.03151	0.886753	1.01771	0.918835	1.1252	0.0569175
O08917	Flotillin-1 OS=Mus musculus OX=10090 GN=Flot1 PE=1 SV=1	Flot1	47.513	29.9	35	10	10	5	9	7	4	5	5	6	10	8	6	6	6	6	10	8	6	6	6	116780	101990	121260	78837	98327	81039	1.17125	1.02291	1.21618	0.790699	0.986174	0.812784	1.3169	0.0333834
O08919	Numb-like protein OS=Mus musculus OX=10090 GN=Numbl PE=1 SV=3	Numbl	64.13	20.5	20	8	7	4	4	3	3	4	2	7	6	4	4	5	2	6	5	3	4	5	2	36664	36909	43117	36454	46400	35397	0.936337	0.942594	1.10114	0.930974	1.18498	0.90398	0.9868	0.936074
O08966	Solute carrier family 22 member 1 OS=Mus musculus OX=10090 GN=Slc22a1 PE=1 SV=2	Slc22a1	61.52	5	17	2	2	3	3	2	4	3	2	2	2	2	2	2	2	2	2	2	2	2	2	7699500	8459700	512780	3831600	4194000	8447500	1.39378	1.5314	0.092825	0.693605	0.759208	1.52919	1.0121	0.649313
O08967	Cytohesin-3 OS=Mus musculus OX=10090 GN=Cyth3 PE=1 SV=1	Cyth3	46.279	19.8	3	6	3	1	0	0	1	1	0	4	3	4	4	4	4	1	0	1	1	1	1	0	0	0	0	0	0
O08989	Ras-related protein M-Ras OS=Mus musculus OX=10090 GN=Mras PE=1 SV=1	Mras	23.901	14.4	7	3	3	2	1	2	0	2	0	2	2	2	0	2	0	2	2	2	0	2	0	100120	0	73579	0	0	0	1.1528		0.847201
O08992	Syntenin-1 OS=Mus musculus OX=10090 GN=Sdcbp PE=1 SV=1	Sdcbp	32.379	31.8	17	6	6	1	3	1	5	2	5	2	3	2	5	3	4	2	3	2	5	3	4	105890	92338	146030	139920	137080	140180	0.834395	0.727608	1.15069	1.10255	1.08017	1.10459	0.8252	0.195873
O08997	Copper transport protein ATOX1 OS=Mus musculus OX=10090 GN=Atox1 PE=1 SV=1	Atox1	7.3384	73.5	46	5	5	9	8	7	6	9	7	5	4	4	4	4	4	5	4	4	4	4	4	705180	826120	785180	833120	767550	698540	0.916673	1.07388	1.02067	1.08298	0.997749	0.908042	1.0075	0.914312
O08999	Latent-transforming growth factor beta-binding protein 2 OS=Mus musculus OX=10090 GN=Ltbp2 PE=1 SV=2	Ltbp2	195.83	1	4	1	1	1	1	0	1	1	0	1	1	1	1	1	1	1	1	1	1	1	1	0	0	0	0	0	0
O09005	Sphingolipid delta(4)-desaturase DES1 OS=Mus musculus OX=10090 GN=Degs1 PE=1 SV=1	Degs1	38.241	9.9	8	2	2	2	1	1	1	2	1	2	1	1	1	2	1	2	1	1	1	2	1	36454	0	0	0	32078	0	1.06385				0.936147		1.1364
O09012	Peroxisomal targeting signal 1 receptor OS=Mus musculus OX=10090 GN=Pex5 PE=1 SV=2	Pex5	70.755	22.7	33	10	10	5	5	5	6	7	5	8	7	6	9	9	8	8	7	6	9	9	8	107120	114880	112440	107140	113430	97225	0.985412	1.0568	1.03435	0.985596	1.04346	0.894386	1.0524	0.347782
O09044	Synaptosomal-associated protein 23 OS=Mus musculus OX=10090 GN=Snap23 PE=1 SV=1	Snap23	23.261	65.2	44	9	9	8	7	8	8	8	5	8	8	8	9	8	7	8	8	8	9	8	7	232710	253350	244280	236670	260540	259080	0.939212	1.02251	0.985908	0.955194	1.05153	1.04564	0.9657	0.433027
O09061	Proteasome subunit beta type-1 OS=Mus musculus OX=10090 GN=Psmb1 PE=1 SV=1	Psmb1	26.372	33.8	52	6	6	9	8	8	9	9	9	5	4	6	4	5	4	5	4	6	4	5	4	634110	647720	606920	508000	540430	510460	1.10356	1.12724	1.05624	0.884083	0.940522	0.888364	1.2116	0.00224538
O09106	Histone deacetylase 1 OS=Mus musculus OX=10090 GN=Hdac1 PE=1 SV=1	Hdac1	55.074	48.8	111	20	15	22	19	19	17	18	16	19	18	17	17	17	15	14	13	12	13	12	10	579650	570020	591490	540360	621340	536220	1.01129	0.994487	1.03194	0.942741	1.08402	0.935518	1.0255	0.606781
O09110	Dual specificity mitogen-activated protein kinase kinase 3 OS=Mus musculus OX=10090 GN=Map2k3 PE=1 SV=2	Map2k3	39.296	24.8	12	5	4	1	1	1	5	1	3	1	1	2	4	2	3	0	0	1	3	1	3	0	0	0	32242	32117	38263				0.942546	0.938892	1.11856
O09111	NADH dehydrogenase [ubiquinone] 1 beta subcomplex subunit 11, mitochondrial OS=Mus musculus OX=10090 GN=Ndufb11 PE=1 SV=2	Ndufb11	17.444	37.1	16	3	3	3	2	2	3	3	3	3	3	3	3	3	3	3	3	3	3	3	3	285380	280980	261880	288210	294200	255490	1.02769	1.01185	0.943066	1.03788	1.05946	0.920055	0.9885	0.849614
O09117	Synaptophysin-like protein 1 OS=Mus musculus OX=10090 GN=Sypl1 PE=1 SV=2	Sypl1	28.899	13	16	2	2	4	3	3	2	2	2	2	2	2	2	2	2	2	2	2	2	2	2	349480	375270	399290	246730	384030	312780	1.01417	1.08901	1.15872	0.715996	1.11443	0.90767	1.1913	0.228253
O09126	Semaphorin-4D OS=Mus musculus OX=10090 GN=Sema4d PE=1 SV=2	Sema4d	95.639	2	6	1	1	1	1	1	1	1	1	1	1	1	1	1	1	1	1	1	1	1	1	0	0	0	0	0	0
O09130	NFATC2-interacting protein OS=Mus musculus OX=10090 GN=Nfatc2ip PE=1 SV=1	Nfatc2ip	45.121	46.8	61	11	11	11	10	10	10	10	10	11	11	11	11	11	10	11	11	11	11	11	10	363820	363420	350210	403040	371420	383840	0.97637	0.975297	0.939846	1.08162	0.996766	1.0301	0.9302	0.0551841
O09131	Glutathione S-transferase omega-1 OS=Mus musculus OX=10090 GN=Gsto1 PE=1 SV=2	Gsto1	27.497	49.6	26	9	9	3	4	4	5	4	6	3	7	4	9	6	7	3	7	4	9	6	7	198700	180900	178940	129330	180200	132530	1.19148	1.08475	1.073	0.775515	1.08055	0.794703	1.2635	0.0939687
O09159	Lysosomal alpha-mannosidase OS=Mus musculus OX=10090 GN=Man2b1 PE=1 SV=4	Man2b1	114.65	18.9	53	15	15	6	6	8	13	11	9	11	8	12	13	11	13	11	8	12	13	11	13	129730	116500	122800	142910	136160	145580	0.980723	0.880708	0.928334	1.08036	1.02933	1.10054	0.869	0.0187882
O09161	Calsequestrin-2 OS=Mus musculus OX=10090 GN=Casq2 PE=1 SV=3	Casq2	48.176	12.3	7	4	4	0	1	0	2	1	3	2	2	2	2	2	3	2	2	2	2	2	3	27591	24040	26802	0	0	19325	1.12895	0.983654	1.09667			0.790728	1.3529
O09164	Extracellular superoxide dismutase [Cu-Zn] OS=Mus musculus OX=10090 GN=Sod3 PE=1 SV=1	Sod3	27.392	21.5	20	4	4	3	3	3	4	3	4	3	3	3	4	3	4	3	3	3	4	3	4	214370	170500	211300	108020	126960	129480	1.33893	1.06493	1.31976	0.674682	0.79298	0.808719	1.6358	0.00638263
O09167	60S ribosomal protein L21 OS=Mus musculus OX=10090 GN=Rpl21 PE=1 SV=3	Rpl21	18.562	34.4	25	5	5	5	3	4	5	4	4	4	4	4	5	4	4	4	4	4	5	4	4	180910	213640	202470	184540	204070	201330	0.914487	1.07994	1.02347	0.932837	1.03156	1.01771	1.012	0.865286
O09172	Glutamate--cysteine ligase regulatory subunit OS=Mus musculus OX=10090 GN=Gclm PE=1 SV=1	Gclm	30.534	30.7	39	6	6	7	6	5	8	6	7	6	6	6	6	6	6	6	6	6	6	6	6	284670	277330	327720	292810	295380	292110	0.964972	0.940091	1.1109	0.992565	1.00128	0.990192	1.0107	0.886126
O09174	Alpha-methylacyl-CoA racemase OS=Mus musculus OX=10090 GN=Amacr PE=1 SV=4	Amacr	41.704	28.3	27	7	7	5	4	4	4	4	6	6	4	5	6	6	7	6	4	5	6	6	7	76983	63546	70021	61937	70051	63987	1.13621	0.937891	1.03346	0.914143	1.0339	0.944399	1.0744	0.351666
O35074	Prostacyclin synthase OS=Mus musculus OX=10090 GN=Ptgis PE=1 SV=1	Ptgis	57.046	41.1	86	16	16	14	14	15	16	13	14	14	14	14	15	15	14	14	14	14	15	15	14	242540	290840	253160	197170	218780	207890	1.03181	1.23728	1.07699	0.838795	0.930728	0.8844	1.2608	0.0213134
O35075	Vacuolar protein sorting-associated protein 26C OS=Mus musculus OX=10090 GN=Vps26c PE=1 SV=1	Vps26c	32.97	25.9	27	5	5	4	5	5	5	4	4	4	5	5	5	5	5	4	5	5	5	5	5	175060	163470	182010	161660	131110	149280	1.09118	1.01894	1.1345	1.00766	0.817233	0.93049	1.1776	0.0727202
O35083	1-acyl-sn-glycerol-3-phosphate acyltransferase alpha OS=Mus musculus OX=10090 GN=Agpat1 PE=1 SV=1	Agpat1	31.709	18.9	14	4	4	1	4	3	2	2	2	2	4	4	4	3	3	2	4	4	4	3	3	190080	174210	118440	186150	179740	234440	1.05302	0.965099	0.656141	1.03124	0.995734	1.29876	0.8041	0.239968
O35085	Homeobox protein ARX OS=Mus musculus OX=10090 GN=Arx PE=1 SV=3	Arx	58.49	5	3	2	2	1	1	0	0	1	0	2	2	1	1	1	1	2	2	1	1	1	1	0	0	0	0	0	0
O35098	Dihydropyrimidinase-related protein 4 OS=Mus musculus OX=10090 GN=Dpysl4 PE=1 SV=1	Dpysl4	61.961	65.9	140	25	24	26	24	23	24	22	21	24	24	22	23	23	25	23	23	22	22	22	24	749980	743550	777200	788780	772280	788500	0.973939	0.965589	1.00929	1.02432	1.0029	1.02396	0.9664	0.0878904
O35099	Mitogen-activated protein kinase kinase kinase 5 OS=Mus musculus OX=10090 GN=Map3k5 PE=1 SV=3	Map3k5	154.51	3.1	10	3	2	2	2	2	2	2	0	2	2	2	2	3	1	1	1	1	1	2	0	19045	15834	10576	14784	16760	0	1.2367	1.02819	0.686762	0.960012	1.08833		0.9607	0.788689
O35114	Lysosome membrane protein 2 OS=Mus musculus OX=10090 GN=Scarb2 PE=1 SV=3	Scarb2	54.043	10.3	28	5	5	4	4	6	5	5	4	4	5	5	4	4	3	4	5	5	4	4	3	193410	180640	190100	229040	211190	186630	0.97435	0.910018	0.957675	1.15384	1.06392	0.940194	0.9	0.179544
O35127	Protein C10 OS=Mus musculus OX=10090 GN=Grcc10 PE=1 SV=1	Grcc10	13.194	34.9	16	3	3	3	3	2	3	3	2	3	3	3	3	3	3	3	3	3	3	3	3	99574	93815	95614	80894	95788	78848	1.09717	1.03371	1.05353	0.89134	1.05545	0.868796	1.131	0.117118
O35129	Prohibitin-2 OS=Mus musculus OX=10090 GN=Phb2 PE=1 SV=1	Phb2	33.296	54.5	94	15	15	14	17	17	14	16	16	14	15	15	13	13	14	14	15	15	13	13	14	1533500	1591900	1553700	1515700	1490900	1621900	0.988547	1.02619	1.00157	0.977072	0.961086	1.04553	1.0109	0.704198
O35130	Ribosomal RNA small subunit methyltransferase NEP1 OS=Mus musculus OX=10090 GN=Emg1 PE=1 SV=1	Emg1	26.974	45.1	35	8	8	4	5	5	8	7	6	6	7	6	8	8	7	6	7	6	8	8	7	116190	123410	112520	115800	128000	131730	0.958071	1.01761	0.927809	0.954855	1.05545	1.08621	0.9377	0.251939
O35134	DNA-directed RNA polymerase I subunit RPA1 OS=Mus musculus OX=10090 GN=Polr1a PE=1 SV=2	Polr1a	194.11	16	42	16	16	7	7	5	10	7	6	11	11	9	14	12	12	11	11	9	14	12	12	86510	81707	84039	77729	78815	83468	1.05443	0.995884	1.02431	0.947399	0.960635	1.01735	1.051	0.141616
O35143	ATPase inhibitor, mitochondrial OS=Mus musculus OX=10090 GN=Atp5if1 PE=1 SV=2	Atp5if1	12.159	11.3	23	2	2	4	5	3	3	4	4	2	2	2	2	2	2	2	2	2	2	2	2	559680	325830	347770	87112	236930	94859	2.03251	1.18327	1.26295	0.316353	0.860426	0.344486	2.9441	0.0330523
O35144	Telomeric repeat-binding factor 2 OS=Mus musculus OX=10090 GN=Terf2 PE=1 SV=3	Terf2	60.263	4.1	3	2	2	0	0	0	0	1	2	0	1	1	0	1	2	0	1	1	0	1	2	0	0	0	0	0	0
O35153	BET1-like protein OS=Mus musculus OX=10090 GN=Bet1l PE=3 SV=1	Bet1l	12.428	30.6	9	2	2	2	1	2	2	1	1	2	2	2	2	2	2	2	2	2	2	2	2	43200	40448	20335	85792	57074	65024	0.831108	0.778163	0.391217	1.65052	1.09802	1.25097	0.5002	0.0532765
O35166	Golgi SNAP receptor complex member 2 OS=Mus musculus OX=10090 GN=Gosr2 PE=1 SV=2	Gosr2	24.725	12.7	14	2	2	2	2	3	2	2	3	2	2	2	2	2	2	2	2	2	2	2	2	114590	113730	100420	128030	142600	102500	0.979583	0.972231	0.85845	1.09448	1.21903	0.876231	0.881	0.324539
O35206	Collagen alpha-1(XV) chain OS=Mus musculus OX=10090 GN=Col15a1 PE=1 SV=2	Col15a1	140.47	7	44	8	8	8	8	8	7	7	6	8	7	7	7	7	8	8	7	7	7	7	8	45154	53988	48971	41338	43145	42222	0.985831	1.1787	1.06917	0.902517	0.941969	0.921817	1.169	0.0444731
O35207	Cyclin-dependent kinase 2-associated protein 1 OS=Mus musculus OX=10090 GN=Cdk2ap1 PE=1 SV=2	Cdk2ap1	12.354	8.8	6	1	1	1	1	1	1	1	1	1	1	1	1	1	1	1	1	1	1	1	1	0	0	0	0	0	0
O35215	D-dopachrome decarboxylase OS=Mus musculus OX=10090 GN=Ddt PE=1 SV=3	Ddt	13.077	83.9	57	8	8	10	8	11	9	9	10	8	7	8	8	8	8	8	7	8	8	8	8	799350	771810	844950	883450	826930	872260	0.95946	0.926404	1.01419	1.06041	0.992564	1.04697	0.9355	0.114276
O35218	Cleavage and polyadenylation specificity factor subunit 2 OS=Mus musculus OX=10090 GN=Cpsf2 PE=1 SV=1	Cpsf2	88.382	42.7	89	22	22	15	13	15	17	13	16	18	15	17	21	18	19	18	15	17	21	18	19	198190	217760	217590	218330	221280	201880	0.932637	1.02473	1.02393	1.02741	1.04129	0.950001	0.9876	0.780586
O35226	26S proteasome non-ATPase regulatory subunit 4 OS=Mus musculus OX=10090 GN=Psmd4 PE=1 SV=1	Psmd4	40.703	46.3	56	10	10	8	10	10	9	11	8	8	10	8	8	10	9	8	10	8	8	10	9	1138700	1227400	1196900	1179800	1193600	1108500	0.969808	1.04535	1.01938	1.00481	1.01656	0.944087	1.0233	0.5088
O35239	Tyrosine-protein phosphatase non-receptor type 9 OS=Mus musculus OX=10090 GN=Ptpn9 PE=1 SV=2	Ptpn9	67.969	20.6	38	10	10	6	6	8	7	5	6	9	7	9	7	7	9	9	7	9	7	7	9	117490	109710	128140	101700	94858	73052	1.12799	1.0533	1.23024	0.976398	0.91071	0.701355	1.318	0.0616764
O35242	Protein FAN OS=Mus musculus OX=10090 GN=Nsmaf PE=1 SV=2	Nsmaf	104.54	3.3	4	2	2	1	0	2	1	0	0	1	1	2	1	0	0	1	1	2	1	0	0	0	0	0	0	0	0
O35245	Polycystin-2 OS=Mus musculus OX=10090 GN=Pkd2 PE=1 SV=2	Pkd2	108.98	15.9	30	10	10	6	5	5	5	5	4	6	7	5	8	7	6	6	7	5	8	7	6	58172	50106	56397	46470	48257	45104	1.14622	0.987291	1.11125	0.915647	0.950858	0.888731	1.1777	0.0307843
O35250	Exocyst complex component 7 OS=Mus musculus OX=10090 GN=Exoc7 PE=1 SV=2	Exoc7	79.959	34.1	83	18	18	12	13	13	15	18	12	15	14	12	16	17	13	15	14	12	16	17	13	156590	143540	156030	145320	147230	142170	1.05462	0.96673	1.05085	0.978718	0.991581	0.957503	1.0493	0.191302
O35280	Serine/threonine-protein kinase Chk1 OS=Mus musculus OX=10090 GN=Chek1 PE=1 SV=2	Chek1	54.381	10.1	10	4	4	0	3	2	2	2	1	3	4	3	3	3	2	3	4	3	3	3	2	69433	56492	125950	69119	55583	74245	0.924085	0.751853	1.67627	0.919906	0.739755	0.988128	1.266	0.513481
O35286	Pre-mRNA-splicing factor ATP-dependent RNA helicase DHX15 OS=Mus musculus OX=10090 GN=Dhx15 PE=1 SV=2	Dhx15	91.006	48.1	171	29	28	29	27	28	29	28	30	26	23	23	28	25	25	25	22	22	27	24	24	931260	932000	927840	927130	991210	949580	0.987372	0.988157	0.983746	0.982994	1.05093	1.0068	0.9732	0.243731
O35295	Transcriptional activator protein Pur-beta OS=Mus musculus OX=10090 GN=Purb PE=1 SV=3	Purb	33.901	52.2	31	8	8	5	5	5	5	6	5	6	5	6	5	6	5	6	5	6	5	6	5	262190	324760	304160	362630	338990	322560	0.821359	1.01737	0.952837	1.13601	1.06195	1.01048	0.8701	0.119263
O35309	N-myc-interactor OS=Mus musculus OX=10090 GN=Nmi PE=1 SV=1	Nmi	35.235	22	14	4	4	1	3	2	2	3	3	1	3	2	2	4	3	1	3	2	2	4	3	0	38328	40379	43298	50165	57634		0.833928	0.878553	0.942064	1.09147	1.25398	0.7814	0.113326
O35317	Pre-B-cell leukemia transcription factor 3 OS=Mus musculus OX=10090 GN=Pbx3 PE=2 SV=1	Pbx3	47.203	10.1	6	3	1	1	1	1	1	1	1	3	2	3	2	2	2	1	1	1	1	1	1	0	0	0	0	0	0
O35326	Serine/arginine-rich splicing factor 5 OS=Mus musculus OX=10090 GN=Srsf5 PE=1 SV=2	Srsf5	30.891	25.3	41	7	6	7	7	7	6	7	7	7	7	7	7	7	7	6	6	6	6	6	6	714460	756200	733700	726420	681080	747530	0.983339	1.04079	1.00982	0.9998	0.937397	1.02886	1.0229	0.510578
O35343	Importin subunit alpha-3 OS=Mus musculus OX=10090 GN=Kpna4 PE=1 SV=1	Kpna4	57.922	38.4	47	11	7	9	7	7	7	9	8	11	9	9	11	11	9	7	6	6	7	7	6	274680	265300	303260	341120	283370	267750	0.949639	0.91721	1.04845	1.17934	0.979683	0.925681	0.9451	0.561982
O35344	Importin subunit alpha-4 OS=Mus musculus OX=10090 GN=Kpna3 PE=1 SV=1	Kpna3	57.772	42.4	69	14	10	8	11	10	15	13	12	8	10	9	14	12	11	4	7	6	10	8	8	399020	412380	390780	449950	435360	471050	0.935737	0.967067	0.916413	1.05517	1.02096	1.10465	0.8863	0.0121902
O35345	Importin subunit alpha-7 OS=Mus musculus OX=10090 GN=Kpna6 PE=1 SV=2	Kpna6	59.964	28.5	56	11	6	8	9	8	8	12	11	9	10	10	11	11	10	5	6	6	6	6	5	350630	365300	367700	333620	349700	328350	1.00405	1.04605	1.05293	0.955338	1.00138	0.940247	1.0711	0.0458526
O35350	Calpain-1 catalytic subunit OS=Mus musculus OX=10090 GN=Capn1 PE=1 SV=1	Capn1	82.105	31	78	19	19	17	14	15	10	14	8	19	18	17	16	15	14	19	18	17	16	15	14	210810	198980	214310	167040	182570	161700	1.11401	1.0515	1.13251	0.882712	0.964779	0.854493	1.2206	0.00938997
O35379	Multidrug resistance-associated protein 1 OS=Mus musculus OX=10090 GN=Abcc1 PE=1 SV=1	Abcc1	171.18	11.8	34	12	11	7	3	6	6	5	7	6	4	7	8	7	7	5	3	6	7	6	6	276930	235410	259730	246250	262410	212300	1.11289	0.946036	1.04377	0.989598	1.05454	0.853164	1.0709	0.422336
O35381	Acidic leucine-rich nuclear phosphoprotein 32 family member A OS=Mus musculus OX=10090 GN=Anp32a PE=1 SV=1	Anp32a	28.537	30	54	9	6	9	9	9	8	10	9	9	9	9	8	8	8	6	6	6	5	5	5	1711900	1845500	1657500	1406100	1640800	1601700	1.04135	1.12262	1.00826	0.855335	0.998104	0.974319	1.1218	0.113596
O35382	Exocyst complex component 4 OS=Mus musculus OX=10090 GN=Exoc4 PE=1 SV=2	Exoc4	110.54	29.4	129	22	22	22	20	20	24	22	21	22	22	20	22	21	21	22	22	20	22	21	21	99898	108150	110850	94710	102150	96988	0.9782	1.059	1.08544	0.927399	1.00025	0.949705	1.0852	0.102295
O35385	Serine/threonine-protein phosphatase with EF-hands 2 OS=Mus musculus OX=10090 GN=Ppef2 PE=2 SV=1	Ppef2	86.644	1.5	6	1	1	1	1	1	1	1	1	1	1	1	1	1	1	1	1	1	1	1	1	0	0	0	0	0	0
O35386	Phytanoyl-CoA dioxygenase, peroxisomal OS=Mus musculus OX=10090 GN=Phyh PE=1 SV=1	Phyh	38.607	18.6	10	4	4	4	3	1	0	1	1	4	3	2	1	2	2	4	3	2	1	2	2	20578	16851	17780	0	16331	16355	1.1706	0.958587	1.01143		0.929006	0.930371	1.126	0.232202
O35387	HCLS1-associated protein X-1 OS=Mus musculus OX=10090 GN=Hax1 PE=1 SV=1	Hax1	31.654	8.2	5	2	2	1	2	1	0	1	0	1	2	1	1	2	1	1	2	1	1	2	1	0	21039	0	0	21296	0		0.993929			1.00607		0.9879
O35405	5'-3' exonuclease PLD3 OS=Mus musculus OX=10090 GN=Pld3 PE=1 SV=1	Pld3	54.388	20.1	32	7	7	6	5	6	5	4	6	6	6	6	6	6	6	6	6	6	6	6	6	143890	136370	138630	146010	154080	149080	0.994563	0.942585	0.958206	1.00922	1.065	1.03044	0.9326	0.0351982
O35425	Bcl-2-related ovarian killer protein OS=Mus musculus OX=10090 GN=Bok PE=1 SV=1	Bok	23.456	6.6	4	1	1	1	1	1	0	1	0	1	1	1	0	1	1	1	1	1	0	1	1	0	0	0	0	0	0
O35427	DNA-directed RNA polymerase III subunit RPC9 OS=Mus musculus OX=10090 GN=Crcp PE=2 SV=1	Crcp	16.683	21.6	5	2	2	0	1	1	1	1	1	2	2	2	1	2	2	2	2	2	1	2	2	0	54644	54504	0	62600	44372		1.01136	1.00877		1.15862	0.821247	1.0203	0.858165
O35435	Dihydroorotate dehydrogenase (quinone), mitochondrial OS=Mus musculus OX=10090 GN=Dhodh PE=1 SV=2	Dhodh	42.699	31.6	33	9	9	4	6	6	6	7	4	5	7	6	9	7	8	5	7	6	9	7	8	82389	68799	71013	67852	76585	71559	1.12811	0.942028	0.972343	0.929062	1.04864	0.97982	1.0287	0.708141
O35445	E3 ubiquitin-protein ligase RNF5 OS=Mus musculus OX=10090 GN=Rnf5 PE=1 SV=1	Rnf5	19.837	8.3	4	1	1	1	1	1	0	1	0	1	1	1	0	1	0	1	1	1	0	1	0	0	0	0	0	0	0
O35448	Lysosomal thioesterase PPT2 OS=Mus musculus OX=10090 GN=Ppt2 PE=1 SV=1	Ppt2	34.366	8.6	8	2	2	1	1	2	2	1	1	1	1	1	2	1	1	1	1	1	2	1	1	0	0	0	0	0	0
O35454	Chloride transport protein 6 OS=Mus musculus OX=10090 GN=Clcn6 PE=1 SV=1	Clcn6	96.979	3.4	3	2	2	0	0	0	2	1	0	0	0	0	2	1	0	0	0	0	2	1	0	0	0	0	0	0	0
O35459	Delta(3,5)-Delta(2,4)-dienoyl-CoA isomerase, mitochondrial OS=Mus musculus OX=10090 GN=Ech1 PE=1 SV=1	Ech1	36.118	34.3	68	9	9	12	11	13	9	11	12	9	8	8	6	7	8	9	8	8	6	7	8	362320	339230	367670	296530	297570	282010	1.11751	1.04629	1.13401	0.91459	0.917798	0.869806	1.2204	0.00276333
O35465	Peptidyl-prolyl cis-trans isomerase FKBP8 OS=Mus musculus OX=10090 GN=Fkbp8 PE=1 SV=2	Fkbp8	43.528	27.1	38	8	8	6	5	6	7	7	7	5	5	6	6	6	6	5	5	6	6	6	6	259740	230950	251820	272870	268200	261410	1.00871	0.896899	0.977948	1.0597	1.04156	1.01519	0.9253	0.102367
O35469	3 beta-hydroxysteroid dehydrogenase/Delta 5-->4-isomerase type 6 OS=Mus musculus OX=10090 GN=Hsd3b6 PE=1 SV=4	Hsd3b6	41.977	15.3	11	6	3	2	2	2	3	1	1	5	4	3	6	5	3	3	2	2	3	3	2	536360	563690	589380	461210	454450	457970	1.05064	1.10417	1.15449	0.90343	0.890188	0.897083	1.2299	0.00170543
O35488	Very long-chain acyl-CoA synthetase OS=Mus musculus OX=10090 GN=Slc27a2 PE=1 SV=2	Slc27a2	70.422	6.9	6	3	3	1	1	0	2	1	1	2	2	1	2	1	3	2	2	1	2	1	3	0	0	0	12372	0	11376				1.04194		0.95806
O35492	Dual specificity protein kinase CLK3 OS=Mus musculus OX=10090 GN=Clk3 PE=1 SV=2	Clk3	73.797	7.5	5	3	3	1	0	1	1	2	0	2	1	1	1	2	1	2	1	1	1	2	1	0	0	0	0	0	0
O35516	Neurogenic locus notch homolog protein 2 OS=Mus musculus OX=10090 GN=Notch2 PE=1 SV=2	Notch2	265.63	2.7	10	5	4	2	1	3	1	2	1	3	2	3	2	2	1	3	2	3	2	1	1	47327	30095	39365	37967	0	0	1.22328	0.77788	1.01749	0.981351			1.0253
O35551	Rab GTPase-binding effector protein 1 OS=Mus musculus OX=10090 GN=Rabep1 PE=1 SV=2	Rabep1	99.523	25.3	62	16	16	11	6	9	11	14	11	13	11	12	12	13	10	13	11	12	12	13	10	137530	121320	134890	131830	130570	133690	1.04476	0.921616	1.0247	1.00146	0.991884	1.01559	0.9941	0.860692
O35566	CD151 antigen OS=Mus musculus OX=10090 GN=Cd151 PE=1 SV=2	Cd151	28.246	9.9	15	2	2	2	3	2	3	2	3	1	2	2	2	1	2	1	2	2	2	1	2	152970	122660	139870	94237	106720	114800	1.25513	1.00643	1.14764	0.773219	0.875643	0.94194	1.3159	0.0336947
O35593	26S proteasome non-ATPase regulatory subunit 14 OS=Mus musculus OX=10090 GN=Psmd14 PE=1 SV=2	Psmd14	34.577	29.7	49	9	9	9	8	10	7	8	7	9	8	9	8	8	6	9	8	9	8	8	6	481610	467930	470390	457240	453550	452610	1.0382	1.00871	1.01402	0.985668	0.977714	0.975687	1.0415	0.0124537
O35594	Intraflagellar transport protein 81 homolog OS=Mus musculus OX=10090 GN=Ift81 PE=1 SV=4	Ift81	79.284	9.9	11	5	5	1	1	1	4	3	1	4	2	1	5	3	3	4	2	1	5	3	3	74258	71320	0	102120	85321	93714	0.870076	0.835651		1.19653	0.9997	1.09804	0.7767	0.0356388
O35598	Disintegrin and metalloproteinase domain-containing protein 10 OS=Mus musculus OX=10090 GN=Adam10 PE=1 SV=2	Adam10	83.967	38.5	69	18	18	14	12	11	11	11	10	16	12	14	14	15	13	16	12	14	14	15	13	228100	214040	240030	174580	207120	186500	1.09456	1.02709	1.1518	0.837736	0.993882	0.894935	1.2006	0.0369076
O35604	NPC intracellular cholesterol transporter 1 OS=Mus musculus OX=10090 GN=Npc1 PE=1 SV=2	Npc1	142.88	2.3	3	3	3	1	1	0	0	1	0	1	2	2	2	3	0	1	2	2	2	3	0	0	26350	0	0	32461	0		0.896091			1.10391		0.8117
O35609	Secretory carrier-associated membrane protein 3 OS=Mus musculus OX=10090 GN=Scamp3 PE=1 SV=3	Scamp3	38.458	32.7	25	7	7	5	4	6	3	4	3	6	4	6	4	5	4	6	4	6	4	5	4	177180	178750	175460	142600	180690	164230	1.04335	1.05259	1.03322	0.839721	1.06402	0.967092	1.09	0.258279
O35613	Death domain-associated protein 6 OS=Mus musculus OX=10090 GN=Daxx PE=1 SV=1	Daxx	81.488	6.4	15	3	3	3	2	2	3	2	3	3	2	3	3	3	3	3	2	3	3	3	3	84666	87682	64345	144080	121750	135370	0.796366	0.824734	0.605227	1.35521	1.14518	1.27329	0.59	0.00814904
O35615	Zinc finger protein ZFPM1 OS=Mus musculus OX=10090 GN=Zfpm1 PE=1 SV=1	Zfpm1	105.98	3.9	2	2	2	2	0	0	0	0	0	2	1	0	1	0	0	2	1	0	1	0	0	0	0	0	0	0	0
O35623	BET1 homolog OS=Mus musculus OX=10090 GN=Bet1 PE=1 SV=1	Bet1	13.274	24.6	12	2	2	2	2	2	2	2	2	2	2	2	2	2	2	2	2	2	2	2	2	183560	238520	217990	294070	247060	311390	0.737885	0.958817	0.876289	1.18212	0.993146	1.25174	0.7508	0.0500617
O35632	Hyaluronidase-2 OS=Mus musculus OX=10090 GN=Hyal2 PE=1 SV=2	Hyal2	53.617	9.3	6	2	2	1	1	1	1	1	1	1	1	1	1	2	1	1	1	1	1	2	1	0	0	0	0	0	0
O35638	Cohesin subunit SA-2 OS=Mus musculus OX=10090 GN=Stag2 PE=1 SV=3	Stag2	141.28	20.2	56	18	16	9	9	9	8	11	10	12	11	14	13	14	11	10	9	12	11	12	9	61304	54774	62965	59253	62390	51956	1.04305	0.931948	1.07131	1.00816	1.06153	0.884001	1.0314	0.667835
O35639	Annexin A3 OS=Mus musculus OX=10090 GN=Anxa3 PE=1 SV=4	Anxa3	36.384	41.8	45	11	11	9	8	7	6	7	8	10	9	8	8	8	9	10	9	8	8	8	9	259420	268640	270230	190410	261110	208170	1.06759	1.10553	1.11207	0.783591	1.07454	0.856678	1.2101	0.103204
O35643	AP-1 complex subunit beta-1 OS=Mus musculus OX=10090 GN=Ap1b1 PE=1 SV=2	Ap1b1	103.93	46.4	102	32	21	14	16	14	18	21	19	28	25	26	29	27	30	18	15	16	19	17	21	460940	415930	430040	571010	504360	534470	0.948192	0.855603	0.884628	1.17462	1.03751	1.09945	0.8118	0.0113751
O35646	Calpain-6 OS=Mus musculus OX=10090 GN=Capn6 PE=1 SV=2	Capn6	74.542	30.9	56	16	16	15	10	9	6	8	8	13	11	10	9	11	12	13	11	10	9	11	12	268110	225460	278430	168300	181920	158830	1.25574	1.05598	1.30407	0.78826	0.852051	0.743905	1.5166	0.00550783
O35648	Centrin-3 OS=Mus musculus OX=10090 GN=Cetn3 PE=1 SV=1	Cetn3	19.519	16.8	8	2	2	1	1	1	1	2	2	2	2	2	2	2	2	2	2	2	2	2	2	48031	39685	34262	41908	44514	41819	1.15173	0.951606	0.821568	1.00491	1.0674	1.00278	0.9512	0.585017
O35654	DNA polymerase delta subunit 2 OS=Mus musculus OX=10090 GN=Pold2 PE=1 SV=2	Pold2	51.354	30.1	47	8	8	9	7	10	8	6	7	7	7	7	8	7	6	7	7	7	8	7	6	152080	131650	129460	156280	156910	162690	1.02633	0.888456	0.873677	1.05468	1.05893	1.09793	0.8683	0.0525312
O35658	Complement component 1 Q subcomponent-binding protein, mitochondrial OS=Mus musculus OX=10090 GN=C1qbp PE=1 SV=1	C1qbp	31.013	24.8	50	5	5	9	7	9	8	9	8	5	5	5	5	5	5	5	5	5	5	5	5	766350	741940	645910	927250	984400	929540	0.920469	0.89115	0.775807	1.11373	1.18237	1.11648	0.7582	0.00755422
O35660	Glutathione S-transferase Mu 6 OS=Mus musculus OX=10090 GN=Gstm6 PE=1 SV=4	Gstm6	25.621	67.9	71	14	10	11	13	12	11	12	12	12	12	12	12	12	14	9	9	9	8	8	10	2205900	2322100	2230100	2114500	1878700	1998700	1.03807	1.09275	1.04946	0.995059	0.884094	0.940565	1.1279	0.0319926
O35671	Integrin beta-1-binding protein 1 OS=Mus musculus OX=10090 GN=Itgb1bp1 PE=1 SV=1	Itgb1bp1	21.644	18	4	2	2	0	0	0	2	1	1	0	0	0	2	2	1	0	0	0	2	2	1	0	0	0	46057	24863	0				1.29884	0.701156
O35678	Monoglyceride lipase OS=Mus musculus OX=10090 GN=Mgll PE=1 SV=1	Mgll	33.387	10.2	4	2	2	0	0	2	1	0	1	1	1	2	2	1	2	1	1	2	2	1	2	0	0	26745	92142	0	114260			0.344139	1.18563		1.47023	0.2592
O35682	Myeloid-associated differentiation marker OS=Mus musculus OX=10090 GN=Myadm PE=1 SV=2	Myadm	35.284	13.1	16	3	3	3	2	4	2	3	2	2	2	3	2	2	2	2	2	3	2	2	2	338130	418180	335100	259080	351650	291560	1.0176	1.2585	1.00848	0.779696	1.05828	0.877444	1.2096	0.167783
O35685	Nuclear migration protein nudC OS=Mus musculus OX=10090 GN=Nudc PE=1 SV=1	Nudc	38.358	59.3	118	19	19	19	18	22	20	18	21	17	17	18	16	16	16	17	17	18	16	16	16	1084800	1184400	1154200	1241000	1240900	1272300	0.906821	0.99008	0.964835	1.03739	1.03731	1.06356	0.9119	0.0274377
O35691	Pinin OS=Mus musculus OX=10090 GN=Pnn PE=1 SV=4	Pnn	82.435	35.2	74	19	19	11	10	14	17	9	13	15	14	13	16	14	14	15	14	13	16	14	14	219140	252990	235660	219070	232730	229220	0.946739	1.09298	1.01811	0.946436	1.00545	0.990287	1.0393	0.457775
Q60990	RNA-binding motif protein, Y chromosome, family 1 member B OS=Mus musculus OX=10090 GN=Rbmy1b PE=2 SV=3	Rbmy1b	43.142	28.2	46	10	10	8	6	8	8	7	9	8	9	9	10	9	9	8	9	9	10	9	9	111570	130920	129840	114380	132500	113190	0.914009	1.07253	1.06368	0.937029	1.08547	0.92728	1.034	0.669378
O35704	Serine palmitoyltransferase 1 OS=Mus musculus OX=10090 GN=Sptlc1 PE=1 SV=2	Sptlc1	52.534	16.1	21	5	5	4	4	4	3	2	4	5	4	4	4	4	4	5	4	4	4	4	4	81663	74399	79221	87852	91432	81731	0.987266	0.899448	0.957743	1.06209	1.10537	0.988088	0.9014	0.0728563
O35710	Nocturnin OS=Mus musculus OX=10090 GN=Noct PE=1 SV=3	Noct	48.3	4.4	1	1	1	1	0	0	0	0	0	1	0	0	0	1	0	1	0	0	0	1	0	0	0	0	0	0	0
O35711	Liprin-beta-2 OS=Mus musculus OX=10090 GN=Ppfibp2 PE=1 SV=3	Ppfibp2	98.752	13.4	19	8	6	3	3	3	4	4	2	6	7	5	7	7	7	4	5	4	5	5	5	36746	34902	33121	47580	45153	42391	0.91906	0.872939	0.828394	1.19003	1.12933	1.06025	0.7754	0.00478584
O35730	E3 ubiquitin-protein ligase RING1 OS=Mus musculus OX=10090 GN=Ring1 PE=1 SV=2	Ring1	42.63	23.4	10	6	4	2	1	1	1	2	3	5	4	4	3	5	5	3	2	2	1	3	3	60926	69665	73842	0	76919	70685	0.865335	0.989456	1.04878		1.09248	1.00394	0.9233	0.380226
O35737	Heterogeneous nuclear ribonucleoprotein H OS=Mus musculus OX=10090 GN=Hnrnph1 PE=1 SV=3	Hnrnph1	49.199	50.1	144	16	9	22	24	23	22	26	27	16	16	15	14	16	16	9	9	8	8	9	9	3225200	3115400	3366200	2961100	3250700	2956200	1.02524	0.990336	1.07006	0.941287	1.03335	0.939729	1.0588	0.209463
O35841	Apoptosis inhibitor 5 OS=Mus musculus OX=10090 GN=Api5 PE=1 SV=2	Api5	56.784	41.7	77	17	17	11	15	14	10	13	14	16	17	15	16	17	17	16	17	15	16	17	17	579410	605740	617240	579400	626790	596240	0.964392	1.00822	1.02736	0.964375	1.04325	0.992405	1	0.996023
O35855	Branched-chain-amino-acid aminotransferase, mitochondrial OS=Mus musculus OX=10090 GN=Bcat2 PE=1 SV=2	Bcat2	44.127	49.4	130	20	20	21	21	20	22	23	23	20	19	19	19	18	19	20	19	19	19	18	19	1733400	1637700	1704500	1599700	1546100	1656100	1.05294	0.994806	1.03538	0.971724	0.939165	1.00598	1.057	0.0997377
O35857	Mitochondrial import inner membrane translocase subunit TIM44 OS=Mus musculus OX=10090 GN=Timm44 PE=1 SV=2	Timm44	51.091	33.2	58	12	12	7	10	12	8	11	10	10	11	11	11	10	12	10	11	11	11	10	12	261220	254590	269420	269680	283290	278590	0.969402	0.944798	0.999833	1.0008	1.0513	1.03386	0.9443	0.0583011
O35864	COP9 signalosome complex subunit 5 OS=Mus musculus OX=10090 GN=Cops5 PE=1 SV=3	Cops5	37.548	63.2	81	15	15	14	11	15	14	14	13	14	12	13	13	14	12	14	12	13	13	14	12	217220	204860	217080	178300	195290	187070	1.08626	1.02445	1.08556	0.891634	0.976596	0.93549	1.14	0.0158776
O35887	Calumenin OS=Mus musculus OX=10090 GN=Calu PE=1 SV=1	Calu	37.063	66.3	145	15	15	22	26	23	23	25	26	13	13	13	14	13	15	13	13	13	14	13	15	1224800	1348300	1325600	1123700	1216800	1114200	0.999374	1.10014	1.08162	0.916882	0.992847	0.90913	1.1285	0.0414401
O35900	U6 snRNA-associated Sm-like protein LSm2 OS=Mus musculus OX=10090 GN=Lsm2 PE=1 SV=1	Lsm2	10.834	51.6	29	3	3	5	5	5	5	5	4	3	3	3	3	3	3	3	3	3	3	3	3	1287500	1219600	1094100	1976700	1554700	2123100	0.834621	0.790605	0.709249	1.28139	1.00783	1.3763	0.6369	0.0136036
O35943	Frataxin, mitochondrial OS=Mus musculus OX=10090 GN=Fxn PE=1 SV=1	Fxn	22.924	14	8	2	2	1	2	1	2	1	1	2	2	2	2	1	1	2	2	2	2	1	1	64751	91168	29435	77325	0	0	0.98601	1.38828	0.448228	1.17748			0.799
O35945	Aldehyde dehydrogenase, cytosolic 1 OS=Mus musculus OX=10090 GN=Aldh1a7 PE=1 SV=1	Aldh1a7	54.587	49.3	59	20	10	12	8	13	9	11	6	19	16	20	19	19	15	9	6	10	9	9	5	717780	632320	824170	539100	480950	570110	1.14405	1.00783	1.31362	0.859254	0.76657	0.908679	1.3673	0.0276589
O35955	Proteasome subunit beta type-10 OS=Mus musculus OX=10090 GN=Psmb10 PE=1 SV=1	Psmb10	29.063	10.3	5	2	2	1	1	2	1	0	0	2	2	2	1	2	1	2	2	2	1	2	1	29837	15905	34995	0	16032	0	1.23333	0.657442	1.44654		0.662692		1.6787
O35963	Ras-related protein Rab-33B OS=Mus musculus OX=10090 GN=Rab33b PE=1 SV=1	Rab33b	25.766	17.9	12	3	3	2	1	2	2	2	3	3	3	3	3	3	3	3	3	3	3	3	3	35365	44493	46169	32988	36893	36024	0.91488	1.15102	1.19438	0.853388	0.954409	0.931928	1.19	0.134958
O35969	Guanidinoacetate N-methyltransferase OS=Mus musculus OX=10090 GN=Gamt PE=1 SV=1	Gamt	26.336	71.2	98	10	10	17	16	16	16	17	16	9	9	9	10	9	10	9	9	9	10	9	10	2418500	2051700	2349900	2284600	2310800	2391100	1.05102	0.891617	1.02121	0.99283	1.00422	1.03911	0.9762	0.641064
O35972	39S ribosomal protein L23, mitochondrial OS=Mus musculus OX=10090 GN=Mrpl23 PE=1 SV=1	Mrpl23	17.121	44.5	20	5	5	2	4	4	4	3	3	3	5	5	5	5	4	3	5	5	5	5	4	129140	126700	119940	111610	129620	118080	1.05408	1.03416	0.978982	0.91099	1.05799	0.9638	1.0458	0.398059
O35973	Period circadian protein homolog 1 OS=Mus musculus OX=10090 GN=Per1 PE=1 SV=2	Per1	136.37	1.4	4	2	2	1	0	1	0	1	1	1	2	1	1	2	1	1	2	1	1	2	1	0	0	0	0	0	0
O35988	Syndecan-4 OS=Mus musculus OX=10090 GN=Sdc4 PE=1 SV=1	Sdc4	21.482	13.1	3	2	2	0	1	0	1	0	1	0	1	1	1	2	2	0	1	1	1	2	2	0	0	0	0	0	0
O54692	Centromere/kinetochore protein zw10 homolog OS=Mus musculus OX=10090 GN=Zw10 PE=1 SV=3	Zw10	88.062	39.4	93	20	20	14	11	15	18	16	19	15	13	16	18	19	16	15	13	16	18	19	16	129930	121500	134040	150410	128940	129520	0.981419	0.917743	1.01246	1.13611	0.973941	0.978322	0.9428	0.382463
O54724	Caveolae-associated protein 1 OS=Mus musculus OX=10090 GN=Cavin1 PE=1 SV=1	Cavin1	43.953	45.2	104	13	13	14	16	17	19	17	21	12	13	13	13	13	13	12	13	13	13	13	13	986320	1044900	1013700	928200	943480	939760	1.01051	1.07053	1.03856	0.950966	0.966621	0.96281	1.083	0.0102031
O54734	Dolichyl-diphosphooligosaccharide--protein glycosyltransferase 48 kDa subunit OS=Mus musculus OX=10090 GN=Ddost PE=1 SV=2	Ddost	49.027	39.2	87	14	14	15	14	15	14	15	14	14	13	14	14	14	12	14	13	14	14	14	12	1203300	1178500	1139800	1183300	1111400	1257700	1.02061	0.999576	0.966751	1.00365	0.942663	1.06675	0.9913	0.853569
O54774	AP-3 complex subunit delta-1 OS=Mus musculus OX=10090 GN=Ap3d1 PE=1 SV=1	Ap3d1	135.08	38.5	173	34	34	30	28	28	30	32	25	29	27	27	28	29	27	29	27	27	28	29	27	254320	223620	243000	225560	234270	217830	1.09103	0.959331	1.04247	0.967653	1.00502	0.934492	1.0639	0.230485
O54781	SRSF protein kinase 2 OS=Mus musculus OX=10090 GN=Srpk2 PE=1 SV=2	Srpk2	76.756	39.6	72	16	14	10	11	12	15	10	14	14	14	14	14	11	13	12	12	12	12	9	11	148620	146710	144850	153780	155010	150820	0.991031	0.978295	0.965892	1.02544	1.03364	1.0057	0.9577	0.0172217
O54782	Epididymis-specific alpha-mannosidase OS=Mus musculus OX=10090 GN=Man2b2 PE=1 SV=2	Man2b2	115.61	6.4	17	6	6	3	3	3	3	3	2	6	6	5	5	6	6	6	6	5	5	6	6	103790	91555	99693	88620	113830	88424	1.06286	0.937564	1.0209	0.907508	1.16567	0.905501	1.0143	0.837347
O54786	DNA fragmentation factor subunit alpha OS=Mus musculus OX=10090 GN=Dffa PE=1 SV=2	Dffa	36.572	10	5	2	2	0	1	1	1	1	1	1	2	1	1	2	1	1	2	1	1	2	1	0	22468	0	0	18901	0		1.08622			0.913776		1.1887
O54818	Tumor protein D53 OS=Mus musculus OX=10090 GN=Tpd52l1 PE=1 SV=1	Tpd52l1	22.515	49.5	41	7	7	6	6	7	7	8	7	5	6	6	6	7	7	5	6	6	6	7	7	226120	289260	228900	243640	252630	249540	0.910495	1.16474	0.921689	0.981041	1.01724	1.0048	0.9979	0.921128
O54825	Bystin OS=Mus musculus OX=10090 GN=Bysl PE=1 SV=3	Bysl	49.783	33.7	49	11	11	7	9	8	8	8	9	10	9	9	9	10	10	10	9	9	9	10	10	81915	90266	90167	90568	95680	97587	0.899863	0.991602	0.990514	0.994919	1.05108	1.07203	0.9243	0.113069
O54826	Protein AF-10 OS=Mus musculus OX=10090 GN=Mllt10 PE=1 SV=2	Mllt10	113.03	9.5	18	5	5	4	1	3	4	2	4	5	1	4	5	3	4	5	1	4	5	3	4	18536	0	7505.7	30503	32759	35686	0.741501		0.300253	1.22022	1.31047	1.42756	0.3948	0.0576266
O54833	Casein kinase II subunit alpha' OS=Mus musculus OX=10090 GN=Csnk2a2 PE=1 SV=1	Csnk2a2	41.215	53.4	80	14	14	13	14	14	12	15	12	14	13	13	13	13	13	14	13	13	13	13	13	209950	196930	208320	255390	241090	261450	0.917393	0.860501	0.910271	1.11595	1.05346	1.14243	0.8117	0.00267582
O54865	Guanylate cyclase soluble subunit beta-1 OS=Mus musculus OX=10090 GN=Gucy1b1 PE=1 SV=1	Gucy1b1	70.597	24.7	31	11	11	4	6	6	4	6	5	8	8	7	8	9	7	8	8	7	8	9	7	68441	62320	74402	59247	72044	73028	1.00284	0.913154	1.09019	0.868126	1.05564	1.07005	1.0041	0.947248
O54879	High mobility group protein B3 OS=Mus musculus OX=10090 GN=Hmgb3 PE=1 SV=3	Hmgb3	23.01	39	39	8	8	7	7	6	6	8	5	7	7	6	7	8	6	7	7	6	7	8	6	1115700	2042600	1111000	1512000	1651900	1713600	0.731863	1.33988	0.728779	0.991822	1.08359	1.12407	0.8753	0.442785
O54890	Integrin beta-3 OS=Mus musculus OX=10090 GN=Itgb3 PE=1 SV=2	Itgb3	86.738	14.5	18	8	8	2	3	2	3	4	4	4	4	2	4	4	7	4	4	2	4	4	7	60536	48215	63065	42718	39946	40755	1.23026	0.979863	1.28166	0.868149	0.811814	0.828255	1.3921	0.0194495
O54901	OX-2 membrane glycoprotein OS=Mus musculus OX=10090 GN=Cd200 PE=1 SV=1	Cd200	31.256	23.4	25	6	6	5	5	5	3	4	3	5	6	5	6	6	5	5	6	5	6	6	5	157290	160810	159480	119630	138730	114580	1.1096	1.13444	1.12505	0.843931	0.978672	0.808306	1.2806	0.0126306
O54916	RalBP1-associated Eps domain-containing protein 1 OS=Mus musculus OX=10090 GN=Reps1 PE=1 SV=2	Reps1	86.518	21.9	52	12	11	7	9	9	7	11	9	9	11	9	11	11	12	8	10	9	11	10	11	130220	118950	140550	136820	134920	146380	0.967172	0.883467	1.0439	1.01619	1.00208	1.08719	0.9321	0.256119
O54931	A-kinase anchor protein 2 OS=Mus musculus OX=10090 GN=Akap2 PE=1 SV=3	Akap2	98.577	18.8	44	10	10	6	7	7	8	7	9	8	7	8	9	7	8	8	7	8	9	7	8	143130	133460	144370	123380	136750	110840	1.08441	1.01115	1.09381	0.93478	1.03608	0.839771	1.1348	0.119457
O54940	BCL2/adenovirus E1B 19 kDa protein-interacting protein 2 OS=Mus musculus OX=10090 GN=Bnip2 PE=1 SV=2	Bnip2	37.768	14.1	10	3	3	2	2	2	2	2	0	2	2	2	3	2	2	2	2	2	3	2	2	57811	50504	59330	47106	51944	52412	1.08699	0.9496	1.11555	0.885709	0.976676	0.985475	1.1068	0.173023
O54941	SWI/SNF-related matrix-associated actin-dependent regulator of chromatin subfamily E member 1 OS=Mus musculus OX=10090 GN=Smarce1 PE=1 SV=1	Smarce1	46.638	31.9	53	9	9	9	9	9	8	9	9	9	9	9	9	9	7	9	9	9	9	9	7	190470	203160	194470	188860	181450	173890	1.00929	1.07653	1.03049	1.00076	0.961494	0.921434	1.0807	0.0632399
O54946	DnaJ homolog subfamily B member 6 OS=Mus musculus OX=10090 GN=Dnajb6 PE=1 SV=4	Dnajb6	39.807	21.6	15	5	5	1	2	4	3	2	3	3	4	4	4	5	3	3	4	4	4	5	3	98584	99694	98815	89006	96795	94032	1.02527	1.03681	1.02767	0.925658	1.00666	0.977928	1.0617	0.0716979
O54950	5'-AMP-activated protein kinase subunit gamma-1 OS=Mus musculus OX=10090 GN=Prkag1 PE=1 SV=2	Prkag1	37.52	19.1	21	6	5	3	4	5	3	3	3	6	5	5	6	5	5	5	4	4	5	4	4	76252	82946	74676	66285	69732	62425	1.05828	1.15119	1.03641	0.919952	0.967792	0.86638	1.1786	0.0222666
O54956	DNA polymerase epsilon subunit 2 OS=Mus musculus OX=10090 GN=Pole2 PE=2 SV=2	Pole2	59.386	6.3	5	2	2	0	1	1	1	1	1	2	2	2	2	2	2	2	2	2	2	2	2	0	3683600	3758200	3323400	2995900	3132300		1.09025	1.11233	0.983639	0.886707	0.927078	1.181	0.0241181
O54962	Barrier-to-autointegration factor OS=Mus musculus OX=10090 GN=Banf1 PE=1 SV=1	Banf1	10.102	27	10	2	2	2	1	1	2	2	2	2	2	1	2	2	2	2	2	1	2	2	2	105290	115800	0	79022	109190	129170	0.977674	1.07526		0.733761	1.01389	1.19941	1.0449	0.761512
O54974	Galectin-7 OS=Mus musculus OX=10090 GN=Lgals7 PE=2 SV=3	Lgals7	15.173	16.2	4	2	2	1	2	1	0	0	0	2	2	2	1	1	2	2	2	2	1	1	2	43960	33466	47530	0	0	32319	1.11804	0.851146	1.20884			0.821974	1.2888
O54983	Ketimine reductase mu-crystallin OS=Mus musculus OX=10090 GN=Crym PE=1 SV=1	Crym	33.523	4.8	1	1	1	0	0	1	0	0	0	1	0	1	1	0	1	1	0	1	1	0	1	0	0	0	0	0	0
O54984	ATPase GET3 OS=Mus musculus OX=10090 GN=Get3 PE=1 SV=2	Get3	38.822	35.6	54	9	9	11	9	10	7	9	8	9	7	9	8	8	8	9	7	9	8	8	8	536990	494450	529840	527170	535810	569020	1.00897	0.929045	0.995541	0.990524	1.00676	1.06916	0.9567	0.26807
O54988	STE20-like serine/threonine-protein kinase OS=Mus musculus OX=10090 GN=Slk PE=1 SV=2	Slk	141.46	36.7	147	29	28	24	18	22	28	28	27	24	24	24	27	26	27	23	23	23	26	25	26	225740	233040	226740	239580	259250	217930	0.965884	0.997119	0.970163	1.0251	1.10926	0.932467	0.9564	0.456325
O54998	Peptidyl-prolyl cis-trans isomerase FKBP7 OS=Mus musculus OX=10090 GN=Fkbp7 PE=1 SV=1	Fkbp7	24.913	26.6	12	5	5	1	2	1	3	4	1	2	3	2	4	4	3	2	3	2	4	4	3	0	74850	41382	71596	77687	56281		1.163	0.642985	1.11244	1.20708	0.874483	0.8481	0.490378
O55013	Trafficking protein particle complex subunit 3 OS=Mus musculus OX=10090 GN=Trappc3 PE=1 SV=1	Trappc3	20.302	27.2	15	5	5	4	2	3	2	2	2	5	4	5	3	3	3	5	4	5	3	3	3	163780	159160	167740	138410	175110	227330	0.952643	0.92577	0.975677	0.805076	1.01855	1.32229	0.9072	0.621145
O55022	Membrane-associated progesterone receptor component 1 OS=Mus musculus OX=10090 GN=Pgrmc1 PE=1 SV=4	Pgrmc1	21.694	61.5	42	10	9	7	8	7	8	6	6	9	9	9	10	10	8	8	8	8	9	9	7	2644400	3221000	3152000	2035600	2287500	2143400	1.0247	1.24813	1.2214	0.788794	0.886405	0.830566	1.3945	0.00968878
O55023	Inositol monophosphatase 1 OS=Mus musculus OX=10090 GN=Impa1 PE=1 SV=1	Impa1	30.436	38.3	58	10	10	11	12	9	8	9	9	10	10	10	10	9	9	10	10	10	10	9	9	561490	546750	617300	423820	487330	497240	1.07499	1.04677	1.18184	0.811416	0.933007	0.95198	1.2252	0.0305506
O55026	Ectonucleoside triphosphate diphosphohydrolase 2 OS=Mus musculus OX=10090 GN=Entpd2 PE=1 SV=2	Entpd2	54.319	33.1	47	12	12	9	8	7	8	7	8	9	8	9	11	8	9	9	8	9	11	8	9	252240	235770	263970	191150	215430	209760	1.10606	1.03384	1.15749	0.838181	0.944647	0.919785	1.2201	0.0151873
O55028	[3-methyl-2-oxobutanoate dehydrogenase [lipoamide]] kinase, mitochondrial OS=Mus musculus OX=10090 GN=Bckdk PE=1 SV=1	Bckdk	46.587	15	11	5	5	2	2	1	1	3	2	4	4	2	3	5	3	4	4	2	3	5	3	167530	119200	96784	76382	89037	92357	1.56743	1.11525	0.905525	0.714641	0.833043	0.864105	1.4878	0.0924696
O55029	Coatomer subunit beta' OS=Mus musculus OX=10090 GN=Copb2 PE=1 SV=2	Copb2	102.45	57.1	207	40	40	34	31	33	39	37	33	32	34	31	36	34	34	32	34	31	36	34	34	941510	899560	988640	822730	837190	822490	1.06343	1.01605	1.11666	0.929267	0.9456	0.928996	1.1399	0.00951593
O55033	Cytoplasmic protein NCK2 OS=Mus musculus OX=10090 GN=Nck2 PE=1 SV=1	Nck2	42.879	23.2	23	6	5	5	4	4	4	3	3	6	5	5	5	5	5	5	4	4	4	4	4	62448	58271	47752	50592	54189	47691	1.16746	1.08937	0.892719	0.945813	1.01306	0.891579	1.1049	0.344286
O55042	Alpha-synuclein OS=Mus musculus OX=10090 GN=Snca PE=1 SV=2	Snca	14.485	20.7	6	2	1	1	1	1	2	0	1	1	1	1	2	2	1	1	1	1	1	1	1	0	0	0	0	0	0
O55047	Serine/threonine-protein kinase tousled-like 2 OS=Mus musculus OX=10090 GN=Tlk2 PE=1 SV=2	Tlk2	82.26	11	7	5	2	1	1	1	1	1	2	4	4	3	3	4	3	1	1	1	1	2	2	0	0	0	0	31493	30999					1.00791	0.992095
O55055	tRNA (cytosine(38)-C(5))-methyltransferase OS=Mus musculus OX=10090 GN=Trdmt1 PE=1 SV=2	Trdmt1	46.794	10.4	3	3	3	0	0	0	1	1	1	1	0	0	2	1	1	1	0	0	2	1	1	0	0	0	0	0	0
O55057	Retinal rod rhodopsin-sensitive cGMP 3',5'-cyclic phosphodiesterase subunit delta OS=Mus musculus OX=10090 GN=Pde6d PE=1 SV=1	Pde6d	17.348	33.3	30	4	4	5	5	4	5	6	5	3	3	3	3	4	3	3	3	3	3	4	3	104710	99300	102990	114550	126450	126850	0.930962	0.882863	0.91567	1.01845	1.12425	1.12781	0.8346	0.0082317
O55060	Thiopurine S-methyltransferase OS=Mus musculus OX=10090 GN=Tpmt PE=1 SV=1	Tpmt	27.585	70	65	13	13	11	11	11	11	11	10	13	11	13	12	12	12	13	11	13	12	12	12	289490	282320	269580	313490	272230	304470	1.0031	0.978251	0.934106	1.08626	0.943289	1.055	0.9452	0.31412
O55091	Protein IMPACT OS=Mus musculus OX=10090 GN=Impact PE=1 SV=2	Impact	36.276	20.4	14	3	3	2	2	2	3	3	2	2	3	2	3	3	2	2	3	2	3	3	2	52454	45991	57827	46426	44140	36296	1.11157	0.974613	1.22543	0.983831	0.935387	0.769162	1.2318	0.104538
O55098	Serine/threonine-protein kinase 10 OS=Mus musculus OX=10090 GN=Stk10 PE=1 SV=2	Stk10	111.9	14	42	11	10	7	7	6	6	8	8	8	7	7	9	10	9	7	6	6	8	9	8	78568	83350	83736	71671	75409	68178	1.02277	1.08502	1.09005	0.932989	0.981649	0.887519	1.1412	0.0204335
O55101	Synaptogyrin-2 OS=Mus musculus OX=10090 GN=Syngr2 PE=2 SV=1	Syngr2	24.778	4.5	1	1	1	1	0	0	0	0	0	1	1	1	1	1	1	1	1	1	1	1	1	0	0	0	0	0	0
O55102	Biogenesis of lysosome-related organelles complex 1 subunit 1 OS=Mus musculus OX=10090 GN=Bloc1s1 PE=1 SV=2	Bloc1s1	14.281	44.8	9	3	3	2	1	2	1	1	2	2	1	2	2	2	3	2	1	2	2	2	3	29937	0	40477	34441	52823	48802	0.724937		0.980168	0.834003	1.27913	1.18176	0.7762	0.309891
O55106	Striatin OS=Mus musculus OX=10090 GN=Strn PE=1 SV=2	Strn	85.965	42.7	112	23	23	18	18	21	19	19	17	21	21	21	21	22	20	21	21	21	21	22	20	218650	228760	220960	230450	230540	206720	0.981902	1.0273	0.992276	1.03489	1.0353	0.928328	1.001	0.959378
O55125	Protein NipSnap homolog 1 OS=Mus musculus OX=10090 GN=Nipsnap1 PE=1 SV=1	Nipsnap1	33.363	32.7	48	7	7	9	9	8	9	7	6	7	7	7	7	7	7	7	7	7	7	7	7	184720	189880	183380	155770	159180	165310	1.0675	1.09732	1.05976	0.900196	0.919903	0.955328	1.1618	0.00179751
O55126	Protein NipSnap homolog 2 OS=Mus musculus OX=10090 GN=Nipsnap2 PE=1 SV=1	Nipsnap2	32.932	37.4	49	9	9	10	9	8	8	6	8	8	8	7	9	6	8	8	8	7	9	6	8	478110	456060	465660	299950	358610	347140	1.19253	1.13753	1.16147	0.748151	0.894464	0.865855	1.3919	0.00415201
O55128	Histone deacetylase complex subunit SAP18 OS=Mus musculus OX=10090 GN=Sap18 PE=1 SV=1	Sap18	17.595	35.3	12	4	4	1	1	1	3	3	3	3	2	3	4	4	4	3	2	3	4	4	4	200580	240410	149370	276400	212000	301180	0.872125	1.04531	0.649463	1.20179	0.921779	1.30953	0.7477	0.161828
O55131	Septin-7 OS=Mus musculus OX=10090 GN=Septin7 PE=1 SV=1	Septin7	50.549	48.9	92	17	16	16	16	15	13	16	16	14	15	15	15	15	15	13	14	14	14	14	14	856620	898880	858230	721550	777390	766340	1.05343	1.1054	1.05541	0.887332	0.956001	0.942412	1.1538	0.00666384
O55135	Eukaryotic translation initiation factor 6 OS=Mus musculus OX=10090 GN=Eif6 PE=1 SV=2	Eif6	26.511	54.7	46	8	8	6	8	8	9	7	8	7	8	8	7	7	7	7	8	8	7	7	7	445340	428650	417680	488560	555380	512540	0.938167	0.903007	0.879897	1.02921	1.16998	1.07973	0.8299	0.011346
O55137	Acyl-coenzyme A thioesterase 1 OS=Mus musculus OX=10090 GN=Acot1 PE=1 SV=1	Acot1	46.135	40.3	62	14	5	9	10	11	8	12	12	12	11	10	9	12	12	4	3	3	3	5	4	314850	321450	348330	282510	294970	326420	1.0003	1.02127	1.10667	0.897555	0.937142	1.03706	1.0893	0.176644
O55142	60S ribosomal protein L35a OS=Mus musculus OX=10090 GN=Rpl35a PE=1 SV=2	Rpl35a	12.554	35.5	20	5	5	3	2	4	4	3	4	4	5	5	4	4	4	4	5	5	4	4	4	655060	748350	751430	611910	676870	651620	0.959739	1.09642	1.10093	0.896519	0.991693	0.954699	1.1105	0.126384
O55143	Sarcoplasmic/endoplasmic reticulum calcium ATPase 2 OS=Mus musculus OX=10090 GN=Atp2a2 PE=1 SV=2	Atp2a2	114.86	46.7	225	37	23	31	34	34	42	40	44	27	34	30	33	33	37	18	21	19	22	23	23	1295700	1354000	1322200	1397300	1343700	1426100	0.955179	0.998157	0.974714	1.03008	0.990564	1.05131	0.9532	0.0911943
O55176	E3 ubiquitin-protein ligase Praja-1 OS=Mus musculus OX=10090 GN=Pja1 PE=1 SV=3	Pja1	63.905	25.1	31	8	8	4	6	5	6	5	5	5	5	6	7	7	5	5	5	6	7	7	5	39243	44903	33175	27289	37986	28019	1.11796	1.2792	0.945089	0.777409	1.08214	0.798205	1.2575	0.165367
O55186	CD59A glycoprotein OS=Mus musculus OX=10090 GN=Cd59a PE=2 SV=1	Cd59a	13.648	15.4	10	2	2	1	2	2	2	2	1	2	1	2	1	1	1	2	1	2	1	1	1	126810	100760	109790	142140	148200	104150	1.03964	0.826071	0.900102	1.16532	1.215	0.853863	0.8552	0.315222
O55187	E3 SUMO-protein ligase CBX4 OS=Mus musculus OX=10090 GN=Cbx4 PE=1 SV=2	Cbx4	60.522	3.3	2	1	1	1	0	0	0	1	0	1	0	1	0	1	0	1	0	1	0	1	0	0	0	0	0	0	0
O55201	Transcription elongation factor SPT5 OS=Mus musculus OX=10090 GN=Supt5h PE=1 SV=1	Supt5h	120.66	49.4	175	36	36	29	28	31	31	28	28	30	31	29	32	32	31	30	31	29	32	32	31	380740	377180	395320	379460	402430	394720	0.980509	0.971342	1.01806	0.977213	1.03637	1.01651	0.9801	0.424381
O55222	Integrin-linked protein kinase OS=Mus musculus OX=10090 GN=Ilk PE=1 SV=2	Ilk	51.373	37.4	90	15	15	18	13	14	14	17	14	13	14	13	12	13	13	13	14	13	12	13	13	492940	481750	482290	444260	475240	417630	1.05853	1.0345	1.03566	0.953993	1.02052	0.896808	1.0896	0.0837891
O55229	Choline/ethanolamine kinase OS=Mus musculus OX=10090 GN=Chkb PE=1 SV=3	Chkb	45.126	7.4	8	2	2	2	1	2	1	1	1	2	1	2	1	1	1	2	1	2	1	1	1	40123	0	31844	0	0	0	1.11504		0.884961
O55234	Proteasome subunit beta type-5 OS=Mus musculus OX=10090 GN=Psmb5 PE=1 SV=3	Psmb5	28.532	40.5	57	10	10	10	10	10	9	10	8	10	10	10	9	8	8	10	10	10	9	8	8	823590	788770	834120	642730	711360	714620	1.09443	1.04815	1.10842	0.85409	0.945289	0.949621	1.1826	0.0118974
O55236	mRNA-capping enzyme OS=Mus musculus OX=10090 GN=Rngtt PE=1 SV=1	Rngtt	68.683	21.1	42	9	9	7	7	5	9	7	7	8	7	8	9	7	8	8	7	8	9	7	8	64202	54763	48299	60844	76596	59347	1.05813	0.90256	0.796026	1.00278	1.26239	0.97811	0.85	0.232495
O70126	Aurora kinase B OS=Mus musculus OX=10090 GN=Aurkb PE=1 SV=2	Aurkb	39.384	4.9	4	1	1	0	1	0	1	1	1	1	1	1	1	1	1	1	1	1	1	1	1	0	0	0	0	0	0
O70133	ATP-dependent RNA helicase A OS=Mus musculus OX=10090 GN=Dhx9 PE=1 SV=2	Dhx9	149.47	40.5	230	39	39	38	39	35	43	38	37	33	33	34	36	32	34	33	33	34	36	32	34	1185800	1179100	1224900	1006900	1066500	1118200	1.04916	1.04324	1.08376	0.890878	0.94361	0.989353	1.1248	0.0220541
O70139	cAMP-dependent protein kinase inhibitor gamma OS=Mus musculus OX=10090 GN=Pkig PE=1 SV=1	Pkig	7.9434	72.4	8	3	3	1	1	0	1	2	3	1	1	1	3	2	3	1	1	1	3	2	3	0	0	0	88948	97436	92368				0.957281	1.04863	0.994088
O70152	Dolichol-phosphate mannosyltransferase subunit 1 OS=Mus musculus OX=10090 GN=Dpm1 PE=1 SV=1	Dpm1	29.174	40	42	8	8	9	8	7	5	6	7	7	7	7	7	7	7	7	7	7	7	7	7	104070	107820	107300	79043	87277	77527	1.10902	1.14898	1.14344	0.842321	0.930067	0.826166	1.309	0.00212579
O70157	DNA topoisomerase 3-alpha OS=Mus musculus OX=10090 GN=Top3a PE=2 SV=1	Top3a	112.36	2.5	2	2	1	1	0	1	0	0	0	2	1	2	1	1	1	1	0	1	0	0	0	0	0	0	0	0	0
O70161	Phosphatidylinositol 4-phosphate 5-kinase type-1 gamma OS=Mus musculus OX=10090 GN=Pip5k1c PE=1 SV=2	Pip5k1c	72.407	4.7	1	2	1	1	0	0	0	0	0	2	1	1	1	1	1	1	0	0	0	0	0	0	0	0	0	0	0
O70172	Phosphatidylinositol 5-phosphate 4-kinase type-2 alpha OS=Mus musculus OX=10090 GN=Pip4k2a PE=1 SV=1	Pip4k2a	46.151	16.5	9	6	4	2	1	1	3	1	1	2	2	3	4	3	4	2	1	2	3	1	3	0	0	0	24648	0	19989				1.10438		0.895625
O70194	Eukaryotic translation initiation factor 3 subunit D OS=Mus musculus OX=10090 GN=Eif3d PE=1 SV=2	Eif3d	63.988	43.1	101	15	15	17	18	18	16	16	16	14	14	15	13	13	14	14	14	15	13	13	14	468140	476600	458020	601650	584060	622540	0.874753	0.890561	0.855843	1.12423	1.09136	1.16326	0.7758	0.000307425
O70200	Allograft inflammatory factor 1 OS=Mus musculus OX=10090 GN=Aif1 PE=1 SV=1	Aif1	16.91	18.4	7	2	2	1	0	2	1	1	2	2	0	2	2	2	2	2	0	2	2	2	2	25787	0	26632	23752	22505	28146	1.01666		1.04998	0.936431	0.887267	1.10967	1.0568	0.545279
O70209	PDZ and LIM domain protein 3 OS=Mus musculus OX=10090 GN=Pdlim3 PE=1 SV=1	Pdlim3	34.299	74.7	80	15	15	14	15	15	16	10	10	12	13	12	13	11	13	12	13	12	13	11	13	529250	561940	554970	451080	497470	439640	1.04652	1.11116	1.09737	0.891947	0.983677	0.869326	1.1858	0.0148557
O70228	Probable phospholipid-transporting ATPase IIA OS=Mus musculus OX=10090 GN=Atp9a PE=1 SV=3	Atp9a	118.61	4.2	4	4	2	2	0	1	1	0	0	4	3	4	3	4	4	2	1	2	1	2	2	34622	0	32610	0	31370	23072	1.13819		1.07204		1.03128	0.758486	1.2349	0.291323
O70230	Zinc finger protein 143 OS=Mus musculus OX=10090 GN=Znf143 PE=1 SV=2	Znf143	69.04	3.8	4	1	1	1	0	0	1	1	1	1	0	0	1	1	1	1	0	0	1	1	1	0	0	0	0	0	0
O70251	Elongation factor 1-beta OS=Mus musculus OX=10090 GN=Eef1b PE=1 SV=5	Eef1b	24.693	60.4	66	9	8	13	12	11	11	9	10	9	9	9	9	9	9	8	8	8	8	8	8	1450700	1663100	1572500	2072800	1811300	1981000	0.824933	0.945713	0.894194	1.17869	1.02999	1.12649	0.799	0.0160939
O70252	Heme oxygenase 2 OS=Mus musculus OX=10090 GN=Hmox2 PE=1 SV=1	Hmox2	35.738	42.9	51	10	9	7	9	10	8	8	9	8	8	9	8	8	8	8	8	9	8	8	8	500540	501090	524740	474030	528840	517670	0.985667	0.986751	1.03332	0.933464	1.0414	1.0194	1.0038	0.90498
O70274	Protein tyrosine phosphatase type IVA 2 OS=Mus musculus OX=10090 GN=Ptp4a2 PE=1 SV=1	Ptp4a2	19.127	35.9	40	5	3	7	7	6	7	7	6	5	5	4	5	5	5	3	3	2	3	3	3	123290	125150	131590	107320	119180	100990	1.04554	1.06131	1.11593	0.910109	1.01069	0.856428	1.1604	0.0447161
O70279	Splicing factor ESS-2 homolog OS=Mus musculus OX=10090 GN=Ess2 PE=1 SV=2	Ess2	52.603	21.7	8	6	6	1	0	0	5	1	1	1	0	1	5	1	3	1	0	1	5	1	3	0	0	0	41056	0	28002				1.18903		0.81097
O70281	Protein-tyrosine sulfotransferase 1 OS=Mus musculus OX=10090 GN=Tpst1 PE=1 SV=1	Tpst1	42.132	9.7	11	3	3	2	1	2	1	3	2	3	3	3	2	3	2	3	3	3	2	3	2	26429	32781	28200	29012	33706	28424	0.888111	1.10156	0.947623	0.974909	1.13264	0.95515	0.9591	0.633386
O70305	Ataxin-2 OS=Mus musculus OX=10090 GN=Atxn2 PE=1 SV=1	Atxn2	136.48	17	58	14	14	11	11	9	10	8	9	12	12	11	11	10	12	12	12	11	11	10	12	126140	127000	128650	132440	139610	113330	0.986535	0.993261	1.00617	1.03581	1.09188	0.886349	0.9907	0.934056
O70309	Integrin beta-5 OS=Mus musculus OX=10090 GN=Itgb5 PE=1 SV=2	Itgb5	87.908	21.6	30	12	12	5	2	5	8	4	6	9	5	9	11	9	9	9	5	9	11	9	9	113640	113230	106290	110380	103590	104240	1.04678	1.043	0.979075	1.01675	0.954204	0.960192	1.047	0.196946
O70310	Glycylpeptide N-tetradecanoyltransferase 1 OS=Mus musculus OX=10090 GN=Nmt1 PE=1 SV=1	Nmt1	56.888	20.4	18	7	4	4	3	4	2	3	2	7	6	7	5	6	6	4	3	4	2	3	3	114820	116470	106460	93167	116990	99278	1.06449	1.07978	0.986982	0.863744	1.08461	0.920398	1.0915	0.280447
O70311	Glycylpeptide N-tetradecanoyltransferase 2 OS=Mus musculus OX=10090 GN=Nmt2 PE=1 SV=1	Nmt2	60.484	31.9	103	12	9	18	16	17	19	17	16	12	12	11	12	12	12	9	9	8	9	9	9	517180	509270	528880	537460	562820	550690	0.967807	0.953005	0.989702	1.00576	1.05321	1.03052	0.9421	0.0259193
O70318	Band 4.1-like protein 2 OS=Mus musculus OX=10090 GN=Epb41l2 PE=1 SV=2	Epb41l2	109.94	58	261	46	43	43	42	43	44	44	45	39	42	38	43	44	40	36	39	35	40	41	37	748170	758460	782410	712440	732300	702090	1.01198	1.0259	1.05829	0.963653	0.990516	0.949654	1.0662	0.0239844
O70324	Monocarboxylate transporter 8 OS=Mus musculus OX=10090 GN=Slc16a2 PE=1 SV=2	Slc16a2	60.024	4.2	5	1	1	0	1	1	1	1	1	1	1	1	1	1	1	1	1	1	1	1	1	0	0	0	0	0	0
O70325	Phospholipid hydroperoxide glutathione peroxidase OS=Mus musculus OX=10090 GN=Gpx4 PE=1 SV=4	Gpx4	22.228	34.5	33	6	6	5	6	6	4	6	6	5	6	5	5	5	5	5	6	5	5	5	5	246030	251290	242560	212030	224570	238020	1.04361	1.06592	1.02889	0.899385	0.952577	1.00963	1.0967	0.0556393
O70348	Decapping and exoribonuclease protein OS=Mus musculus OX=10090 GN=Dxo PE=1 SV=2	Dxo	45.28	18.4	13	5	5	2	1	1	4	3	2	3	2	2	4	4	5	3	2	2	4	4	5	85850	90179	81377	106100	94282	90677	0.939167	0.986524	0.890234	1.16069	1.03141	0.991972	0.8844	0.0948738
O70362	Phosphatidylinositol-glycan-specific phospholipase D OS=Mus musculus OX=10090 GN=Gpld1 PE=1 SV=1	Gpld1	93.254	9.8	15	6	6	3	3	2	3	2	2	4	3	3	3	2	2	4	3	3	3	2	2	45153	32601	56563	35714	33630	35047	1.13494	0.819436	1.42173	0.897683	0.845301	0.880917	1.2867	0.230561
O70378	ER membrane protein complex subunit 8 OS=Mus musculus OX=10090 GN=Emc8 PE=1 SV=1	Emc8	23.348	52.7	63	8	8	10	12	10	11	10	10	6	8	7	7	6	7	6	8	7	7	6	7	255620	267110	273380	234380	254760	228480	1.01321	1.05875	1.0836	0.929016	1.0098	0.90563	1.1094	0.052623
O70400	PDZ and LIM domain protein 1 OS=Mus musculus OX=10090 GN=Pdlim1 PE=1 SV=4	Pdlim1	35.774	56	53	11	11	9	10	9	9	8	8	8	9	8	10	8	8	8	9	8	10	8	8	181390	165570	164250	176670	144430	167320	1.08874	0.993788	0.985865	1.06041	0.866901	1.00429	1.0467	0.518473
O70401	Tetraspanin-6 OS=Mus musculus OX=10090 GN=Tspan6 PE=1 SV=1	Tspan6	27.333	10.2	5	2	2	1	2	1	0	0	1	1	2	1	1	1	1	1	2	1	1	1	1	0	0	0	0	0	0
O70404	Vesicle-associated membrane protein 8 OS=Mus musculus OX=10090 GN=Vamp8 PE=1 SV=1	Vamp8	11.451	19.8	10	2	2	2	1	2	2	2	1	2	2	2	2	2	2	2	2	2	2	2	2	162260	63040	171700	122710	137210	60227	1.35755	0.527423	1.43653	1.02665	1.14796	0.503888	1.2401	0.681786
O70422	General transcription factor IIH subunit 4 OS=Mus musculus OX=10090 GN=Gtf2h4 PE=1 SV=1	Gtf2h4	52.224	13.6	21	5	5	5	2	3	3	4	4	5	3	5	4	5	4	5	3	5	4	5	4	79682	78265	78516	74690	77625	65380	1.0527	1.03398	1.0373	0.986749	1.02552	0.863752	1.0862	0.178088
O70423	Membrane primary amine oxidase OS=Mus musculus OX=10090 GN=Aoc3 PE=1 SV=3	Aoc3	84.533	31.1	92	17	17	15	15	18	17	15	12	16	13	16	16	15	14	16	13	16	16	15	14	471130	439430	485870	416550	425410	420220	1.06326	0.991714	1.09652	0.940078	0.960073	0.94836	1.1064	0.0298116
O70433	Four and a half LIM domains protein 2 OS=Mus musculus OX=10090 GN=Fhl2 PE=1 SV=1	Fhl2	32.072	63.4	68	13	13	13	11	9	12	12	11	12	13	12	12	12	13	12	13	12	12	12	13	297230	290550	292710	245660	228070	220150	1.13276	1.1073	1.11553	0.936222	0.869186	0.839002	1.2689	0.00192236
O70435	Proteasome subunit alpha type-3 OS=Mus musculus OX=10090 GN=Psma3 PE=1 SV=3	Psma3	28.405	34.5	56	7	7	9	10	9	9	10	9	7	7	7	7	7	7	7	7	7	7	7	7	742210	758780	754040	654820	730930	669990	1.03305	1.05612	1.04952	0.91142	1.01735	0.932534	1.0969	0.0517597
O70439	Syntaxin-7 OS=Mus musculus OX=10090 GN=Stx7 PE=1 SV=3	Stx7	29.82	41	25	7	7	4	4	4	5	3	5	5	6	4	7	5	7	5	6	4	7	5	7	292810	265310	292500	290550	285730	274050	1.03287	0.935865	1.03178	1.0249	1.0079	0.966695	1.0003	0.991583
O70456	14-3-3 protein sigma OS=Mus musculus OX=10090 GN=Sfn PE=1 SV=2	Sfn	27.706	32.7	20	7	5	3	4	3	4	3	3	5	6	6	5	4	6	3	4	4	3	2	4	1544900	1904300	1513400	1167600	1041700	1137600	1.11552	1.37503	1.09277	0.843083	0.752175	0.821421	1.4827	0.00862824
O70472	Transmembrane protein 131 OS=Mus musculus OX=10090 GN=Tmem131 PE=2 SV=2	Tmem131	204.65	1.1	1	1	1	0	0	0	1	0	0	0	0	0	1	0	0	0	0	0	1	0	0	0	0	0	0	0	0
O70475	UDP-glucose 6-dehydrogenase OS=Mus musculus OX=10090 GN=Ugdh PE=1 SV=1	Ugdh	54.831	37.3	45	12	12	5	8	9	7	9	7	8	9	10	10	10	10	8	9	10	10	10	10	84367	85748	86092	76607	82718	78637	1.02435	1.04112	1.04529	0.930131	1.00433	0.954779	1.0767	0.0334567
O70479	BTB/POZ domain-containing adapter for CUL3-mediated RhoA degradation protein 2 OS=Mus musculus OX=10090 GN=Tnfaip1 PE=2 SV=1	Tnfaip1	36.134	4.7	2	1	1	1	0	0	0	1	0	1	0	0	0	1	0	1	0	0	0	1	0	0	0	0	0	0	0
O70480	Vesicle-associated membrane protein 4 OS=Mus musculus OX=10090 GN=Vamp4 PE=1 SV=1	Vamp4	16.353	22	7	2	2	1	1	1	2	1	1	2	2	1	2	2	1	2	2	1	2	2	1	36625	32618	0	38271	40990	0	0.986505	0.878576		1.03084	1.10408		0.8736	0.180419
O70481	E3 ubiquitin-protein ligase UBR1 OS=Mus musculus OX=10090 GN=Ubr1 PE=1 SV=2	Ubr1	200.24	10.2	34	11	10	5	7	4	7	3	8	6	8	8	9	7	9	6	8	8	8	7	9	52770	41597	52205	42466	38727	44105	1.1646	0.91802	1.15213	0.937198	0.854681	0.97337	1.1698	0.153346
O70492	Sorting nexin-3 OS=Mus musculus OX=10090 GN=Snx3 PE=1 SV=3	Snx3	18.757	56.8	35	8	6	5	6	6	6	5	7	8	7	7	6	8	8	6	5	5	4	6	6	256340	287420	265700	281680	288850	291840	0.919974	1.03152	0.953566	1.01092	1.03665	1.04738	0.9386	0.143172
O70493	Sorting nexin-12 OS=Mus musculus OX=10090 GN=Snx12 PE=1 SV=1	Snx12	19.116	50.3	17	6	4	2	2	3	3	3	4	4	5	5	6	5	6	2	3	3	4	3	4	210250	205700	191530	218290	198950	234450	1.00185	0.980169	0.912649	1.04016	0.948005	1.11716	0.9322	0.281041
O70494	Transcription factor Sp3 OS=Mus musculus OX=10090 GN=Sp3 PE=1 SV=2	Sp3	82.361	9.1	15	4	4	2	3	3	2	3	2	2	3	2	3	2	1	2	3	2	3	2	1	42470	38914	38275	18606	33835	19961	1.32677	1.21568	1.19571	0.581253	1.05701	0.623583	1.6527	0.048126
O70496	H(+)/Cl(-) exchange transporter 7 OS=Mus musculus OX=10090 GN=Clcn7 PE=1 SV=1	Clcn7	88.712	4.5	12	2	2	2	2	2	2	2	2	2	2	2	2	2	2	2	2	2	2	2	2	50181	43494	43122	62354	57290	59444	0.953151	0.826136	0.81907	1.18437	1.08818	1.12909	0.7639	0.00783426
O70503	Very-long-chain 3-oxoacyl-CoA reductase OS=Mus musculus OX=10090 GN=Hsd17b12 PE=1 SV=1	Hsd17b12	34.741	36.5	58	10	10	11	10	8	10	9	10	8	9	7	9	9	10	8	9	7	9	9	10	559000	554670	610290	487800	518040	545140	1.02414	1.01621	1.11811	0.893696	0.949098	0.998748	1.1115	0.0756694
O70546	Lysine-specific demethylase 6A OS=Mus musculus OX=10090 GN=Kdm6a PE=1 SV=2	Kdm6a	154.35	3.6	4	3	3	0	0	1	2	1	0	0	1	1	2	1	0	0	1	1	2	1	0	0	0	0	0	0	0
O70551	SRSF protein kinase 1 OS=Mus musculus OX=10090 GN=Srpk1 PE=1 SV=2	Srpk1	73.088	48.6	104	19	17	13	13	17	20	18	23	14	14	15	18	17	19	12	12	13	16	15	17	274260	279660	271780	302760	318520	292870	0.945806	0.964428	0.937253	1.04409	1.09844	1.00998	0.9032	0.0172498
O70566	Protein diaphanous homolog 2 OS=Mus musculus OX=10090 GN=Diaph2 PE=1 SV=2	Diaph2	124.87	29.2	110	25	25	14	21	19	22	19	15	21	22	21	23	23	21	21	22	21	23	23	21	183440	173950	176880	173400	175870	164890	1.0498	0.995488	1.01226	0.992341	1.00648	0.94364	1.0391	0.199441
O70572	Sphingomyelin phosphodiesterase 2 OS=Mus musculus OX=10090 GN=Smpd2 PE=1 SV=1	Smpd2	47.466	34.8	56	11	11	10	8	10	9	9	10	9	10	10	10	9	10	9	10	10	10	9	10	111200	100560	100260	89474	98580	97189	1.1171	1.01021	1.00719	0.89884	0.990317	0.976344	1.0939	0.120782
O70576	Cohesin subunit SA-3 OS=Mus musculus OX=10090 GN=Stag3 PE=1 SV=2	Stag3	141.17	24.1	77	21	20	10	9	9	17	16	16	15	12	16	17	15	18	14	11	15	16	14	17	71573	74530	68581	93021	90215	83280	0.892431	0.929302	0.855125	1.15986	1.12488	1.0384	0.8055	0.00613206
O70579	Peroxisomal membrane protein PMP34 OS=Mus musculus OX=10090 GN=Slc25a17 PE=1 SV=1	Slc25a17	34.412	16	20	4	4	4	4	3	3	4	2	4	4	4	3	4	3	4	4	4	3	4	3	135740	118930	119310	106880	117490	119210	1.13501	0.994453	0.997631	0.893695	0.982413	0.996795	1.0885	0.203897
O70585	Dystrobrevin beta OS=Mus musculus OX=10090 GN=Dtnb PE=1 SV=3	Dtnb	74.398	11.7	7	4	3	2	1	0	2	1	1	3	2	1	3	2	2	2	1	0	2	1	1	0	0	0	0	0	0
O70589	Peripheral plasma membrane protein CASK OS=Mus musculus OX=10090 GN=Cask PE=1 SV=2	Cask	105.11	14	38	10	10	6	8	6	7	6	5	7	9	8	8	8	7	7	9	8	8	8	7	130610	118120	128680	123870	117670	120480	1.05982	0.958468	1.04416	1.00513	0.954817	0.977618	1.0425	0.303531
O70591	Prefoldin subunit 2 OS=Mus musculus OX=10090 GN=Pfdn2 PE=1 SV=2	Pfdn2	16.534	42.2	20	5	5	4	2	3	4	3	4	4	4	4	5	5	5	4	4	4	5	5	5	279470	314490	324350	277890	294300	338410	0.916841	1.03173	1.06408	0.911658	0.965493	1.1102	1.0085	0.900474
O70622	Reticulon-2 OS=Mus musculus OX=10090 GN=Rtn2 PE=1 SV=1	Rtn2	51.346	7.2	6	2	2	2	1	2	0	0	1	2	2	2	1	0	2	2	2	2	1	0	2	691900	695420	104380	0	0	321560	1.52631	1.53408	0.230259			0.709352	1.5463
O88207	Collagen alpha-1(V) chain OS=Mus musculus OX=10090 GN=Col5a1 PE=1 SV=2	Col5a1	183.67	3	12	3	3	2	1	2	2	2	3	2	2	2	3	2	3	2	2	2	3	2	3	39510	43489	36504	52481	31831	35081	0.992315	1.09225	0.916817	1.31809	0.799452	0.881078	1.0009	0.895086
O88271	Craniofacial development protein 1 OS=Mus musculus OX=10090 GN=Cfdp1 PE=1 SV=1	Cfdp1	32.921	32.2	45	8	8	7	7	7	8	9	7	5	6	5	8	8	6	5	6	5	8	8	6	224070	208720	240440	209110	223910	208960	1.02221	0.952183	1.09689	0.953962	1.02148	0.953277	1.0487	0.377938
O88286	Protein Wiz OS=Mus musculus OX=10090 GN=Wiz PE=1 SV=2	Wiz	184.29	9	25	9	9	3	5	3	7	3	4	5	5	4	8	7	5	5	5	4	8	7	5	36135	45621	41347	36596	43606	38040	0.898341	1.13417	1.02791	0.909801	1.08407	0.9457	1.0411	0.676531
O88291	DBIRD complex subunit ZNF326 OS=Mus musculus OX=10090 GN=Znf326 PE=1 SV=1	Znf326	65.225	31	66	12	12	11	11	11	9	12	12	11	12	11	11	11	12	11	12	11	11	11	12	176800	174490	175370	188060	200820	174070	0.973559	0.960839	0.965685	1.03556	1.10583	0.958526	0.9355	0.192546
O88307	Sortilin-related receptor OS=Mus musculus OX=10090 GN=Sorl1 PE=1 SV=3	Sorl1	247.08	2	9	3	3	3	1	1	2	1	1	3	2	2	3	2	2	3	2	2	3	2	2	12956	18094	17158	17127	25477	21117	0.694512	0.969936	0.919762	0.9181	1.3657	1.13199	0.7565	0.148386
O88322	Nidogen-2 OS=Mus musculus OX=10090 GN=Nid2 PE=1 SV=2	Nid2	153.91	20.3	56	18	17	11	9	6	10	10	10	14	15	12	15	15	15	13	14	11	14	14	14	83892	114070	77113	92485	101850	95495	0.891038	1.21157	0.819037	0.982307	1.08177	1.01428	0.9491	0.618107
O88327	Alpha-catulin OS=Mus musculus OX=10090 GN=Ctnnal1 PE=1 SV=1	Ctnnal1	81.462	16	29	9	9	5	5	3	6	6	4	5	6	7	8	5	4	5	6	7	8	5	4	46642	50865	50446	42214	44458	44280	1.0034	1.09424	1.08523	0.908137	0.956412	0.952582	1.1298	0.0195842
O88342	WD repeat-containing protein 1 OS=Mus musculus OX=10090 GN=Wdr1 PE=1 SV=3	Wdr1	66.406	53.3	114	20	20	21	19	20	19	17	18	18	18	18	18	20	18	18	18	18	18	20	18	863240	873350	896750	681460	760510	728380	1.07822	1.09085	1.12008	0.851171	0.949907	0.909776	1.2133	0.00456924
O88351	Inhibitor of nuclear factor kappa-B kinase subunit beta OS=Mus musculus OX=10090 GN=Ikbkb PE=1 SV=1	Ikbkb	86.689	3.3	6	2	2	1	0	2	1	1	1	1	1	2	1	2	1	1	1	2	1	2	1	0	0	18881	0	16784	0			1.0588		0.941203		1.1249
O88384	Vesicle transport through interaction with t-SNAREs homolog 1B OS=Mus musculus OX=10090 GN=Vti1b PE=1 SV=1	Vti1b	26.713	33.2	35	7	6	5	5	5	6	7	7	6	7	7	6	7	7	6	6	6	6	6	6	285600	299700	295150	343500	316830	290680	0.935647	0.98184	0.966933	1.12533	1.03796	0.952289	0.9258	0.210047
O88413	Tubby-related protein 3 OS=Mus musculus OX=10090 GN=Tulp3 PE=1 SV=1	Tulp3	51.23	13.9	11	5	5	1	2	2	4	1	1	2	2	2	4	1	2	2	2	2	4	1	2	33985	24676	0	19962	0	33809	1.20909	0.8779		0.710189		1.20283	1.0909	0.758275
O88441	Metaxin-2 OS=Mus musculus OX=10090 GN=Mtx2 PE=1 SV=1	Mtx2	29.758	20.9	32	5	5	5	5	5	6	6	5	5	4	5	4	4	4	5	4	5	4	4	4	182980	200340	160690	220180	229350	219270	0.905237	0.99112	0.794964	1.08927	1.13464	1.08477	0.8134	0.0326634
O88447	Kinesin light chain 1 OS=Mus musculus OX=10090 GN=Klc1 PE=1 SV=3	Klc1	61.449	30.7	53	14	11	8	10	7	10	8	10	10	13	9	14	14	13	7	10	7	11	11	10	117950	140950	122680	116680	124270	110100	0.965972	1.15433	1.00471	0.955571	1.01773	0.901683	1.087	0.273328
O88448	Kinesin light chain 2 OS=Mus musculus OX=10090 GN=Klc2 PE=1 SV=1	Klc2	66.662	39.7	100	17	13	15	17	18	16	17	17	15	15	14	16	16	16	11	11	10	12	12	12	286400	288250	296000	270980	276830	292770	1.00419	1.01068	1.03785	0.950124	0.970635	1.02652	1.0358	0.230383
O88455	7-dehydrocholesterol reductase OS=Mus musculus OX=10090 GN=Dhcr7 PE=1 SV=1	Dhcr7	53.918	15.9	27	6	6	4	4	7	4	3	5	4	5	5	4	4	5	4	5	5	4	4	5	626200	663600	713550	483240	558660	504620	1.05841	1.12162	1.20604	0.816774	0.944249	0.85291	1.2954	0.0105737
O88456	Calpain small subunit 1 OS=Mus musculus OX=10090 GN=Capns1 PE=1 SV=1	Capns1	28.463	32.7	35	6	6	5	6	5	7	6	6	6	6	6	6	6	6	6	6	6	6	6	6	245560	307160	254050	330990	254990	253480	0.89499	1.1195	0.925934	1.20636	0.92936	0.923856	0.9611	0.759861
O88477	Insulin-like growth factor 2 mRNA-binding protein 1 OS=Mus musculus OX=10090 GN=Igf2bp1 PE=1 SV=1	Igf2bp1	63.45	28.6	54	13	12	11	9	10	9	8	7	11	11	11	9	10	9	11	10	11	9	10	8	193990	189840	192600	205700	215520	201290	0.970808	0.950039	0.963851	1.02941	1.07855	1.00734	0.926	0.0223191
O88485	Cytoplasmic dynein 1 intermediate chain 1 OS=Mus musculus OX=10090 GN=Dync1i1 PE=1 SV=2	Dync1i1	70.724	15.8	21	5	5	3	3	3	3	4	5	3	3	3	4	4	5	3	3	3	4	4	5	149890	126950	147920	138880	127580	105260	1.12914	0.956333	1.1143	1.0462	0.961079	0.792939	1.1427	0.233311
O88487	Cytoplasmic dynein 1 intermediate chain 2 OS=Mus musculus OX=10090 GN=Dync1i2 PE=1 SV=1	Dync1i2	68.393	31.4	56	10	10	9	7	10	9	11	10	9	7	8	9	8	10	9	7	8	9	8	10	405810	353580	374620	395190	406040	347320	1.06672	0.92943	0.984736	1.03881	1.06733	0.912975	0.9873	0.856688
O88491	Histone-lysine N-methyltransferase, H3 lysine-36 specific OS=Mus musculus OX=10090 GN=Nsd1 PE=1 SV=1	Nsd1	284.08	1.9	3	3	3	0	0	1	2	0	0	0	0	1	2	0	0	0	0	1	2	0	0	0	0	0	0	0	0
O88502	High affinity cAMP-specific and IBMX-insensitive 3',5'-cyclic phosphodiesterase 8A OS=Mus musculus OX=10090 GN=Pde8a PE=1 SV=1	Pde8a	93.17	6.7	12	3	3	3	0	1	3	3	2	3	0	1	3	3	3	3	0	1	3	3	3	13740	0	0	17023	18964	13639	0.867342			1.07458	1.19711	0.860966	0.8306
O88508	DNA (cytosine-5)-methyltransferase 3A OS=Mus musculus OX=10090 GN=Dnmt3a PE=1 SV=2	Dnmt3a	101.67	39.6	82	24	23	12	18	11	14	13	14	19	19	18	20	17	19	18	18	17	19	16	18	92939	102880	96607	102000	101510	93648	0.945809	1.04697	0.983137	1.03802	1.03303	0.953025	0.9841	0.710424
O88509	DNA (cytosine-5)-methyltransferase 3B OS=Mus musculus OX=10090 GN=Dnmt3b PE=1 SV=2	Dnmt3b	97.227	12.6	11	7	6	1	2	1	2	3	2	2	3	2	4	4	4	1	2	1	3	3	3	0	0	0	0	27098	20704					1.13376	0.86624
O88513	Geminin OS=Mus musculus OX=10090 GN=Gmnn PE=1 SV=1	Gmnn	23.299	7.3	3	1	1	0	0	0	1	1	1	0	0	0	1	1	1	0	0	0	1	1	1	0	0	0	0	0	0
O88520	Leucine-rich repeat protein SHOC-2 OS=Mus musculus OX=10090 GN=Shoc2 PE=1 SV=2	Shoc2	64.892	15.5	25	5	5	3	3	5	5	4	5	4	2	4	5	4	5	4	2	4	5	4	5	44321	38486	41235	61485	52198	60826	0.890722	0.773456	0.828703	1.23567	1.04903	1.22242	0.7108	0.00699786
O88522	NF-kappa-B essential modulator OS=Mus musculus OX=10090 GN=Ikbkg PE=1 SV=2	Ikbkg	47.972	18.4	23	5	5	4	4	4	4	4	3	4	5	4	5	5	4	4	5	4	5	5	4	73652	55140	66763	51160	56612	45724	1.26604	0.947827	1.14762	0.879413	0.97313	0.785971	1.274	0.0853104
O88531	Palmitoyl-protein thioesterase 1 OS=Mus musculus OX=10090 GN=Ppt1 PE=1 SV=2	Ppt1	34.49	28.4	56	6	6	9	11	9	8	11	8	6	6	6	6	6	5	6	6	6	6	6	5	1629600	1692600	1632000	1347400	1438100	1263400	1.08603	1.12801	1.08763	0.897957	0.958403	0.841977	1.2236	0.00672537
O88532	Zinc finger RNA-binding protein OS=Mus musculus OX=10090 GN=Zfr PE=1 SV=2	Zfr	116.86	31	108	21	21	16	20	18	18	18	18	19	20	20	19	18	17	19	20	20	19	18	17	187370	180830	188570	170040	187570	176040	1.031	0.995011	1.0376	0.935639	1.0321	0.968654	1.0433	0.243902
O88543	COP9 signalosome complex subunit 3 OS=Mus musculus OX=10090 GN=Cops3 PE=1 SV=3	Cops3	47.832	44.7	81	14	14	14	11	14	14	14	14	13	11	13	13	12	12	13	11	13	13	12	12	260650	270980	265340	310160	314310	323730	0.89613	0.931646	0.912255	1.06635	1.08062	1.113	0.8405	0.000507549
O88544	COP9 signalosome complex subunit 4 OS=Mus musculus OX=10090 GN=Cops4 PE=1 SV=1	Cops4	46.284	60.3	110	19	19	18	18	18	18	17	21	17	16	16	16	16	18	17	16	16	16	16	18	380900	392340	396190	379940	404110	409970	0.966976	0.996019	1.00579	0.964539	1.0259	1.04078	0.9794	0.478886
O88545	COP9 signalosome complex subunit 6 OS=Mus musculus OX=10090 GN=Cops6 PE=1 SV=1	Cops6	35.88	51.2	77	11	11	14	13	12	14	13	11	10	10	10	11	10	10	10	10	10	11	10	10	357730	329770	360470	292790	319080	341700	1.07236	0.988549	1.08058	0.877694	0.956503	1.02431	1.099	0.14562
O88554	Poly [ADP-ribose] polymerase 2 OS=Mus musculus OX=10090 GN=Parp2 PE=1 SV=3	Parp2	63.396	5.7	2	2	2	0	0	0	1	0	1	1	1	1	2	1	1	1	1	1	2	1	1	0	0	0	0	0	0
O88559	Menin OS=Mus musculus OX=10090 GN=Men1 PE=1 SV=2	Men1	67.5	9.8	13	5	5	1	2	1	3	2	4	2	2	3	3	3	5	2	2	3	3	3	5	0	38761	38775	38780	41369	31782		1.0229	1.02327	1.0234	1.09172	0.838721	1.0391	0.693385
O88561	Solute carrier family 27 member 3 OS=Mus musculus OX=10090 GN=Slc27a3 PE=1 SV=2	Slc27a3	72.964	19.6	46	11	11	9	8	10	5	8	6	10	10	10	7	9	6	10	10	10	7	9	6	305270	283760	303530	217950	231750	228320	1.16621	1.08403	1.15956	0.832622	0.885342	0.872238	1.3164	0.000776448
O88569	Heterogeneous nuclear ribonucleoproteins A2/B1 OS=Mus musculus OX=10090 GN=Hnrnpa2b1 PE=1 SV=2	Hnrnpa2b1	37.402	59.8	123	17	16	17	19	18	25	25	19	17	14	16	17	17	16	16	13	15	16	16	15	6199900	6450500	6460900	6159600	6296300	6875100	0.967668	1.00678	1.0084	0.961378	0.982714	1.07305	0.9886	0.786622
O88587	Catechol O-methyltransferase OS=Mus musculus OX=10090 GN=Comt PE=1 SV=2	Comt	29.486	39.6	46	8	8	8	6	8	7	9	8	7	7	7	7	6	7	7	7	7	7	6	7	261050	253540	258630	237450	256860	220810	1.05238	1.02211	1.04262	0.957241	1.03549	0.89016	1.0812	0.146875
O88597	Beclin-1 OS=Mus musculus OX=10090 GN=Becn1 PE=1 SV=3	Becn1	51.588	21	24	6	6	5	4	7	2	4	2	6	4	6	4	4	4	6	4	6	4	4	4	71106	63219	51763	82872	84369	57890	1.03749	0.922414	0.755262	1.20917	1.23101	0.844659	0.8266	0.296279
O88622	Poly(ADP-ribose) glycohydrolase OS=Mus musculus OX=10090 GN=Parg PE=1 SV=2	Parg	109.32	27.8	76	19	19	12	14	13	12	14	11	16	15	16	16	16	15	16	15	16	16	16	15	187980	177040	182370	182830	217840	201390	0.981235	0.924129	0.951951	0.954352	1.1371	1.05123	0.9092	0.157618
O88630	Golgi SNAP receptor complex member 1 OS=Mus musculus OX=10090 GN=Gosr1 PE=1 SV=2	Gosr1	28.489	19.6	18	4	4	2	2	2	4	4	4	2	2	2	4	4	4	2	2	2	4	4	4	110200	165980	98913	112920	131940	106140	0.910627	1.37156	0.817358	0.933104	1.09027	0.877078	1.0686	0.805322
O88643	Serine/threonine-protein kinase PAK 1 OS=Mus musculus OX=10090 GN=Pak1 PE=1 SV=1	Pak1	60.736	21.5	24	8	5	4	4	4	5	3	4	7	7	7	8	5	7	4	4	4	5	4	4	94213	71652	81445	78854	80087	69386	1.18847	0.903866	1.0274	0.994717	1.01027	0.875281	1.0831	0.453546
O88653	Ragulator complex protein LAMTOR3 OS=Mus musculus OX=10090 GN=Lamtor3 PE=1 SV=1	Lamtor3	13.553	31.5	23	4	4	3	4	4	4	4	4	3	4	4	3	3	4	3	4	4	3	3	4	309110	336650	289500	416760	405720	342320	0.883146	0.96183	0.827119	1.19071	1.15917	0.978029	0.8029	0.0449057
O88662	Epithelial membrane protein 2 OS=Mus musculus OX=10090 GN=Emp2 PE=1 SV=1	Emp2	19.747	5.2	6	2	2	2	2	1	1	0	0	2	2	1	1	0	0	2	2	1	1	0	0	59895	48570	0	0	0	0	1.10441	0.895588
O88665	Bromodomain-containing protein 7 OS=Mus musculus OX=10090 GN=Brd7 PE=1 SV=1	Brd7	73.999	12.4	14	6	6	5	3	2	2	2	0	5	4	4	4	5	1	5	4	4	4	5	1	98672	84889	80551	73874	86680	0	1.16176	0.99948	0.948404	0.869789	1.02057		1.0967	0.420672
O88668	Protein CREG1 OS=Mus musculus OX=10090 GN=Creg1 PE=1 SV=1	Creg1	24.452	13.2	16	2	2	3	3	3	2	2	3	2	2	2	2	2	2	2	2	2	2	2	2	136170	123510	117890	113580	113440	90729	1.17503	1.06578	1.01729	0.980097	0.978889	0.782913	1.1883	0.109692
O88685	26S proteasome regulatory subunit 6A OS=Mus musculus OX=10090 GN=Psmc3 PE=1 SV=2	Psmc3	49.548	60.2	125	20	19	22	20	24	21	19	19	19	19	19	17	18	19	19	19	19	17	18	19	702570	686030	705110	707810	729200	735110	0.988183	0.964919	0.991755	0.995553	1.02564	1.03395	0.9639	0.063003
O88696	ATP-dependent Clp protease proteolytic subunit, mitochondrial OS=Mus musculus OX=10090 GN=Clpp PE=1 SV=1	Clpp	29.8	34.2	34	7	7	7	5	6	5	5	6	7	6	7	5	7	7	7	6	7	5	7	7	418830	437210	456480	372430	404300	401920	1.00876	1.05302	1.09943	0.897	0.973759	0.968027	1.1136	0.0412683
O88700	Bloom syndrome protein homolog OS=Mus musculus OX=10090 GN=Blm PE=1 SV=1	Blm	158.36	4.7	6	4	3	2	0	0	1	1	2	2	3	1	2	2	3	2	2	1	1	1	2	0	38951	0	0	0	31905		1.09944				0.900559	1.2208
O88708	Origin recognition complex subunit 4 OS=Mus musculus OX=10090 GN=Orc4 PE=1 SV=2	Orc4	49.981	20.3	19	7	7	4	2	4	4	3	2	5	4	5	6	5	4	5	4	5	6	5	4	27533	28596	23696	52170	48577	33127	0.773041	0.802886	0.66531	1.46477	1.36389	0.930103	0.5963	0.0301252
O88712	C-terminal-binding protein 1 OS=Mus musculus OX=10090 GN=Ctbp1 PE=1 SV=2	Ctbp1	47.744	33.6	60	10	7	9	12	11	8	11	9	9	10	10	8	9	8	6	7	7	5	6	5	446970	422420	437590	355470	376410	398090	1.10048	1.04004	1.07739	0.875201	0.926757	0.980135	1.1567	0.0161669
O88735	Ensconsin OS=Mus musculus OX=10090 GN=Map7 PE=1 SV=1	Map7	82.021	7.5	9	4	4	1	1	1	1	1	4	3	4	3	3	3	4	3	4	3	3	3	4	82705	82082	82844	86427	85009	81439	0.991457	0.983988	0.993123	1.03608	1.01908	0.97628	0.9793	0.313823
O88736	3-keto-steroid reductase/17-beta-hydroxysteroid dehydrogenase 7 OS=Mus musculus OX=10090 GN=Hsd17b7 PE=1 SV=1	Hsd17b7	37.316	23.1	13	5	5	3	2	2	1	4	1	4	3	2	2	4	2	4	3	2	2	4	2	42597	45190	58000	57024	66057	36632	0.836602	0.887529	1.13912	1.11995	1.29736	0.71945	0.9128	0.742934
O88738	Baculoviral IAP repeat-containing protein 6 OS=Mus musculus OX=10090 GN=Birc6 PE=1 SV=2	Birc6	532.16	22.3	251	67	67	42	35	36	48	44	46	49	46	46	55	54	55	49	46	46	55	54	55	2296500	2229200	2345800	2269300	2342400	2170300	1.00919	0.979617	1.03086	0.997239	1.02936	0.953733	1.0132	0.641581
O88746	Target of Myb protein 1 OS=Mus musculus OX=10090 GN=Tom1 PE=1 SV=1	Tom1	54.325	30.5	29	8	8	4	3	5	6	5	6	5	3	5	6	5	6	5	3	5	6	5	6	106450	89269	85881	157690	106660	123430	0.954167	0.800164	0.769796	1.41346	0.956049	1.10637	0.7262	0.0775837
O88792	Junctional adhesion molecule A OS=Mus musculus OX=10090 GN=F11r PE=1 SV=2	F11r	32.423	20.7	27	4	4	5	5	4	4	5	4	4	4	4	4	4	3	4	4	4	4	4	3	516680	537180	498430	461010	477490	487170	1.04101	1.08231	1.00424	0.928844	0.962048	0.981551	1.0888	0.0346151
O88796	Ribonuclease P protein subunit p30 OS=Mus musculus OX=10090 GN=Rpp30 PE=1 SV=1	Rpp30	29.473	59.3	60	12	11	9	9	9	10	12	11	7	8	8	11	10	10	7	8	8	11	10	10	518820	449200	472730	549640	526180	532530	1.02093	0.883933	0.930235	1.08158	1.03541	1.04791	0.8958	0.0646784
O88811	Signal transducing adapter molecule 2 OS=Mus musculus OX=10090 GN=Stam2 PE=1 SV=1	Stam2	57.454	35.6	60	14	12	8	8	12	14	8	10	11	10	11	14	10	12	9	8	9	12	8	10	161580	188290	179040	197060	184390	197800	0.874856	1.01947	0.969391	1.06696	0.998358	1.07096	0.9131	0.141002
O88829	Lactosylceramide alpha-2,3-sialyltransferase OS=Mus musculus OX=10090 GN=St3gal5 PE=1 SV=2	St3gal5	47.359	8	5	2	2	1	0	1	2	1	0	1	0	1	2	1	0	1	0	1	2	1	0	0	0	0	0	0	0
O88843	Death domain-containing protein CRADD OS=Mus musculus OX=10090 GN=Cradd PE=1 SV=2	Cradd	22.656	5.5	5	1	1	1	0	1	1	1	1	1	1	1	1	1	1	1	1	1	1	1	1	0	0	0	0	0	0
O88844	Isocitrate dehydrogenase [NADP] cytoplasmic OS=Mus musculus OX=10090 GN=Idh1 PE=1 SV=2	Idh1	46.674	58.5	115	19	18	21	18	15	21	22	18	16	16	16	18	17	18	15	15	15	17	16	17	1411400	1485400	1427300	1215600	1280300	1300200	1.04288	1.09756	1.05463	0.898204	0.946011	0.960715	1.1391	0.00699829
O88845	A-kinase anchor protein 10, mitochondrial OS=Mus musculus OX=10090 GN=Akap10 PE=1 SV=3	Akap10	73.631	9.5	13	5	5	1	4	1	2	4	1	3	4	1	2	4	3	3	4	1	2	4	3	38335	36079	0	47932	45320	45524	0.899081	0.84617		1.12416	1.0629	1.06769	0.8043	0.00671042
O88848	ADP-ribosylation factor-like protein 6 OS=Mus musculus OX=10090 GN=Arl6 PE=1 SV=1	Arl6	20.959	32.8	14	5	5	1	1	1	4	3	4	3	3	3	4	5	5	3	3	3	4	5	5	61170	69506	66425	60445	59761	60144	0.972365	1.10488	1.0559	0.96084	0.949967	0.956055	1.0929	0.0803155
O88851	Putative hydrolase RBBP9 OS=Mus musculus OX=10090 GN=Rbbp9 PE=1 SV=2	Rbbp9	20.911	43.5	36	5	5	6	6	5	6	6	7	5	5	5	5	5	5	5	5	5	5	5	5	327790	336350	286030	445430	328030	348790	0.949006	0.973789	0.828104	1.28959	0.949701	1.00981	0.8467	0.206086
O88874	Cyclin-K OS=Mus musculus OX=10090 GN=Ccnk PE=1 SV=3	Ccnk	61.363	15.2	20	6	6	3	4	3	3	3	4	5	5	4	3	4	6	5	5	4	3	4	6	139310	119530	122920	125120	153490	144890	1.038	0.890619	0.915878	0.93227	1.14366	1.07958	0.9014	0.254083
O88878	AN1-type zinc finger protein 5 OS=Mus musculus OX=10090 GN=Zfand5 PE=1 SV=1	Zfand5	23.058	8.5	5	1	1	1	0	1	1	1	1	1	1	1	1	1	1	1	1	1	1	1	1	0	0	0	0	0	0
O88879	Apoptotic protease-activating factor 1 OS=Mus musculus OX=10090 GN=Apaf1 PE=1 SV=3	Apaf1	141	15.8	43	13	13	6	5	6	11	9	6	8	8	8	10	10	5	8	8	8	10	10	5	102740	86705	93701	136490	105440	113030	0.966046	0.815272	0.881054	1.28339	0.991434	1.0628	0.7977	0.071688
O88888	Amyloid-beta A4 precursor protein-binding family A member 3 OS=Mus musculus OX=10090 GN=Apba3 PE=1 SV=1	Apba3	60.717	3.5	6	2	2	2	1	0	2	1	0	2	1	1	2	2	1	2	1	1	2	2	1	12356	0	0	11347	10709	0	1.07718			0.989219	0.933599		1.1204
O88895	Histone deacetylase 3 OS=Mus musculus OX=10090 GN=Hdac3 PE=1 SV=1	Hdac3	48.364	13.4	20	4	3	3	2	3	4	5	3	3	3	3	4	4	3	2	2	2	3	3	2	40365	39177	44095	38689	32451	34144	1.05796	1.02683	1.15573	1.01404	0.850538	0.894911	1.1743	0.0621308
O88907	E3 SUMO-protein ligase PIAS1 OS=Mus musculus OX=10090 GN=Pias1 PE=1 SV=2	Pias1	71.617	4	2	2	1	1	0	0	1	0	0	2	0	1	2	1	2	1	0	0	1	0	1	0	0	0	0	0	0
O88939	Zinc finger and BTB domain-containing protein 7A OS=Mus musculus OX=10090 GN=Zbtb7a PE=1 SV=2	Zbtb7a	60.28	7	4	2	2	0	1	1	2	0	0	1	1	1	2	0	0	1	1	1	2	0	0	0	0	0	0	0	0
O88947	Coagulation factor X OS=Mus musculus OX=10090 GN=F10 PE=1 SV=1	F10	54.017	11	10	4	4	2	2	2	1	2	1	3	3	2	1	2	2	3	3	2	1	2	2	35831	31031	34053	0	36717	28550	1.07807	0.933645	1.02457		1.10472	0.858998	1.0308	0.758732
O88952	Protein lin-7 homolog C OS=Mus musculus OX=10090 GN=Lin7c PE=1 SV=2	Lin7c	21.834	40.6	16	6	6	0	4	2	1	5	4	4	5	3	5	6	6	4	5	3	5	6	6	109480	120410	116610	104560	120910	120180	0.949043	1.04379	1.01085	0.906393	1.04812	1.0418	1.0025	0.947025
O88958	Glucosamine-6-phosphate isomerase 1 OS=Mus musculus OX=10090 GN=Gnpda1 PE=1 SV=3	Gnpda1	32.549	80.3	91	15	13	16	16	15	16	15	13	13	14	13	14	13	12	11	12	11	12	11	10	774090	710990	758930	657040	702080	702350	1.07875	0.990816	1.05762	0.915633	0.9784	0.978776	1.0885	0.0670789
O88967	ATP-dependent zinc metalloprotease YME1L1 OS=Mus musculus OX=10090 GN=Yme1l1 PE=1 SV=1	Yme1l1	80.027	23.2	53	11	11	8	6	8	10	11	10	9	9	9	10	9	10	9	9	9	10	9	10	183260	160200	167130	179640	183160	168680	1.05517	0.922395	0.962296	1.03433	1.05459	0.971221	0.9607	0.430053
O88968	Transcobalamin-2 OS=Mus musculus OX=10090 GN=Tcn2 PE=1 SV=1	Tcn2	47.585	14	9	4	4	2	1	1	2	2	1	3	3	2	4	3	2	3	3	2	4	3	2	50333	47895	48290	47176	52503	55000	1.00266	0.954093	0.961962	0.93977	1.04589	1.09563	0.9472	0.335979
O88974	Histone-lysine N-methyltransferase SETDB1 OS=Mus musculus OX=10090 GN=Setdb1 PE=1 SV=1	Setdb1	144.55	21	54	20	20	10	7	10	9	11	7	16	12	14	13	14	11	16	12	14	13	14	11	77006	72562	70045	75067	80962	68976	1.03917	0.979205	0.945238	1.01301	1.09256	0.930813	0.976	0.692997
O88983	Syntaxin-8 OS=Mus musculus OX=10090 GN=Stx8 PE=1 SV=1	Stx8	26.925	17.4	15	3	3	1	2	3	3	3	3	1	2	3	2	2	2	1	2	3	2	2	2	0	90837	89824	113990	108080	94135		0.9141	0.903906	1.14709	1.08762	0.947288	0.857	0.132876
O88986	2-amino-3-ketobutyrate coenzyme A ligase, mitochondrial OS=Mus musculus OX=10090 GN=Gcat PE=1 SV=2	Gcat	44.93	38.2	46	10	10	10	5	8	6	9	8	9	4	7	6	8	8	9	4	7	6	8	8	210710	210820	217860	213430	232100	226160	0.964289	0.964792	0.99701	0.976737	1.06218	1.03499	0.9519	0.14655
O89001	Carboxypeptidase D OS=Mus musculus OX=10090 GN=Cpd PE=1 SV=2	Cpd	152.4	5.6	19	5	5	3	3	2	4	4	3	3	3	3	4	5	5	3	3	3	4	5	5	27148	32525	26142	24177	35151	27023	0.94611	1.1335	0.911051	0.842571	1.22501	0.941754	0.9938	0.990157
O89013	Leptin receptor gene-related protein OS=Mus musculus OX=10090 GN=Leprot PE=1 SV=1	Leprot	14.316	9.9	3	1	1	0	0	0	1	1	1	0	1	0	1	1	1	0	1	0	1	1	1	0	0	0	0	0	0
O89017	Legumain OS=Mus musculus OX=10090 GN=Lgmn PE=1 SV=1	Lgmn	49.372	21.8	32	6	6	6	4	6	5	6	5	5	5	5	6	5	5	5	5	5	6	5	5	642590	560990	657190	454410	473130	443520	1.19299	1.0415	1.22009	0.843627	0.878382	0.82341	1.3572	0.00458341
O89020	Afamin OS=Mus musculus OX=10090 GN=Afm PE=1 SV=2	Afm	69.378	41.9	81	21	21	11	14	11	16	14	15	13	16	15	17	17	18	13	16	15	17	17	18	342040	383590	322930	303120	296270	283900	1.06232	1.19137	1.00297	0.94144	0.920165	0.881745	1.1871	0.0352341
O89023	Tripeptidyl-peptidase 1 OS=Mus musculus OX=10090 GN=Tpp1 PE=1 SV=2	Tpp1	61.341	11.9	20	5	5	3	4	2	5	2	4	3	4	2	4	3	4	3	4	2	4	3	4	291380	224370	257090	202990	201360	181310	1.28692	0.990961	1.13547	0.896533	0.889334	0.80078	1.3196	0.0311292
O89050	Muskelin OS=Mus musculus OX=10090 GN=Mkln1 PE=1 SV=1	Mkln1	84.877	21.6	39	12	12	7	6	5	9	6	6	9	8	5	10	8	8	9	8	5	10	8	8	65552	58104	50341	80588	74176	81902	0.957749	0.84893	0.735508	1.17743	1.08375	1.19663	0.7352	0.0191206
O89051	Integral membrane protein 2B OS=Mus musculus OX=10090 GN=Itm2b PE=1 SV=1	Itm2b	30.26	21.4	17	4	4	3	2	3	4	3	2	3	2	3	4	3	2	3	2	3	4	3	2	104170	93589	103630	89810	112790	59212	1.10976	0.99704	1.10401	0.956781	1.2016	0.630809	1.1512	0.416223
O89053	Coronin-1A OS=Mus musculus OX=10090 GN=Coro1a PE=1 SV=5	Coro1a	50.989	11.7	18	4	4	3	2	4	3	4	2	4	4	4	4	4	4	4	4	4	4	4	4	135500	122120	148570	111790	110260	109620	1.10183	0.993034	1.20812	0.909034	0.896593	0.891389	1.2247	0.0247893
O89079	Coatomer subunit epsilon OS=Mus musculus OX=10090 GN=Cope PE=1 SV=3	Cope	34.567	43.8	70	9	9	12	12	12	14	11	9	9	9	9	9	9	9	9	9	9	9	9	9	1006300	998310	945560	990440	1057800	1011100	1.00471	0.99673	0.944064	0.988873	1.05613	1.0095	0.9643	0.257894
O89086	RNA-binding protein 3 OS=Mus musculus OX=10090 GN=Rbm3 PE=1 SV=1	Rbm3	16.604	52.9	16	5	5	1	3	1	4	2	5	3	4	1	5	3	5	3	4	1	5	3	5	90875	677380	0	414420	403960	550950	0.212565	1.58445		0.969365	0.944898	1.28872	0.8416	0.487626
O89090	Transcription factor Sp1 OS=Mus musculus OX=10090 GN=Sp1 PE=1 SV=2	Sp1	80.731	5.5	7	2	2	0	1	1	2	2	1	0	1	2	2	2	1	0	1	2	2	2	1	0	0	58839	87583	116630	0			0.671035	0.998848	1.33012		0.5763
O89103	Complement component C1q receptor OS=Mus musculus OX=10090 GN=Cd93 PE=1 SV=1	Cd93	69.354	7.6	15	5	5	3	2	4	2	2	2	4	3	4	3	3	3	4	3	4	3	3	3	45979	45228	48202	32905	32658	30496	1.1716	1.15246	1.22824	0.838458	0.832164	0.777074	1.4513	0.000267931
O89106	Bis(5'-adenosyl)-triphosphatase OS=Mus musculus OX=10090 GN=Fhit PE=1 SV=3	Fhit	17.234	10.7	3	1	1	1	1	0	0	1	0	1	1	0	1	1	1	1	1	0	1	1	1	0	0	0	0	0	0
O89110	Caspase-8 OS=Mus musculus OX=10090 GN=Casp8 PE=1 SV=1	Casp8	55.356	29.8	53	10	10	10	9	9	8	9	8	10	10	10	8	7	8	10	10	10	8	7	8	103060	104860	106520	106860	109490	108840	0.966746	0.983631	0.999203	1.00239	1.02706	1.02096	0.9669	0.0488209
O89112	Glutathione S-transferase LANCL1 OS=Mus musculus OX=10090 GN=Lancl1 PE=1 SV=1	Lancl1	45.341	31.1	66	10	10	9	12	11	11	12	11	9	10	9	9	10	9	9	10	9	9	10	9	243570	242890	258750	238340	252870	243290	0.987639	0.984882	1.04919	0.966433	1.02535	0.986504	1.0146	0.622724
O89116	Vesicle transport through interaction with t-SNAREs homolog 1A OS=Mus musculus OX=10090 GN=Vti1a PE=1 SV=1	Vti1a	24.986	11.1	9	2	2	1	2	2	1	1	2	2	2	2	1	1	2	2	2	2	1	1	2	38687	53002	36261	0	0	29628	0.982041	1.34542	0.920458			0.752085	1.4395
P00015	Cytochrome c, testis-specific OS=Mus musculus OX=10090 GN=Cyct PE=1 SV=3	Cyct	11.713	40	11	3	2	2	2	2	2	2	1	3	2	2	2	2	2	2	1	1	1	1	1	108510	121960	103770	136500	158030	113830	0.87673	0.985403	0.838433	1.10288	1.27684	0.919715	0.8185	0.142817
P00158	Cytochrome b OS=Mus musculus OX=10090 GN=Mt-Cyb PE=1 SV=1	Mt-Cyb	43.209	10	9	2	2	1	1	1	2	1	3	1	1	1	2	1	2	1	1	1	2	1	2	0	0	0	152110	0	169400				0.946223		1.05378
P00329	Alcohol dehydrogenase 1 OS=Mus musculus OX=10090 GN=Adh1 PE=1 SV=2	Adh1	39.771	51.5	70	16	16	10	13	12	12	11	12	13	13	14	13	11	14	13	13	14	13	11	14	605820	624730	609080	473310	608130	495910	1.06378	1.09699	1.06951	0.831102	1.06784	0.870786	1.1663	0.108391
P00342	L-lactate dehydrogenase C chain OS=Mus musculus OX=10090 GN=Ldhc PE=1 SV=2	Ldhc	35.911	50	19	11	9	0	0	0	9	1	9	2	2	3	11	6	11	0	0	1	9	4	9	0	0	0	126900	21620	114120				1.44951	0.246954	1.30353
P00375	Dihydrofolate reductase OS=Mus musculus OX=10090 GN=Dhfr PE=1 SV=3	Dhfr	21.606	59.4	44	8	8	7	7	6	7	10	7	7	8	8	7	8	6	7	8	8	7	8	6	548070	620550	617750	531290	586860	615560	0.934189	1.05773	1.05296	0.905587	1.00031	1.04923	1.0304	0.638681
P00397	Cytochrome c oxidase subunit 1 OS=Mus musculus OX=10090 GN=Mtco1 PE=1 SV=2	Mtco1	56.909	10.5	18	3	3	4	2	3	3	3	3	3	3	2	2	3	3	3	3	2	2	3	3	548360	355860	413280	434410	343150	354560	1.34313	0.871629	1.01227	1.06403	0.840498	0.868445	1.1637	0.391288
P00405	Cytochrome c oxidase subunit 2 OS=Mus musculus OX=10090 GN=Mtco2 PE=1 SV=1	Mtco2	25.976	44.9	72	8	8	13	12	12	11	11	13	7	6	7	8	7	8	7	6	7	8	7	8	2548500	2808700	2510600	2990300	2243300	2753900	0.964409	1.06288	0.950067	1.1316	0.848915	1.04214	0.985	0.92551
P00416	Cytochrome c oxidase subunit 3 OS=Mus musculus OX=10090 GN=mt-Co3 PE=1 SV=2	mt-Co3	29.922	5.4	6	1	1	1	1	1	1	1	1	1	1	1	1	1	1	1	1	1	1	1	1	0	0	0	0	0	0
P00493	Hypoxanthine-guanine phosphoribosyltransferase OS=Mus musculus OX=10090 GN=Hprt1 PE=1 SV=3	Hprt1	24.57	64.7	62	11	11	8	12	10	11	9	12	10	10	9	11	10	11	10	10	9	11	10	11	678120	668080	669880	678830	737790	689400	0.98705	0.972436	0.975056	0.988084	1.0739	1.00347	0.9573	0.173289
P00520	Tyrosine-protein kinase ABL1 OS=Mus musculus OX=10090 GN=Abl1 PE=1 SV=3	Abl1	122.67	2.8	5	2	2	1	0	1	2	1	0	2	1	2	2	2	1	2	1	2	2	2	1	312750	0	319730	250200	316310	0	1.04338		1.06666	0.834703	1.05526		1.1164	0.425277
P00848	ATP synthase subunit a OS=Mus musculus OX=10090 GN=Mtatp6 PE=1 SV=1	Mtatp6	25.095	8.4	16	2	2	3	3	2	3	3	2	2	2	2	2	2	2	2	2	2	2	2	2	324620	242090	325880	178020	194300	215820	1.31538	0.980962	1.32048	0.721347	0.787314	0.874515	1.5176	0.0220852
P00920	Carbonic anhydrase 2 OS=Mus musculus OX=10090 GN=Ca2 PE=1 SV=4	Ca2	29.032	53.5	37	8	8	6	6	6	6	7	6	7	7	7	7	7	7	7	7	7	7	7	7	172300	132660	155510	181390	156690	154170	1.0851	0.835461	0.979364	1.14235	0.986796	0.970925	0.9354	0.490461
P01027	Complement C3 OS=Mus musculus OX=10090 GN=C3 PE=1 SV=3	C3	186.48	52.6	435	74	66	70	77	71	78	62	77	60	65	65	67	57	65	53	58	58	61	53	59	1935300	1961800	2005700	1740300	1497300	1846700	1.05686	1.07133	1.0953	0.950369	0.817668	1.00847	1.161	0.0729391
P01029	Complement C4-B OS=Mus musculus OX=10090 GN=C4b PE=1 SV=3	C4b	192.91	17.7	82	20	18	12	13	13	15	14	15	15	17	13	17	15	17	14	15	13	15	14	16	136130	138680	119160	127960	109430	114740	1.09473	1.11524	0.958263	1.02903	0.880016	0.922718	1.1188	0.167052
P01631	Ig kappa chain V-II region 26-10 OS=Mus musculus OX=10090 PE=1 SV=1	--	12.273	11.5	4	1	1	0	1	1	0	1	1	1	1	1	1	1	1	1	1	1	1	1	1	0	0	0	0	0	0
P01633	Ig kappa chain V19-17 OS=Mus musculus OX=10090 GN=Igk-V19-17 PE=1 SV=1	Igk-V19-17	16.433	6	3	1	1	0	1	0	1	0	1	0	1	0	1	1	1	0	1	0	1	1	1	0	0	0	0	0	0
P01638	Ig kappa chain V-V region L6 (Fragment) OS=Mus musculus OX=10090 PE=4 SV=1	--	12.986	26.1	8	2	2	1	1	2	1	2	1	1	1	2	2	2	1	1	1	2	2	2	1	0	0	66648	58280	84060	0			0.956725	0.836603	1.20667		0.9365
P01639	Ig kappa chain V-V region MOPC 41 OS=Mus musculus OX=10090 GN=Gm5571 PE=1 SV=1	Gm5571	14.311	26.9	6	2	2	1	2	0	1	2	0	1	2	1	1	2	0	1	2	1	1	2	0	0	47987	0	0	60043	0		0.888401			1.1116		0.7992
P01642	Ig kappa chain V-V region L7 (Fragment) OS=Mus musculus OX=10090 GN=Gm10881 PE=1 SV=1	Gm10881	12.615	13	6	1	1	1	1	1	1	1	1	1	1	1	1	1	1	1	1	1	1	1	1	0	0	0	0	0	0
P01645	Ig kappa chain V-V region HP 93G7 OS=Mus musculus OX=10090 PE=1 SV=1	--	11.954	43.5	15	4	3	2	3	3	2	3	2	3	3	4	2	3	3	3	3	3	2	3	3	380570	502880	394110	330870	336130	324410	1.00637	1.3298	1.04217	0.874943	0.888853	0.857861	1.2886	0.049546
P01648	Ig kappa chain V-V region HP 91A3 OS=Mus musculus OX=10090 PE=1 SV=1	--	11.961	24.1	6	2	1	1	1	1	1	1	1	1	1	2	1	1	1	1	1	1	1	1	1	0	0	0	0	0	0
P01657	Ig kappa chain V-III region PC 2413 OS=Mus musculus OX=10090 PE=1 SV=1	--	11.949	24.3	14	2	1	2	2	2	3	3	2	2	2	2	2	2	2	1	1	1	1	1	1	350630	317320	414540	386200	315240	416810	0.955942	0.865127	1.13018	1.05292	0.859456	1.13637	0.968	0.794116
P01660	Ig kappa chain V-III region PC 3741/TEPC 111 OS=Mus musculus OX=10090 PE=1 SV=1	--	12.099	26.1	5	2	1	1	1	1	0	1	1	2	2	2	2	2	2	1	1	1	1	1	1	0	0	0	0	0	0
P01669	Ig kappa chain V-III region PC 7769 OS=Mus musculus OX=10090 PE=1 SV=1	--	12.011	33.3	5	2	1	1	1	1	1	1	0	2	2	2	2	2	1	1	1	1	1	1	0	0	0	0	0	0	0
P01747	Ig heavy chain V region 36-65 OS=Mus musculus OX=10090 PE=1 SV=1	--	13.307	11.7	3	1	1	1	1	1	0	0	0	1	1	1	0	0	0	1	1	1	0	0	0	0	0	0	0	0	0
P01800	Ig heavy chain V-III region T957 OS=Mus musculus OX=10090 PE=1 SV=2	--	12.732	22.1	7	2	2	1	1	1	1	2	1	1	1	1	1	2	1	1	1	1	1	2	1	0	0	0	0	0	0
P01806	Ig heavy chain V region 441 OS=Mus musculus OX=10090 PE=4 SV=1	--	12.911	9.5	3	1	1	1	1	1	0	0	0	1	1	1	0	1	0	1	1	1	0	1	0	0	0	0	0	0	0
P01820	Ig heavy chain V region PJ14 OS=Mus musculus OX=10090 PE=1 SV=1	--	12.447	9.6	2	1	1	0	1	0	0	1	0	0	1	1	1	1	1	0	1	1	1	1	1	0	0	0	0	0	0
P01831	Thy-1 membrane glycoprotein OS=Mus musculus OX=10090 GN=Thy1 PE=1 SV=1	Thy1	18.08	9.3	6	1	1	1	1	1	1	1	1	1	1	1	1	1	1	1	1	1	1	1	1	0	0	0	0	0	0
P01837	Immunoglobulin kappa constant OS=Mus musculus OX=10090 GN=Igkc PE=1 SV=2	Igkc	11.934	68.2	26	4	4	5	4	4	5	5	3	3	3	3	4	3	3	3	3	3	4	3	3	893820	1238000	962600	886630	1333700	1209700	0.821973	1.13849	0.885224	0.815361	1.22649	1.11246	0.9022	0.566889
P01843	Ig lambda-1 chain C region OS=Mus musculus OX=10090 PE=1 SV=1	--	11.575	16.2	6	1	1	1	1	1	1	1	1	1	1	1	1	1	1	1	1	1	1	1	1	0	0	0	0	0	0
P01845	Ig lambda-3 chain C region OS=Mus musculus OX=10090 GN=Iglc3 PE=1 SV=1	Iglc3	11.371	17.3	2	1	1	1	1	0	0	0	0	1	1	0	0	0	0	1	1	0	0	0	0	0	0	0	0	0	0
P01865	Ig gamma-2A chain C region, membrane-bound form OS=Mus musculus OX=10090 GN=Igh-1a PE=1 SV=3	Igh-1a	43.949	21.9	59	6	5	9	13	12	9	10	6	5	6	6	4	5	5	4	5	5	3	4	4	3122000	3959500	3171700	1906100	2731400	1762300	1.12484	1.42659	1.14275	0.686759	0.984111	0.634949	1.6021	0.035545
P01864	Ig gamma-2A chain C region secreted form OS=Mus musculus OX=10090 PE=1 SV=1	--	36.595	14.6	12	3	2	2	2	2	2	2	2	3	3	3	3	3	3	2	2	2	2	2	2	967870	619430	931560	262950	567720	304770	1.58915	1.01704	1.52953	0.431738	0.93214	0.500402	2.2184	0.0387163
P01867	Ig gamma-2B chain C region OS=Mus musculus OX=10090 GN=Igh-3 PE=1 SV=3	Igh-3	44.259	35.1	53	10	10	13	10	9	7	8	6	10	9	10	9	9	9	10	9	10	9	9	9	1323800	1667900	1356900	847160	1449300	1060300	1.03082	1.29876	1.05659	0.659665	1.12854	0.825633	1.2955	0.18168
P01868	Ig gamma-1 chain C region secreted form OS=Mus musculus OX=10090 GN=Ighg1 PE=1 SV=1	Ighg1	35.704	46.3	68	9	9	10	13	8	12	13	12	7	8	7	9	9	9	7	8	7	9	9	9	942040	1505400	1041000	1385300	1985800	1554400	0.671771	1.0735	0.742339	0.987861	1.41608	1.10845	0.7082	0.116868
P01872	Immunoglobulin heavy constant mu OS=Mus musculus OX=10090 GN=Ighm PE=1 SV=2	Ighm	49.971	20.3	21	8	8	6	3	7	1	3	1	6	7	7	5	6	4	6	7	7	5	6	4	141270	97643	134360	51298	61936	44396	1.59656	1.10351	1.51847	0.579744	0.69997	0.501741	2.368	0.00467601
P01898	H-2 class I histocompatibility antigen, Q10 alpha chain OS=Mus musculus OX=10090 GN=H2-Q10 PE=1 SV=3	H2-Q10	37.251	38.5	38	11	5	5	7	8	7	5	6	8	9	8	8	7	7	5	4	4	4	3	2	137330	157200	143800	123750	107370	126040	1.03581	1.18568	1.08462	0.933387	0.80984	0.950659	1.2273	0.03298
P01899	H-2 class I histocompatibility antigen, D-B alpha chain OS=Mus musculus OX=10090 GN=H2-D1 PE=1 SV=2	H2-D1	40.836	29.3	29	9	0	5	3	4	6	5	6	8	8	8	8	7	9	0	0	0	0	0	0	74119	58322	71858	96544	82445	98233	0.923561	0.726722	0.895388	1.20299	1.02731	1.22403	0.737	0.0303454
P01900	H-2 class I histocompatibility antigen, D-D alpha chain OS=Mus musculus OX=10090 GN=H2-D1 PE=1 SV=1	H2-D1	41.11	21.6	4	7	2	2	1	1	0	0	0	6	5	5	4	3	4	2	0	1	0	0	0	0	0	0	0	0	0
P01901	H-2 class I histocompatibility antigen, K-B alpha chain OS=Mus musculus OX=10090 GN=H2-K1 PE=1 SV=1	H2-K1	41.301	32	26	10	2	6	5	2	5	4	4	10	8	9	8	7	8	2	1	1	2	2	2	107960	171130	112720	149320	129260	134550	0.804731	1.2756	0.840212	1.11303	0.9635	1.00293	0.9484	0.65578
P01902	H-2 class I histocompatibility antigen, K-D alpha chain OS=Mus musculus OX=10090 GN=H2-K1 PE=1 SV=1	H2-K1	41.489	20.7	2	6	2	0	0	0	0	2	0	3	3	3	2	4	3	0	0	0	0	2	0	0	0	0	0	0	0
P01942	Hemoglobin subunit alpha OS=Mus musculus OX=10090 GN=Hba PE=1 SV=2	Hba	15.085	62.7	93	7	5	18	13	18	15	16	13	7	7	7	7	7	7	5	5	5	5	5	5	9688200	9663300	11027000	8394200	8691400	10109000	1.00966	1.00706	1.14918	0.874804	0.905777	1.05351	1.1171	0.193467
P02088	Hemoglobin subunit beta-1 OS=Mus musculus OX=10090 GN=Hbb-b1 PE=1 SV=2	Hbb-b1	15.84	93.9	181	14	7	29	35	34	26	31	26	13	13	13	12	12	12	6	7	6	6	6	6	15254000	13083000	16160000	13501000	13750000	14234000	1.06445	0.912959	1.12768	0.942127	0.959503	0.993278	1.0726	0.364038
P02089	Hemoglobin subunit beta-2 OS=Mus musculus OX=10090 GN=Hbb-b2 PE=1 SV=2	Hbb-b2	15.878	89.1	44	12	5	7	5	9	7	9	7	12	11	12	11	11	11	5	5	5	5	5	5	2709200	2100000	2823300	2425400	1699200	2773000	1.11873	0.867165	1.16584	1.00154	0.701661	1.14507	1.1065	0.547662
P84244	Histone H3.3 OS=Mus musculus OX=10090 GN=H3-3a PE=1 SV=2	H3-3a	15.328	11.8	10	2	2	2	2	1	1	2	2	2	2	2	2	2	2	2	2	2	2	2	2	1587900	3037600	2059300	1764600	1337800	3275100	0.729382	1.39528	0.945913	0.810546	0.614501	1.50438	1.0482	0.809822
P02463	Collagen alpha-1(IV) chain OS=Mus musculus OX=10090 GN=Col4a1 PE=1 SV=4	Col4a1	160.68	3.5	12	4	4	2	1	2	2	2	3	3	3	2	3	3	3	3	3	2	3	3	3	186420	155480	280170	208660	159190	218910	0.925291	0.771721	1.39062	1.03568	0.790136	1.08655	1.0602	0.863157
P02468	Laminin subunit gamma-1 OS=Mus musculus OX=10090 GN=Lamc1 PE=1 SV=2	Lamc1	177.3	35.7	142	38	38	18	28	18	27	25	26	25	31	23	32	30	30	25	31	23	32	30	30	179860	246610	169160	213110	226240	212830	0.864843	1.18581	0.813393	1.02472	1.08786	1.02338	0.9133	0.428277
P02469	Laminin subunit beta-1 OS=Mus musculus OX=10090 GN=Lamb1 PE=1 SV=3	Lamb1	197.09	33.7	176	38	38	29	34	24	32	31	26	28	33	28	32	30	25	28	33	28	32	30	25	217880	285410	224950	280190	264240	291400	0.835819	1.09487	0.862941	1.07485	1.01366	1.11785	0.8713	0.183018
P02772	Alpha-fetoprotein OS=Mus musculus OX=10090 GN=Afp PE=2 SV=1	Afp	67.337	66.8	147	29	29	23	27	24	23	23	27	26	26	25	26	23	28	26	26	25	26	23	28	544770	628330	542930	460110	355310	507280	1.07565	1.24064	1.07202	0.908491	0.701563	1.00163	1.2974	0.082379
P02798	Metallothionein-2 OS=Mus musculus OX=10090 GN=Mt2 PE=1 SV=2	Mt2	6.1153	52.5	17	2	1	2	3	3	3	3	3	2	2	2	2	2	2	1	1	1	1	1	1	79830	119190	100530	226410	273830	236810	0.462068	0.68989	0.581883	1.3105	1.58497	1.37069	0.4064	0.00216047
P02802	Metallothionein-1 OS=Mus musculus OX=10090 GN=Mt1 PE=1 SV=1	Mt1	6.0181	32.8	6	2	1	0	1	1	1	2	1	2	1	1	2	2	1	1	1	1	1	1	1	23157	0	0	15492	41020	0	0.871995			0.583364	1.54464		0.8195
P03888	NADH-ubiquinone oxidoreductase chain 1 OS=Mus musculus OX=10090 GN=Mtnd1 PE=1 SV=3	Mtnd1	36.059	5.7	5	2	2	1	1	0	1	1	1	2	1	1	1	1	1	2	1	1	1	1	1	0	0	0	0	0	0
P03899	NADH-ubiquinone oxidoreductase chain 3 OS=Mus musculus OX=10090 GN=Mtnd3 PE=1 SV=3	Mtnd3	13.219	13	6	1	1	1	1	1	1	1	1	1	1	1	1	1	1	1	1	1	1	1	1	0	0	0	0	0	0
P03903	NADH-ubiquinone oxidoreductase chain 4L OS=Mus musculus OX=10090 GN=Mtnd4l PE=1 SV=2	Mtnd4l	10.607	18.4	6	1	1	1	1	1	1	1	1	1	1	1	1	1	1	1	1	1	1	1	1	0	0	0	0	0	0
P03911	NADH-ubiquinone oxidoreductase chain 4 OS=Mus musculus OX=10090 GN=Mtnd4 PE=1 SV=1	Mtnd4	51.881	11.8	19	4	4	3	2	3	3	4	4	2	2	3	3	3	4	2	2	3	3	3	4	139640	118760	163670	86817	99167	93315	1.19458	1.01596	1.40015	0.742693	0.848344	0.798282	1.5112	0.0155044
P03921	NADH-ubiquinone oxidoreductase chain 5 OS=Mus musculus OX=10090 GN=Mtnd5 PE=1 SV=3	Mtnd5	68.474	13.8	16	5	5	3	0	4	4	3	2	4	1	4	4	3	3	4	1	4	4	3	3	215890	0	272730	250490	188330	180950	0.97389		1.2303	1.12997	0.849566	0.816274	1.1826	0.357507
P03930	ATP synthase protein 8 OS=Mus musculus OX=10090 GN=Mtatp8 PE=1 SV=1	Mtatp8	7.7662	19.4	5	1	1	1	1	0	1	1	1	1	1	0	1	1	1	1	1	0	1	1	1	0	0	0	0	0	0
P03953	Complement factor D OS=Mus musculus OX=10090 GN=Cfd PE=1 SV=1	Cfd	28.057	29.3	22	5	5	4	4	5	4	3	2	5	5	4	4	4	3	5	5	4	4	4	3	242440	144060	222230	164410	92700	105100	1.49818	0.89023	1.37329	1.01598	0.572847	0.649474	1.6806	0.0906296
P03958	Adenosine deaminase OS=Mus musculus OX=10090 GN=Ada PE=1 SV=3	Ada	39.991	22.7	16	5	5	4	2	3	3	2	2	4	3	3	4	2	2	4	3	3	4	2	2	34461	30291	28510	23280	31529	25592	1.19062	1.04654	0.985011	0.804316	1.08932	0.884195	1.16	0.220023
P03987	Ig gamma-3 chain C region OS=Mus musculus OX=10090 PE=1 SV=2	--	43.929	13.3	36	5	5	4	9	3	5	7	8	4	5	4	5	5	5	4	5	4	5	5	5	162630	371700	163190	137810	160280	127950	0.868472	1.98494	0.871462	0.735929	0.855922	0.683275	1.6372	0.214694
P03991	H-2 class I histocompatibility antigen, K-W28 alpha chain OS=Mus musculus OX=10090 GN=H2-K1 PE=1 SV=2	H2-K1	41.103	23.4	2	7	1	0	0	0	1	0	1	6	6	7	5	4	6	0	0	1	1	0	1	0	0	0	0	0	0
P04117	Fatty acid-binding protein, adipocyte OS=Mus musculus OX=10090 GN=Fabp4 PE=1 SV=3	Fabp4	14.65	25.8	9	3	3	2	1	1	1	3	1	2	3	1	2	3	2	2	3	1	2	3	2	98561	43743	0	44065	83960	57388	1.50375	0.66739		0.672303	1.28098	0.875573	1.1512	0.820434
P04186	Complement factor B OS=Mus musculus OX=10090 GN=Cfb PE=1 SV=2	Cfb	85.004	35.2	117	21	21	21	17	20	21	17	21	19	19	19	20	20	19	19	19	19	20	20	19	599890	602780	617680	481790	449060	488920	1.11087	1.11622	1.14381	0.892171	0.831562	0.905374	1.2821	0.000853007
P04202	Transforming growth factor beta-1 proprotein OS=Mus musculus OX=10090 GN=Tgfb1 PE=1 SV=1	Tgfb1	44.309	4.9	2	1	1	0	0	0	1	1	0	0	0	0	1	1	0	0	0	0	1	1	0	0	0	0	0	0	0
P04627	Serine/threonine-protein kinase A-Raf OS=Mus musculus OX=10090 GN=Araf PE=1 SV=2	Araf	67.581	22.8	29	12	9	6	3	4	5	4	7	7	7	6	10	8	8	6	5	5	7	5	5	47680	43428	49268	37844	42508	39788	1.09813	1.0002	1.1347	0.871593	0.979011	0.916366	1.1684	0.0372847
P04919	Band 3 anion transport protein OS=Mus musculus OX=10090 GN=Slc4a1 PE=1 SV=1	Slc4a1	103.13	11.3	31	7	7	4	4	6	6	5	6	7	4	6	6	5	6	7	4	6	6	5	6	74177	60385	79072	71987	75644	69866	1.03231	0.840371	1.10044	1.00184	1.05273	0.972317	0.9822	0.791941
P04925	Major prion protein OS=Mus musculus OX=10090 GN=Prnp PE=1 SV=2	Prnp	27.977	16.1	11	4	4	3	1	1	2	3	1	3	2	2	2	3	1	3	2	2	2	3	1	68494	64531	57505	59660	70683	0	1.06731	1.00555	0.896071	0.929651	1.10142		0.9745	0.80372
P04945	Ig kappa chain V-VI region NQ2-6.1 OS=Mus musculus OX=10090 PE=2 SV=1	--	11.713	14.8	6	1	1	1	1	1	1	1	1	1	1	1	1	1	1	1	1	1	1	1	1	0	0	0	0	0	0
P05063	Fructose-bisphosphate aldolase C OS=Mus musculus OX=10090 GN=Aldoc PE=1 SV=4	Aldoc	39.394	45.7	41	12	8	6	7	6	9	7	6	10	11	11	12	11	9	7	8	8	8	7	6	271440	273410	278190	232640	260180	279490	1.02087	1.02828	1.04625	0.874943	0.978519	1.05114	1.0657	0.285352
P05064	Fructose-bisphosphate aldolase A OS=Mus musculus OX=10090 GN=Aldoa PE=1 SV=2	Aldoa	39.355	76.9	213	22	18	39	37	34	35	36	32	21	20	20	20	21	20	18	17	17	16	17	17	3357500	3336200	3407600	3512300	3374600	3274600	0.994186	0.987879	1.00902	1.04002	0.99925	0.969639	0.9941	0.806147
P05132	cAMP-dependent protein kinase catalytic subunit alpha OS=Mus musculus OX=10090 GN=Prkaca PE=1 SV=3	Prkaca	40.57	35.6	26	10	5	6	4	4	4	4	4	9	9	9	10	8	8	4	4	4	5	4	5	543930	439760	500740	342060	383830	365880	1.26682	1.02421	1.16623	0.796662	0.893945	0.852139	1.3597	0.0123399
P05201	Aspartate aminotransferase, cytoplasmic OS=Mus musculus OX=10090 GN=Got1 PE=1 SV=3	Got1	46.247	49.2	98	16	16	14	16	16	16	17	19	14	16	16	15	16	16	14	16	16	15	16	16	699080	694700	693850	562400	599660	602630	1.08882	1.082	1.08067	0.87594	0.933972	0.938598	1.183	0.00166301
P05202	Aspartate aminotransferase, mitochondrial OS=Mus musculus OX=10090 GN=Got2 PE=1 SV=1	Got2	47.411	53	111	19	19	18	18	19	17	21	18	18	18	17	16	17	17	18	18	17	16	17	17	1088900	1138800	1189500	879690	965780	969960	1.04826	1.0963	1.1451	0.846856	0.929733	0.933757	1.2137	0.00894368
P05213	Tubulin alpha-1B chain OS=Mus musculus OX=10090 GN=Tuba1b PE=1 SV=2	Tuba1b	50.151	70.7	321	22	0	54	46	52	61	53	55	20	21	21	22	20	22	0	0	0	0	0	0	17427000	18451000	18069000	16767000	17399000	17063000	0.994162	1.05258	1.03079	0.956511	0.992565	0.973397	1.0531	0.0599434
P05214	Tubulin alpha-3 chain OS=Mus musculus OX=10090 GN=Tuba3a PE=1 SV=1	Tuba3a	49.959	70.7	52	22	3	6	8	9	11	10	8	20	21	21	21	20	22	3	3	3	3	3	3	5442400	7193300	6847200	9804200	9216400	10576000	0.665337	0.879385	0.837075	1.19857	1.12671	1.29292	0.6583	0.0110411
P05480	Neuronal proto-oncogene tyrosine-protein kinase Src OS=Mus musculus OX=10090 GN=Src PE=1 SV=4	Src	60.644	39	54	15	12	7	7	12	10	10	8	11	12	13	13	13	11	10	10	11	10	10	8	149960	142210	163290	130520	141110	137960	1.04012	0.986371	1.13258	0.905289	0.978741	0.956893	1.112	0.0865306
P05531	X-linked lymphocyte-regulated protein PM1 OS=Mus musculus OX=10090 GN=Xlr PE=2 SV=1	Xlr	24.612	30.3	11	4	4	2	1	1	2	3	2	2	2	2	3	3	2	2	2	2	3	3	2	56209	55127	60390	66400	71359	58315	0.916949	0.899299	0.985155	1.0832	1.1641	0.951305	0.8758	0.117313
P05532	Mast/stem cell growth factor receptor Kit OS=Mus musculus OX=10090 GN=Kit PE=1 SV=3	Kit	109.34	8.5	15	5	5	3	2	1	3	3	3	3	3	3	3	4	4	3	3	3	3	4	4	22030	20499	25481	24992	31911	23031	0.893446	0.831355	1.0334	1.01357	1.29418	0.934043	0.8508	0.25364
P06151	L-lactate dehydrogenase A chain OS=Mus musculus OX=10090 GN=Ldha PE=1 SV=3	Ldha	36.498	34.6	74	11	9	12	12	12	13	13	12	11	11	11	11	11	11	9	9	9	9	9	9	853780	868040	877980	779010	786320	854360	1.02056	1.0376	1.04949	0.931182	0.93992	1.02125	1.0744	0.0756126
P06330	Ig heavy chain V region AC38 205.12 OS=Mus musculus OX=10090 PE=1 SV=1	--	12.934	49.2	26	4	4	3	5	4	4	5	5	4	4	4	4	4	4	4	4	4	4	4	4	320090	392750	325620	188320	287610	196730	1.12239	1.37717	1.14178	0.660339	1.0085	0.689829	1.5438	0.0399676
P06537	Glucocorticoid receptor OS=Mus musculus OX=10090 GN=Nr3c1 PE=1 SV=1	Nr3c1	86.052	8.9	19	4	4	4	4	2	3	4	2	4	3	3	3	4	2	4	3	3	3	4	2	50988	48215	45408	38892	47415	41824	1.12167	1.06067	0.998922	0.855578	1.04307	0.920078	1.1286	0.139014
P06684	Complement C5 OS=Mus musculus OX=10090 GN=C5 PE=1 SV=2	C5	188.88	13.3	54	15	15	8	9	9	10	11	7	13	11	13	14	14	13	13	11	13	14	14	13	103620	107820	100240	101800	89019	92443	1.04501	1.08737	1.01092	1.02666	0.897758	0.932289	1.1003	0.0987842
P06728	Apolipoprotein A-IV OS=Mus musculus OX=10090 GN=Apoa4 PE=1 SV=3	Apoa4	45.029	59.5	117	19	19	18	20	22	20	19	18	17	18	19	17	16	16	17	18	19	17	16	16	2766800	3033300	2760400	2168700	2227000	2323400	1.08647	1.19112	1.08396	0.851606	0.874499	0.912354	1.2741	0.0028304
P06745	Glucose-6-phosphate isomerase OS=Mus musculus OX=10090 GN=Gpi PE=1 SV=4	Gpi	62.766	42.8	107	17	10	19	17	17	17	19	18	14	13	14	13	15	16	8	7	7	7	9	9	1627400	1568900	1626300	1305100	1530300	1450100	1.07206	1.03352	1.07133	0.85974	1.00809	0.95526	1.1253	0.0676897
P06795	ATP-dependent translocase ABCB1 OS=Mus musculus OX=10090 GN=Abcb1b PE=1 SV=1	Abcb1b	140.99	4	8	4	3	2	1	3	1	1	0	4	2	4	4	3	2	3	1	3	3	2	1	43669	0	39415	37679	35786	0	1.11579		1.0071	0.96274	0.914372		1.1309	0.167153
P06797	Procathepsin L OS=Mus musculus OX=10090 GN=Ctsl PE=1 SV=2	Ctsl	37.547	24.3	44	6	6	8	7	6	8	9	6	6	6	5	6	6	6	6	6	5	6	6	6	486450	456170	469510	358930	442430	381030	1.12495	1.05492	1.08577	0.830049	1.02315	0.881157	1.1943	0.0492999
P06801	NADP-dependent malic enzyme OS=Mus musculus OX=10090 GN=Me1 PE=1 SV=2	Me1	63.953	64.3	177	26	26	26	27	25	32	32	35	22	24	23	26	25	25	22	24	23	26	25	25	2914200	2948400	2865700	2732300	2948100	2935500	1.00813	1.01996	0.991352	0.945204	1.01986	1.0155	1.013	0.631122
P06802	Ectonucleotide pyrophosphatase/phosphodiesterase family member 1 OS=Mus musculus OX=10090 GN=Enpp1 PE=1 SV=4	Enpp1	103.17	3	4	2	2	0	0	0	2	1	1	1	1	1	2	2	2	1	1	1	2	2	2	0	0	0	52724	44241	44399				1.1189	0.938874	0.942227
P06909	Complement factor H OS=Mus musculus OX=10090 GN=Cfh PE=1 SV=2	Cfh	139.14	43.4	191	36	36	31	36	35	31	25	33	30	32	35	31	27	30	30	32	35	31	27	30	498520	471710	483980	417150	344430	407750	1.14011	1.07879	1.10686	0.954016	0.787707	0.932519	1.2436	0.0239628
P07091	Protein S100-A4 OS=Mus musculus OX=10090 GN=S100a4 PE=1 SV=1	S100a4	11.721	14.9	7	1	1	1	1	0	1	2	2	1	1	1	1	1	1	1	1	1	1	1	1	0	0	0	31516	12890	20591				1.45465	0.594951	0.950398
P07214	SPARC OS=Mus musculus OX=10090 GN=Sparc PE=1 SV=1	Sparc	34.45	41.7	62	9	9	10	9	11	11	11	10	8	8	8	9	8	8	8	8	8	9	8	8	967480	972070	986010	907370	954640	863490	1.02722	1.03209	1.04689	0.963398	1.01359	0.916809	1.0734	0.0722609
P07309	Transthyretin OS=Mus musculus OX=10090 GN=Ttr PE=1 SV=1	Ttr	15.776	46.3	46	5	5	8	8	7	7	7	9	5	5	5	5	5	5	5	5	5	5	5	5	3519800	3252700	3773800	2753700	2946400	3062400	1.09374	1.01074	1.17267	0.855682	0.915562	0.951608	1.2036	0.0253302
P07356	Annexin A2 OS=Mus musculus OX=10090 GN=Anxa2 PE=1 SV=2	Anxa2	38.676	67.6	162	22	22	27	29	24	27	26	29	19	20	19	21	20	21	19	20	19	21	20	21	3005900	3310800	3142100	2937600	3098600	3093500	0.970245	1.06866	1.01421	0.948199	1.00017	0.998521	1.036	0.348937
P07607	Thymidylate synthase OS=Mus musculus OX=10090 GN=Tyms PE=1 SV=1	Tyms	34.958	20.2	16	4	3	2	2	3	3	3	3	3	2	3	2	2	2	3	2	3	2	2	2	53947	52840	61953	72639	84051	91494	0.776357	0.760426	0.891573	1.04536	1.20959	1.3167	0.6799	0.0102122
P07724	Albumin OS=Mus musculus OX=10090 GN=Alb PE=1 SV=3	Alb	68.692	80.1	776	54	53	140	131	132	128	127	118	48	49	49	50	46	50	47	48	48	49	45	49	42987000	48082000	46068000	39888000	37888000	42186000	1.0032	1.1221	1.0751	0.930879	0.884204	0.984508	1.1432	0.0411725
P07742	Ribonucleoside-diphosphate reductase large subunit OS=Mus musculus OX=10090 GN=Rrm1 PE=1 SV=2	Rrm1	90.209	46.1	115	27	27	20	21	18	20	21	15	21	21	20	23	23	19	21	21	20	23	23	19	484610	517660	496870	489910	540130	476260	0.967466	1.03345	0.991941	0.978046	1.07831	0.950796	0.9952	0.935671
Q00896	Alpha-1-antitrypsin 1-3 OS=Mus musculus OX=10090 GN=Serpina1c PE=1 SV=2	Serpina1c	45.823	38.6	53	11	5	9	8	8	11	8	9	9	9	9	10	9	11	4	4	4	4	4	5	2273900	2614100	2422000	1898800	1926500	1911800	1.0457	1.20215	1.11381	0.873206	0.885944	0.879184	1.2742	0.00403041
P07759	Serine protease inhibitor A3K OS=Mus musculus OX=10090 GN=Serpina3k PE=1 SV=2	Serpina3k	46.879	42.6	82	14	9	16	12	16	14	13	11	14	11	14	13	12	11	9	8	9	9	8	8	833830	384560	900040	614790	323400	738620	1.31822	0.607962	1.4229	0.971939	0.511272	1.1677	1.2634	0.575034
P07901	Heat shock protein HSP 90-alpha OS=Mus musculus OX=10090 GN=Hsp90aa1 PE=1 SV=4	Hsp90aa1	84.787	54	188	35	23	32	25	30	31	33	37	33	33	33	31	30	30	22	22	22	20	19	20	4691900	4416700	4761100	5075100	5037500	5215800	0.964152	0.9076	0.978372	1.0429	1.03517	1.07181	0.9048	0.0165473
P08003	Protein disulfide-isomerase A4 OS=Mus musculus OX=10090 GN=Pdia4 PE=1 SV=3	Pdia4	71.982	50.5	210	30	30	37	36	33	36	34	34	29	29	28	29	29	28	29	29	28	29	29	28	1811600	1903300	1869900	1739400	1886400	1791500	0.987957	1.03797	1.01975	0.948583	1.02875	0.976995	1.0309	0.32934
P08030	Adenine phosphoribosyltransferase OS=Mus musculus OX=10090 GN=Aprt PE=1 SV=2	Aprt	19.724	41.7	27	5	5	3	3	4	5	7	5	4	3	4	5	5	4	4	3	4	5	5	4	252470	280290	261150	495090	377960	470840	0.708588	0.786669	0.73295	1.38953	1.06079	1.32147	0.5908	0.00416119
P08074	Carbonyl reductase [NADPH] 2 OS=Mus musculus OX=10090 GN=Cbr2 PE=1 SV=1	Cbr2	25.958	41	33	8	8	6	5	4	6	6	6	8	7	8	8	8	7	8	7	8	8	8	7	227730	178010	238600	171410	160700	211380	1.15032	0.899169	1.20522	0.865831	0.811732	1.06773	1.1856	0.240698
P08113	Endoplasmin OS=Mus musculus OX=10090 GN=Hsp90b1 PE=1 SV=2	Hsp90b1	92.475	54	374	42	41	59	59	58	70	63	65	40	39	37	41	37	39	39	38	36	40	36	38	8050700	8840100	8433200	7783500	8004800	8371200	0.976168	1.07188	1.02255	0.943769	0.970602	1.01503	1.0482	0.244509
P08121	Collagen alpha-1(III) chain OS=Mus musculus OX=10090 GN=Col3a1 PE=1 SV=4	Col3a1	138.94	7.7	34	9	6	5	7	6	3	7	6	7	7	6	7	9	7	5	6	5	6	6	6	177770	182260	167520	156650	164260	165950	1.05147	1.07803	0.990842	0.926548	0.97156	0.981556	1.0836	0.059654
P08122	Collagen alpha-2(IV) chain OS=Mus musculus OX=10090 GN=Col4a2 PE=1 SV=4	Col4a2	167.32	3.8	14	5	4	2	2	2	2	3	3	3	3	4	4	3	4	3	3	4	4	3	4	118200	173420	121980	146330	140380	150940	0.833128	1.22234	0.859771	1.0314	0.989463	1.06389	0.945	0.595886
P08207	Protein S100-A10 OS=Mus musculus OX=10090 GN=S100a10 PE=1 SV=2	S100a10	11.186	20.6	9	2	2	2	1	1	2	2	1	2	1	2	2	2	1	2	1	2	2	2	1	1098200	0	1044000	1013300	1018400	0	1.05245		1.0005	0.971082	0.97597		1.0544	0.174294
P08226	Apolipoprotein E OS=Mus musculus OX=10090 GN=Apoe PE=1 SV=2	Apoe	35.866	43.1	74	13	13	15	12	13	13	11	10	13	13	13	13	13	11	13	13	13	13	13	11	646510	764960	654400	508170	539730	497500	1.07415	1.27096	1.08726	0.844307	0.896743	0.826579	1.3368	0.00836676
P08228	Superoxide dismutase [Cu-Zn] OS=Mus musculus OX=10090 GN=Sod1 PE=1 SV=2	Sod1	15.942	53.9	67	9	9	12	10	11	12	12	10	7	8	8	9	7	8	7	8	8	9	7	8	4977100	5298300	4807300	5098100	4858100	4745800	1.00262	1.06732	0.96841	1.02699	0.978643	0.956021	1.0259	0.516042
P08249	Malate dehydrogenase, mitochondrial OS=Mus musculus OX=10090 GN=Mdh2 PE=1 SV=3	Mdh2	35.611	59.8	109	17	17	19	19	18	14	19	20	16	16	15	16	16	16	16	16	15	16	16	16	3973300	4148700	4232500	3409200	3903300	4134000	1.00163	1.04585	1.06697	0.859426	0.983984	1.04214	1.0793	0.257966
P08414	Calcium/calmodulin-dependent protein kinase type IV OS=Mus musculus OX=10090 GN=Camk4 PE=1 SV=2	Camk4	52.627	7.2	3	2	2	0	0	0	2	0	1	0	0	0	2	1	1	0	0	0	2	1	1	0	0	0	0	0	0
P08752	Guanine nucleotide-binding protein G(i) subunit alpha-2 OS=Mus musculus OX=10090 GN=Gnai2 PE=1 SV=5	Gnai2	40.489	56.6	105	15	9	19	16	18	16	18	18	14	12	14	15	15	14	9	7	9	9	9	9	1392700	1459900	1487200	1208300	1283400	1350300	1.02132	1.0706	1.09062	0.886089	0.941162	0.990222	1.1296	0.0311331
P08775	DNA-directed RNA polymerase II subunit RPB1 OS=Mus musculus OX=10090 GN=Polr2a PE=1 SV=3	Polr2a	217.17	26.7	161	43	43	25	26	24	29	25	32	31	35	30	34	32	35	31	35	30	34	32	35	157430	154680	177290	178330	179520	178040	0.921281	0.905188	1.0375	1.04359	1.05055	1.04189	0.9132	0.0971401
P08882	Granzyme C OS=Mus musculus OX=10090 GN=Gzmc PE=1 SV=1	Gzmc	27.31	11.7	2	2	2	1	0	1	0	0	0	2	0	1	1	0	0	2	0	1	1	0	0	0	0	0	0	0	0
P09055	Integrin beta-1 OS=Mus musculus OX=10090 GN=Itgb1 PE=1 SV=1	Itgb1	88.231	28.6	103	18	18	20	18	16	17	15	17	18	16	17	15	15	15	18	16	17	15	15	15	471210	449960	489020	409620	432410	433040	1.05288	1.0054	1.09268	0.915263	0.966186	0.967593	1.106	0.0293063
P09103	Protein disulfide-isomerase OS=Mus musculus OX=10090 GN=P4hb PE=1 SV=2	P4hb	57.058	47.7	145	21	21	24	27	24	23	25	22	21	21	20	18	20	18	21	21	20	18	20	18	2433900	2454000	2642000	2065100	2157600	2167400	1.0491	1.05776	1.13879	0.890129	0.93	0.934224	1.1784	0.00568431
P09242	Alkaline phosphatase, tissue-nonspecific isozyme OS=Mus musculus OX=10090 GN=Alpl PE=1 SV=2	Alpl	57.514	34.2	62	13	13	10	9	14	10	10	9	12	8	11	10	10	11	12	8	11	10	10	11	93635	97158	88889	74656	85743	79336	1.08162	1.12231	1.02679	0.862382	0.990453	0.916443	1.1666	0.0312653
P09405	Nucleolin OS=Mus musculus OX=10090 GN=Ncl PE=1 SV=2	Ncl	76.722	39.5	124	23	23	22	22	17	19	22	22	20	21	18	21	20	20	20	21	18	21	20	20	2291500	2718900	2420300	2097400	2382300	2569000	0.949556	1.12666	1.00293	0.869124	0.987182	1.06455	1.0542	0.527916
P09411	Phosphoglycerate kinase 1 OS=Mus musculus OX=10090 GN=Pgk1 PE=1 SV=4	Pgk1	44.55	63.5	155	23	23	23	30	27	24	25	26	22	21	22	22	20	22	22	21	22	22	20	22	1690300	1744900	1746900	1590800	1657300	1610500	1.01007	1.0427	1.04389	0.950611	0.990349	0.962383	1.0666	0.0165149
P09470	Angiotensin-converting enzyme OS=Mus musculus OX=10090 GN=Ace PE=1 SV=3	Ace	150.92	25.3	113	25	25	21	20	19	17	19	17	23	21	22	22	21	17	23	21	22	22	21	17	249030	215510	232220	200820	208880	212990	1.13243	0.979999	1.05598	0.913199	0.94985	0.96854	1.119	0.070032
P09528	Ferritin heavy chain OS=Mus musculus OX=10090 GN=Fth1 PE=1 SV=2	Fth1	21.066	61.5	69	9	9	13	11	11	12	12	10	9	9	9	8	9	9	9	9	9	8	9	9	366830	464670	371260	467550	518020	411550	0.84657	1.07237	0.856793	1.07901	1.19549	0.949775	0.8609	0.210657
P09535	Insulin-like growth factor II OS=Mus musculus OX=10090 GN=Igf2 PE=1 SV=1	Igf2	20.03	8.9	6	1	1	1	1	1	1	1	1	1	1	1	1	1	1	1	1	1	1	1	1	0	0	0	0	0	0
P09671	Superoxide dismutase [Mn], mitochondrial OS=Mus musculus OX=10090 GN=Sod2 PE=1 SV=3	Sod2	24.603	31.5	31	5	5	5	4	5	5	6	6	4	4	4	5	5	5	4	4	4	5	5	5	544140	587250	512660	475040	575230	394260	1.05707	1.14082	0.995914	0.922832	1.11746	0.765905	1.1381	0.294585
P09803	Cadherin-1 OS=Mus musculus OX=10090 GN=Cdh1 PE=1 SV=1	Cdh1	98.255	1.6	2	1	1	1	1	0	0	0	0	1	1	0	0	1	0	1	1	0	0	1	0	0	0	0	0	0	0
P09813	Apolipoprotein A-II OS=Mus musculus OX=10090 GN=Apoa2 PE=1 SV=2	Apoa2	11.309	9.8	5	1	1	1	1	1	1	0	1	1	1	1	1	1	1	1	1	1	1	1	1	0	0	0	0	0	0
P09925	Surfeit locus protein 1 OS=Mus musculus OX=10090 GN=Surf1 PE=1 SV=3	Surf1	34.798	18.6	12	3	3	2	2	2	2	3	1	2	2	2	2	3	1	2	2	2	2	3	1	88061	87640	102680	89996	109370	0	0.921628	0.917222	1.07463	0.941879	1.14464		0.9309	0.532317
P09926	Surfeit locus protein 2 OS=Mus musculus OX=10090 GN=Surf2 PE=1 SV=1	Surf2	30.355	14	3	2	2	1	0	1	0	1	0	1	1	1	1	1	1	1	1	1	1	1	1	0	0	0	0	0	0
P0C028	Diphosphoinositol polyphosphate phosphohydrolase 3-beta OS=Mus musculus OX=10090 GN=Nudt11 PE=1 SV=1	Nudt11	18.593	33.5	12	5	2	2	1	3	2	2	2	3	5	3	3	3	3	1	2	2	1	1	1	0	200690	219560	0	0	0		0.955098	1.0449
Q4VGL6	Roquin-1 OS=Mus musculus OX=10090 GN=Rc3h1 PE=1 SV=1	Rc3h1	125.38	1.2	1	1	1	0	1	0	0	0	0	0	1	0	0	0	0	0	1	0	0	0	0	0	0	0	0	0	0
P0C0A3	Charged multivesicular body protein 6 OS=Mus musculus OX=10090 GN=Chmp6 PE=1 SV=2	Chmp6	23.415	13.5	9	2	2	1	2	2	1	1	2	2	2	2	2	2	2	2	2	2	2	2	2	102870	76494	88247	109950	110580	92572	1.06287	0.790346	0.911779	1.13602	1.14253	0.956466	0.8547	0.194943
Q3THW5	Histone H2A.V OS=Mus musculus OX=10090 GN=H2az2 PE=1 SV=3	H2az2	13.509	20.3	4	3	1	0	1	1	0	1	1	2	3	3	2	3	3	0	1	1	0	1	1	0	0	0	0	0	0
P0C605	cGMP-dependent protein kinase 1 OS=Mus musculus OX=10090 GN=Prkg1 PE=1 SV=1	Prkg1	76.35	5.5	8	3	3	1	1	1	3	1	1	1	1	1	3	1	1	1	1	1	3	1	1	0	0	0	0	0	0
P0C6A2	Mastermind-like domain-containing protein 1 OS=Mus musculus OX=10090 GN=Mamld1 PE=3 SV=1	Mamld1	87.597	1.6	2	1	1	0	0	1	1	0	0	1	0	1	1	1	0	1	0	1	1	1	0	0	0	0	0	0	0
P0C7L0	WAS/WASL-interacting protein family member 3 OS=Mus musculus OX=10090 GN=Wipf3 PE=1 SV=1	Wipf3	49.452	23.9	33	6	6	5	5	5	7	5	6	4	4	5	6	5	5	4	4	5	6	5	5	274520	280920	256780	260930	263150	268490	1.02638	1.05031	0.960051	0.975567	0.983867	1.00383	1.0248	0.446115
P0C7N9	Proteasome assembly chaperone 4 OS=Mus musculus OX=10090 GN=Psmg4 PE=1 SV=1	Psmg4	13.974	51.2	16	4	4	3	3	3	1	3	3	3	3	3	2	4	4	3	3	3	2	4	4	43838	42824	43253	30996	44709	33976	1.0978	1.07241	1.08315	0.776207	1.11961	0.850832	1.1845	0.174768
P0C872	Bifunctional peptidase and (3S)-lysyl hydroxylase Jmjd7 OS=Mus musculus OX=10090 GN=Jmjd7 PE=1 SV=1	Jmjd7	35.916	19.9	7	4	4	0	1	1	1	1	3	2	1	2	1	2	3	2	1	2	1	2	3	0	0	0	0	25509	31819					0.889932	1.11007
P0C8B4	EKC/KEOPS complex subunit GON7 OS=Mus musculus OX=10090 GN=Gon7 PE=3 SV=1	Gon7	10.346	37.8	7	2	2	2	1	1	1	1	1	2	1	1	1	1	1	2	1	1	1	1	1	0	0	0	0	0	0
P0C8K7	Small integral membrane protein 1 OS=Mus musculus OX=10090 GN=Smim1 PE=1 SV=1	Smim1	8.764	15.4	6	1	1	2	1	0	1	1	1	1	1	0	1	1	1	1	1	0	1	1	1	70316	105310	0	92634	77576	0	0.813287	1.21803		1.07142	0.897258		1.0318	0.951981
P0C913	Overexpressed in colon carcinoma 1 protein homolog OS=Mus musculus OX=10090 PE=3 SV=1	--	6.453	55.6	16	3	3	3	2	3	3	2	3	3	3	3	3	3	3	3	3	3	3	3	3	142480	132590	138340	142330	144360	126160	1.03464	0.96282	1.00457	1.03355	1.04829	0.916128	1.0014	0.957114
P0CG14	Decreased expression in renal and prostate cancer protein OS=Mus musculus OX=10090 GN=Derpc PE=1 SV=1	Derpc	52.244	5.4	2	2	2	0	0	0	0	2	0	1	1	0	2	2	0	1	1	0	2	2	0	0	0	0	13576	19058	0				0.832016	1.16798
P0CW02	Lymphocyte antigen 6C1 OS=Mus musculus OX=10090 GN=Ly6c1 PE=2 SV=1	Ly6c1	14.192	24.4	6	2	2	1	0	0	2	1	2	2	0	0	2	1	2	2	0	0	2	1	2	14695	0	0	46216	0	47370	0.407135			1.28045		1.31242	0.314
P0DN34	NADH dehydrogenase [ubiquinone] 1 beta subcomplex subunit 1 OS=Mus musculus OX=10090 GN=Ndufb1 PE=1 SV=1	Ndufb1	6.954	31.6	11	2	2	2	2	2	2	1	2	2	2	2	2	2	2	2	2	2	2	2	2	256160	277400	280230	243670	237280	229430	1.00839	1.092	1.10315	0.959224	0.934069	0.903167	1.1456	0.0152933
P0DN91	Transmembrane protein 254c OS=Mus musculus OX=10090 GN=Tmem254c PE=1 SV=1	Tmem254c	14.238	17.9	5	2	2	0	2	1	1	1	0	2	2	2	2	2	2	2	2	2	2	2	2	36712	41258	42246	23340	34293	27291	1.07376	1.20673	1.23562	0.682656	1.00301	0.798216	1.4156	0.0403713
P0DP28	Calmodulin-3 OS=Mus musculus OX=10090 GN=Calm3 PE=1 SV=1	Calm3	16.837	59.1	98	9	9	18	17	16	16	16	15	9	9	8	8	9	8	9	9	8	8	9	8	5016600	5570500	5671100	4394800	5109500	5713000	0.956287	1.06187	1.08105	0.837756	0.973996	1.08904	1.0684	0.454208
P10107	Annexin A1 OS=Mus musculus OX=10090 GN=Anxa1 PE=1 SV=2	Anxa1	38.734	57.8	75	16	16	10	11	12	14	14	14	11	14	12	15	15	13	11	14	12	15	15	13	376810	434880	369100	364950	400570	388330	0.968398	1.11764	0.948583	0.937918	1.02946	0.998004	1.0233	0.735794
P10126	Elongation factor 1-alpha 1 OS=Mus musculus OX=10090 GN=Eef1a1 PE=1 SV=3	Eef1a1	50.113	68.8	279	25	25	43	49	41	52	45	49	22	22	22	23	23	23	22	22	22	23	23	23	16541000	19170000	17243000	17519000	17016000	18383000	0.937415	1.08641	0.977199	0.99284	0.964334	1.04181	1.0007	0.988499
P10287	Cadherin-3 OS=Mus musculus OX=10090 GN=Cdh3 PE=1 SV=2	Cdh3	90.611	1.9	3	1	1	0	0	1	0	1	1	0	0	1	1	1	1	0	0	1	1	1	1	0	0	0	0	0	0
P10404	MLV-related proviral Env polyprotein OS=Mus musculus OX=10090 PE=1 SV=3	--	69.612	5	5	2	2	1	1	1	0	1	1	1	1	1	1	2	1	1	1	1	1	2	1	0	0	0	0	0	0
P10417	Apoptosis regulator Bcl-2 OS=Mus musculus OX=10090 GN=Bcl2 PE=1 SV=3	Bcl2	26.407	4.2	4	1	1	1	1	1	0	1	0	1	1	1	0	1	0	1	1	1	0	1	0	0	0	0	0	0	0
P10493	Nidogen-1 OS=Mus musculus OX=10090 GN=Nid1 PE=1 SV=2	Nid1	136.54	30.5	123	27	26	19	20	20	23	21	20	21	25	22	25	24	24	20	24	21	24	23	23	180490	252180	192160	222210	221920	231530	0.832717	1.16347	0.886558	1.0252	1.02386	1.0682	0.9248	0.439491
P10518	Delta-aminolevulinic acid dehydratase OS=Mus musculus OX=10090 GN=Alad PE=1 SV=1	Alad	36.023	63	105	17	17	16	17	18	20	17	17	14	14	13	16	15	17	14	14	13	16	15	17	2394200	2353800	2179000	2078000	2267200	2000500	1.08231	1.06405	0.985029	0.939372	1.0249	0.904337	1.0916	0.134003
P10605	Cathepsin B OS=Mus musculus OX=10090 GN=Ctsb PE=1 SV=2	Ctsb	37.279	33.6	57	9	9	8	9	10	10	10	10	6	9	7	9	8	8	6	9	7	9	8	8	775540	793370	833110	657030	683140	748000	1.03631	1.06014	1.11324	0.877954	0.912843	0.999512	1.1503	0.0323516
P10630	Eukaryotic initiation factor 4A-II OS=Mus musculus OX=10090 GN=Eif4a2 PE=1 SV=2	Eif4a2	46.402	56.3	46	20	9	7	5	6	10	9	9	16	16	16	20	18	18	6	5	7	9	7	7	262640	251920	285340	197790	229740	216300	1.09151	1.04696	1.18585	0.821996	0.954777	0.898922	1.2424	0.0186662
P10639	Thioredoxin OS=Mus musculus OX=10090 GN=Txn PE=1 SV=3	Txn	11.675	70.5	33	9	9	3	6	6	7	5	6	8	8	8	9	8	8	8	8	8	9	8	8	2327800	2507900	2313800	2214100	2157800	2415800	1.00212	1.07966	0.996097	0.953176	0.928938	1.04001	1.0533	0.288555
P10649	Glutathione S-transferase Mu 1 OS=Mus musculus OX=10090 GN=Gstm1 PE=1 SV=2	Gstm1	25.97	74.3	123	16	10	21	22	24	19	18	19	16	16	15	14	16	15	10	10	9	8	10	9	9279000	9061100	9762700	6883300	7125000	7612100	1.11968	1.09339	1.17805	0.830594	0.85976	0.918537	1.2998	0.00204291
P10711	Transcription elongation factor A protein 1 OS=Mus musculus OX=10090 GN=Tcea1 PE=1 SV=2	Tcea1	33.88	52.5	74	13	13	11	13	13	12	13	12	12	12	13	12	12	13	12	12	13	12	12	13	378190	415010	401790	390300	405390	394970	0.951162	1.04377	1.01052	0.981619	1.01957	0.993364	1.0036	0.92328
P10833	Ras-related protein R-Ras OS=Mus musculus OX=10090 GN=Rras PE=1 SV=1	Rras	23.764	34.9	23	7	5	4	3	3	4	4	5	7	6	7	6	7	6	5	4	5	5	5	4	200780	214510	197570	199170	194660	192710	1.0044	1.07309	0.988344	0.996348	0.973787	0.964032	1.0449	0.183534
P10852	4F2 cell-surface antigen heavy chain OS=Mus musculus OX=10090 GN=Slc3a2 PE=1 SV=1	Slc3a2	58.336	34.6	84	15	15	14	15	14	15	14	12	14	14	12	15	14	14	14	14	12	15	14	14	641080	689180	687990	558090	594040	611640	1.01704	1.09335	1.09146	0.885384	0.942417	0.970339	1.1443	0.0200329
Q8CGP2	Histone H2B type 1-P OS=Mus musculus OX=10090 GN=Hist1h2bp PE=1 SV=3	Hist1h2bp	13.992	42.1	57	6	3	10	8	8	8	11	12	6	5	6	6	6	6	3	3	3	3	3	3	4939000	6242900	4416700	6088200	5375700	6141700	0.892477	1.12809	0.798098	1.10014	0.971389	1.1098	0.886	0.305979
P10922	Histone H1.0 OS=Mus musculus OX=10090 GN=H1-0 PE=2 SV=4	H1-0	20.861	16	12	3	3	0	3	2	2	2	3	3	3	3	3	3	3	3	3	3	3	3	3	44432	205540	95400	103290	91774	109200	0.410371	1.89836	0.881109	0.95398	0.847619	1.00856	1.1351	0.903523
P10923	Osteopontin OS=Mus musculus OX=10090 GN=Spp1 PE=1 SV=1	Spp1	32.459	9.5	3	2	2	0	1	0	1	0	1	0	1	1	2	1	1	0	1	1	2	1	1	0	0	0	0	0	0
P11031	Activated RNA polymerase II transcriptional coactivator p15 OS=Mus musculus OX=10090 GN=Sub1 PE=1 SV=3	Sub1	14.427	51.2	45	6	6	8	7	7	7	8	8	6	6	6	6	6	6	6	6	6	6	6	6	1342400	1396300	1431700	1390600	1607100	1503700	0.928804	0.966097	0.99059	0.962153	1.11195	1.04041	0.9265	0.177119
P11087	Collagen alpha-1(I) chain OS=Mus musculus OX=10090 GN=Col1a1 PE=1 SV=4	Col1a1	138.03	16.7	67	17	17	13	11	10	11	13	9	13	12	14	14	16	13	13	12	14	14	16	13	1305800	1464300	1350100	1174400	1272100	1257400	1.00137	1.12292	1.03534	0.900602	0.975524	0.964251	1.1124	0.0658706
P11103	Poly [ADP-ribose] polymerase 1 OS=Mus musculus OX=10090 GN=Parp1 PE=1 SV=3	Parp1	113.1	33.3	194	29	29	38	31	34	31	29	31	27	26	26	26	23	27	27	26	26	26	23	27	800740	639950	797090	608730	653580	638120	1.16099	0.927865	1.1557	0.882599	0.947627	0.925212	1.1775	0.10816
P11157	Ribonucleoside-diphosphate reductase subunit M2 OS=Mus musculus OX=10090 GN=Rrm2 PE=1 SV=1	Rrm2	45.095	31.8	29	9	9	5	3	3	7	4	7	8	5	6	8	8	8	8	5	6	8	8	8	78994	81910	65213	81644	93808	84840	0.974415	1.01038	0.804422	1.0071	1.15715	1.04653	0.8687	0.153931
P11276	Fibronectin OS=Mus musculus OX=10090 GN=Fn1 PE=1 SV=4	Fn1	272.53	34.4	301	55	55	50	51	43	56	52	49	45	46	42	50	48	44	45	46	42	50	48	44	440660	498400	439400	458390	440510	430730	0.976319	1.10425	0.973527	1.0156	0.975987	0.954318	1.0367	0.487326
P11352	Glutathione peroxidase 1 OS=Mus musculus OX=10090 GN=Gpx1 PE=1 SV=2	Gpx1	22.329	70.1	68	11	11	11	11	12	11	10	13	9	10	11	9	10	11	9	10	11	9	10	11	495520	505910	497520	474260	448350	462790	1.03078	1.05239	1.03494	0.986552	0.932654	0.962692	1.082	0.0106205
P11404	Fatty acid-binding protein, heart OS=Mus musculus OX=10090 GN=Fabp3 PE=1 SV=5	Fabp3	14.819	43.6	36	6	6	6	6	6	5	6	7	6	6	6	4	6	6	6	6	6	4	6	6	382880	440520	419930	286710	278440	335970	1.07127	1.23254	1.17493	0.802192	0.779053	0.940017	1.3798	0.0105486
P18911	Retinoic acid receptor gamma OS=Mus musculus OX=10090 GN=Rarg PE=1 SV=3	Rarg	50.891	3.9	2	1	1	0	0	0	0	1	1	1	0	0	0	1	1	1	0	0	0	1	1	0	0	0	0	0	0
P11438	Lysosome-associated membrane glycoprotein 1 OS=Mus musculus OX=10090 GN=Lamp1 PE=1 SV=2	Lamp1	43.865	11.8	22	4	4	4	3	1	5	5	4	3	3	2	4	4	4	3	3	2	4	4	4	332160	401380	341920	448640	490720	466700	0.803121	0.970486	0.826719	1.08475	1.1865	1.12842	0.7649	0.0135754
P11440	Cyclin-dependent kinase 1 OS=Mus musculus OX=10090 GN=Cdk1 PE=1 SV=3	Cdk1	34.106	60.3	61	14	12	13	9	7	11	12	9	14	13	13	13	13	12	12	11	11	11	11	10	299260	298680	296990	334930	341680	350940	0.933981	0.932171	0.926897	1.04531	1.06637	1.09527	0.8709	0.000549086
P11499	Heat shock protein HSP 90-beta OS=Mus musculus OX=10090 GN=Hsp90ab1 PE=1 SV=3	Hsp90ab1	83.28	59.1	331	37	25	54	57	53	56	61	50	34	34	34	34	35	34	22	23	22	23	24	24	8152600	8290600	8591800	7556400	8064600	7944400	1.00649	1.02352	1.06071	0.932881	0.995621	0.980782	1.0624	0.0725557
P11531	Dystrophin OS=Mus musculus OX=10090 GN=Dmd PE=1 SV=3	Dmd	425.83	4.4	53	13	13	7	9	8	10	11	8	10	10	10	12	13	11	10	10	10	12	13	11	98915	93090	92843	96427	93190	89711	1.05196	0.99001	0.987383	1.0255	0.991074	0.954075	1.0198	0.541658
P11680	Properdin OS=Mus musculus OX=10090 GN=Cfp PE=1 SV=2	Cfp	50.327	8.2	4	4	4	1	0	1	2	0	0	1	1	1	2	0	0	1	1	1	2	0	0	0	0	0	0	0	0
P11688	Integrin alpha-5 OS=Mus musculus OX=10090 GN=Itga5 PE=1 SV=3	Itga5	115.04	3.7	6	3	3	1	0	0	2	1	2	2	1	2	3	2	2	2	1	2	3	2	2	40850	0	0	41289	35162	30215	1.10768			1.11958	0.953442	0.819301	1.1489
P11859	Angiotensinogen OS=Mus musculus OX=10090 GN=Agt PE=1 SV=1	Agt	51.99	26.2	49	9	9	8	8	6	8	11	8	7	7	6	7	8	6	7	7	6	7	8	6	133410	131670	138380	114660	120260	117940	1.05836	1.04456	1.09779	0.909615	0.954041	0.935636	1.1434	0.0027392
P11881	Inositol 1,4,5-trisphosphate receptor type 1 OS=Mus musculus OX=10090 GN=Itpr1 PE=1 SV=2	Itpr1	313.16	27.4	225	57	49	34	36	33	41	39	42	37	39	41	48	45	43	33	33	36	41	38	38	917630	847750	895380	1000400	864630	866170	1.02111	0.943349	0.99635	1.11321	0.962133	0.963846	0.9742	0.674288
P11930	Nucleoside diphosphate-linked moiety X motif 19 OS=Mus musculus OX=10090 GN=Nudt19 PE=1 SV=2	Nudt19	40.32	51.8	56	11	11	9	8	11	9	10	9	10	9	10	10	10	9	10	9	10	10	10	9	319740	322990	315910	260830	288740	259360	1.08535	1.09639	1.07235	0.885385	0.980125	0.880395	1.1851	0.00850133
P11983	T-complex protein 1 subunit alpha OS=Mus musculus OX=10090 GN=Tcp1 PE=1 SV=3	Tcp1	60.448	58.6	165	26	26	25	29	28	30	27	26	24	24	24	24	25	25	24	24	24	24	25	25	1229400	1240700	1165500	1267800	1251600	1320800	0.986704	0.995773	0.935418	1.01752	1.00452	1.06006	0.9467	0.0965684
P12023	Amyloid-beta A4 protein OS=Mus musculus OX=10090 GN=App PE=1 SV=3	App	86.721	14.7	40	9	8	9	6	5	9	7	4	7	8	7	7	8	6	7	8	7	7	7	6	416300	388110	413210	318570	381750	348300	1.10218	1.02754	1.094	0.843432	1.0107	0.922144	1.1612	0.0557093
P12025	Midkine OS=Mus musculus OX=10090 GN=Mdk PE=1 SV=2	Mdk	15.434	29.3	6	3	3	0	0	0	1	2	3	0	0	0	3	3	3	0	0	0	3	3	3	0	0	0	47950	48308	35643				1.09059	1.09873	0.810676
P12246	Serum amyloid P-component OS=Mus musculus OX=10090 GN=Apcs PE=1 SV=2	Apcs	26.247	15.6	10	3	3	2	2	2	1	1	2	2	3	3	2	1	2	2	3	3	2	1	2	238230	199980	189410	332590	0	590280	0.768241	0.644893	0.610807	1.07253		1.90353	0.4534	0.047143
P12265	Beta-glucuronidase OS=Mus musculus OX=10090 GN=Gusb PE=1 SV=2	Gusb	74.194	18.1	46	9	9	7	10	8	9	6	6	9	9	8	8	7	7	9	9	8	8	7	7	159500	173580	172100	147680	130220	165000	1.00941	1.09851	1.08915	0.934605	0.824108	1.04422	1.1406	0.138901
P12367	cAMP-dependent protein kinase type II-alpha regulatory subunit OS=Mus musculus OX=10090 GN=Prkar2a PE=1 SV=2	Prkar2a	45.389	36.9	46	11	8	7	8	7	10	7	7	10	9	10	11	9	9	7	7	8	8	7	8	210180	189600	197540	168760	181210	219260	1.08103	0.975183	1.01602	0.867995	0.93203	1.12774	1.0493	0.55759
P12382	ATP-dependent 6-phosphofructokinase, liver type OS=Mus musculus OX=10090 GN=Pfkl PE=1 SV=4	Pfkl	85.359	32.3	112	19	15	19	18	19	21	17	18	16	15	17	17	18	17	13	12	13	13	14	14	313340	310760	313690	280190	284110	270940	1.06035	1.05162	1.06154	0.948173	0.961439	0.916871	1.1228	0.0012884
P12787	Cytochrome c oxidase subunit 5A, mitochondrial OS=Mus musculus OX=10090 GN=Cox5a PE=1 SV=2	Cox5a	16.101	29.5	28	4	4	4	4	5	5	5	5	4	4	4	4	4	4	4	4	4	4	4	4	850460	1036800	952370	884060	1019100	1054800	0.880152	1.073	0.98562	0.914925	1.05468	1.09163	0.96	0.628605
P12804	Fibroleukin OS=Mus musculus OX=10090 GN=Fgl2 PE=1 SV=1	Fgl2	48.95	9	12	3	3	2	2	2	2	2	2	2	2	2	2	2	2	2	2	2	2	2	2	48710	0	57026	0	0	0	0.921351		1.07865
P12815	Programmed cell death protein 6 OS=Mus musculus OX=10090 GN=Pdcd6 PE=1 SV=2	Pdcd6	21.867	34	28	5	5	4	5	4	4	6	5	4	4	4	4	5	4	4	4	4	4	5	4	261630	298580	248650	262500	330540	261960	0.943457	1.0767	0.89665	0.946594	1.19195	0.944647	0.946	0.608856
P12970	60S ribosomal protein L7a OS=Mus musculus OX=10090 GN=Rpl7a PE=1 SV=2	Rpl7a	29.976	31.2	51	10	10	10	7	9	10	7	8	9	9	9	9	8	8	9	9	9	9	8	8	1193600	1328900	1276700	1128800	1234800	1270500	0.963448	1.07266	1.03052	0.911143	0.996704	1.02552	1.0454	0.399367
P13011	Stearoyl-CoA desaturase 2 OS=Mus musculus OX=10090 GN=Scd2 PE=1 SV=2	Scd2	40.916	10.6	8	3	3	3	1	2	0	2	0	3	2	2	1	3	1	3	2	2	1	3	1	113580	0	136490	0	0	0	0.908386		1.09161
P13020	Gelsolin OS=Mus musculus OX=10090 GN=Gsn PE=1 SV=3	Gsn	85.941	37.4	112	20	20	16	19	18	21	18	20	16	17	17	18	15	18	16	17	17	18	15	18	590230	616960	653070	512480	528590	590410	1.01422	1.06015	1.1222	0.880615	0.908298	1.01453	1.1402	0.0637603
P13405	Retinoblastoma-associated protein OS=Mus musculus OX=10090 GN=Rb1 PE=1 SV=2	Rb1	105.37	13.7	36	9	9	8	6	6	7	5	4	8	7	8	8	6	6	8	7	8	8	6	6	58061	67110	57707	77793	68593	65427	0.88263	1.02019	0.877248	1.18259	1.04273	0.994606	0.8634	0.109305
P13439	Uridine 5'-monophosphate synthase OS=Mus musculus OX=10090 GN=Umps PE=1 SV=3	Umps	52.292	45.9	94	16	16	15	15	12	15	18	19	14	13	13	14	14	14	14	13	13	14	14	14	263950	277740	257160	287850	277820	300170	0.951348	1.00105	0.926875	1.03749	1.00134	1.0819	0.9226	0.064472
P13595	Neural cell adhesion molecule 1 OS=Mus musculus OX=10090 GN=Ncam1 PE=1 SV=3	Ncam1	119.43	9.3	23	8	8	5	6	2	4	5	1	5	5	6	5	6	2	5	5	6	5	6	2	217550	201770	198040	167700	128120	123010	1.25971	1.16834	1.14674	0.971057	0.741872	0.712282	1.474	0.017328
P13597	Intercellular adhesion molecule 1 OS=Mus musculus OX=10090 GN=Icam1 PE=1 SV=1	Icam1	58.844	10.1	12	4	4	3	1	2	1	3	2	3	2	4	3	3	2	3	2	4	3	3	2	41407	23882	32385	33664	40863	45940	1.13891	0.656878	0.890754	0.925933	1.12394	1.26359	0.8108	0.283771
P13705	DNA mismatch repair protein Msh3 OS=Mus musculus OX=10090 GN=Msh3 PE=2 SV=3	Msh3	123.07	3.2	7	2	2	1	2	1	0	2	1	1	2	1	1	2	1	1	2	1	1	2	1	0	20941	0	0	18771	0		1.05464			0.945357		1.1156
P13707	Glycerol-3-phosphate dehydrogenase [NAD(+)], cytoplasmic OS=Mus musculus OX=10090 GN=Gpd1 PE=1 SV=3	Gpd1	37.572	40.1	41	13	13	6	7	7	7	5	9	8	11	9	13	11	12	8	11	9	13	11	12	259140	226900	239480	267220	250820	271560	1.02622	0.898543	0.948361	1.05821	0.993268	1.0754	0.9188	0.13367
P13745	Glutathione S-transferase A1 OS=Mus musculus OX=10090 GN=Gsta1 PE=1 SV=2	Gsta1	25.608	28.7	17	6	0	3	3	4	3	2	2	6	6	6	6	6	5	0	0	0	0	0	0	446360	653020	541980	261940	491430	317130	0.987573	1.44481	1.19913	0.579543	1.08729	0.701651	1.5333	0.10528
P13808	Anion exchange protein 2 OS=Mus musculus OX=10090 GN=Slc4a2 PE=1 SV=1	Slc4a2	136.81	6.6	23	5	5	4	3	3	4	5	4	4	3	3	5	5	5	4	3	3	5	5	5	70801	47639	64619	47689	59335	48247	1.2556	0.844838	1.14596	0.845725	1.05226	0.85562	1.179	0.32544
P13864	DNA (cytosine-5)-methyltransferase 1 OS=Mus musculus OX=10090 GN=Dnmt1 PE=1 SV=5	Dnmt1	183.19	40.2	267	50	50	41	43	33	52	50	48	39	37	38	47	43	43	39	37	38	47	43	43	286840	314060	294470	291080	317590	281450	0.963903	1.05537	0.989543	0.978152	1.06724	0.945791	1.0059	0.892744
P14069	Protein S100-A6 OS=Mus musculus OX=10090 GN=S100a6 PE=1 SV=3	S100a6	10.051	16.9	7	2	2	1	1	1	2	1	1	1	2	2	2	1	2	1	2	2	2	1	2	0	238860	197250	251940	0	121370		1.1804	0.974772	1.24504		0.599788	1.1682	0.62471
P14094	Sodium/potassium-transporting ATPase subunit beta-1 OS=Mus musculus OX=10090 GN=Atp1b1 PE=1 SV=1	Atp1b1	35.194	22.4	31	6	6	7	5	5	5	5	4	6	5	6	5	6	3	6	5	6	5	6	3	328550	302170	329930	264570	316210	270250	1.08811	1.00074	1.09268	0.876214	1.04724	0.895026	1.1288	0.121775
P14106	Complement C1q subcomponent subunit B OS=Mus musculus OX=10090 GN=C1qb PE=1 SV=2	C1qb	26.717	10.3	5	2	2	2	1	1	1	0	0	2	1	1	1	0	0	2	1	1	1	0	0	0	0	0	0	0	0
P14115	60S ribosomal protein L27a OS=Mus musculus OX=10090 GN=Rpl27a PE=1 SV=5	Rpl27a	16.605	34.5	25	6	6	3	5	3	5	5	4	5	5	5	5	4	4	5	5	5	5	4	4	1521300	1930400	1635900	1723300	1827000	1747300	0.878924	1.11528	0.945133	0.995628	1.05554	1.00949	0.9604	0.567787
P14131	40S ribosomal protein S16 OS=Mus musculus OX=10090 GN=Rps16 PE=1 SV=4	Rps16	16.445	47.9	42	8	8	6	7	6	8	8	7	7	7	7	7	8	7	7	7	7	7	8	7	3772500	4015300	3872300	3350300	3558700	3580300	1.02192	1.0877	1.04896	0.907555	0.964008	0.969859	1.1116	0.0190699
P14148	60S ribosomal protein L7 OS=Mus musculus OX=10090 GN=Rpl7 PE=1 SV=2	Rpl7	31.419	41.5	58	12	12	8	8	8	11	10	13	10	9	9	10	9	11	10	9	9	10	9	11	1967000	2375500	2069200	2008500	2337400	2143100	0.914834	1.10482	0.962366	0.934135	1.0871	0.996737	0.9881	0.861783
P14152	Malate dehydrogenase, cytoplasmic OS=Mus musculus OX=10090 GN=Mdh1 PE=1 SV=3	Mdh1	36.511	36.2	70	11	11	9	12	11	14	12	12	10	10	10	11	11	10	10	10	10	11	11	10	2553100	2675100	2712200	1872500	2284000	2384400	1.05782	1.10837	1.12374	0.775828	0.946324	0.987922	1.214	0.0603055
P14206	40S ribosomal protein SA OS=Mus musculus OX=10090 GN=Rpsa PE=1 SV=4	Rpsa	32.838	62.4	91	14	13	15	18	15	16	13	14	12	13	12	13	11	12	12	13	12	13	11	12	3432900	3284100	3467200	3065800	3389400	3449300	1.02532	0.98088	1.03557	0.915679	1.01233	1.03022	1.0282	0.513156
P14211	Calreticulin OS=Mus musculus OX=10090 GN=Calr PE=1 SV=1	Calr	47.994	55	228	25	24	35	35	38	43	41	36	23	24	24	25	24	23	23	24	24	24	23	22	8625700	7809100	8517900	8332200	8438900	8628900	1.02783	0.930528	1.01499	0.99286	1.00558	1.02822	0.9824	0.601439
P14231	Sodium/potassium-transporting ATPase subunit beta-2 OS=Mus musculus OX=10090 GN=Atp1b2 PE=1 SV=2	Atp1b2	33.344	18.3	14	4	4	4	1	2	2	2	3	3	1	2	3	2	3	3	1	2	3	2	3	57576	0	69802	73614	76415	63648	0.844087		1.02333	1.07921	1.12027	0.933105	0.8942	0.345873
P14246	Solute carrier family 2, facilitated glucose transporter member 2 OS=Mus musculus OX=10090 GN=Slc2a2 PE=1 SV=3	Slc2a2	57.106	1.9	2	1	1	1	0	0	1	0	0	1	1	1	1	1	1	1	1	1	1	1	1	0	0	0	0	0	0
P14576	Signal recognition particle 54 kDa protein OS=Mus musculus OX=10090 GN=Srp54 PE=1 SV=2	Srp54	55.72	38.1	64	15	15	11	11	9	9	11	13	11	11	11	10	12	12	11	11	11	10	12	12	420620	426120	436390	436150	469520	447140	0.957427	0.969946	0.993323	0.992777	1.06873	1.01779	0.9485	0.0956276
P14602	Heat shock protein beta-1 OS=Mus musculus OX=10090 GN=Hspb1 PE=1 SV=3	Hspb1	23.014	62.2	50	9	9	6	9	6	9	9	11	6	8	7	8	9	8	6	8	7	8	9	8	743900	955340	678810	632890	1163100	697930	0.916139	1.17653	0.835978	0.779426	1.4324	0.859525	0.9535	0.926797
P14685	26S proteasome non-ATPase regulatory subunit 3 OS=Mus musculus OX=10090 GN=Psmd3 PE=1 SV=3	Psmd3	60.718	48.5	103	23	23	17	18	16	18	18	16	17	19	20	20	18	18	17	19	20	20	18	18	490230	530490	516290	462020	489150	493400	0.986517	1.06753	1.03896	0.929749	0.984344	0.992896	1.064	0.116471
P14733	Lamin-B1 OS=Mus musculus OX=10090 GN=Lmnb1 PE=1 SV=3	Lmnb1	66.785	56	194	32	29	31	32	28	35	32	36	28	30	26	28	29	29	25	27	23	26	27	27	1362700	1450300	1397800	1199900	1276300	1218500	1.03424	1.10073	1.06088	0.910682	0.968667	0.924799	1.1397	0.00724398
P14824	Annexin A6 OS=Mus musculus OX=10090 GN=Anxa6 PE=1 SV=3	Anxa6	75.884	55.6	191	33	32	32	33	29	32	31	34	30	28	25	28	27	27	30	28	25	27	27	27	1440000	1527200	1550500	1329100	1369100	1388100	1.00418	1.06499	1.08124	0.926848	0.954742	0.967992	1.1056	0.0182011
P14847	C-reactive protein OS=Mus musculus OX=10090 GN=Crp PE=1 SV=2	Crp	25.36	6.2	5	1	1	1	1	1	1	0	1	1	1	1	1	1	1	1	1	1	1	1	1	0	0	0	0	0	0
P14869	60S acidic ribosomal protein P0 OS=Mus musculus OX=10090 GN=Rplp0 PE=1 SV=3	Rplp0	34.216	53.9	70	13	13	11	12	12	13	11	11	12	12	13	10	11	11	12	12	13	10	11	11	1652000	1988200	1918700	1886600	1993900	1991800	0.867101	1.04357	1.00709	0.990237	1.04656	1.04546	0.9466	0.388102
P14873	Microtubule-associated protein 1B OS=Mus musculus OX=10090 GN=Map1b PE=1 SV=2	Map1b	270.25	44.4	339	65	63	56	58	52	58	59	56	60	58	55	62	61	62	58	56	53	60	59	60	469400	462410	480650	444600	449190	422370	1.03217	1.0168	1.05691	0.977637	0.98773	0.928755	1.0732	0.032822
P14901	Heme oxygenase 1 OS=Mus musculus OX=10090 GN=Hmox1 PE=1 SV=1	Hmox1	32.928	37.7	34	8	8	6	7	4	6	6	5	5	7	6	5	5	6	5	7	6	5	5	6	104760	102050	103650	95277	97237	90314	1.05945	1.03205	1.04823	0.963549	0.983371	0.913357	1.0977	0.0158846
P15066	Transcription factor jun-D OS=Mus musculus OX=10090 GN=Jund PE=1 SV=1	Jund	34.904	10.3	8	2	2	2	2	1	1	1	1	2	2	1	2	1	1	2	2	1	2	1	1	24696	19768	0	15524	0	0	1.23505	0.988598		0.776355			1.4321
P15105	Glutamine synthetase OS=Mus musculus OX=10090 GN=Glul PE=1 SV=6	Glul	42.119	40.2	64	10	10	12	8	10	12	11	11	9	8	9	10	10	9	9	8	9	10	10	9	532030	509200	560120	534030	522250	521450	1.00412	0.961033	1.05714	1.00789	0.985663	0.984153	1.015	0.646485
P15116	Cadherin-2 OS=Mus musculus OX=10090 GN=Cdh2 PE=1 SV=2	Cdh2	99.795	29	71	16	16	9	10	10	16	15	11	11	11	14	14	15	12	11	11	14	14	15	12	260710	239200	240590	325600	310000	349990	0.906245	0.831475	0.836306	1.13181	1.07758	1.21659	0.7513	0.00313121
P15306	Thrombomodulin OS=Mus musculus OX=10090 GN=Thbd PE=1 SV=1	Thbd	61.867	10.9	20	4	4	4	4	3	2	3	4	4	4	4	3	4	4	4	4	4	3	4	4	191120	149770	186550	150660	144230	127380	1.20744	0.946205	1.17857	0.951827	0.911204	0.804751	1.2491	0.0768324
P15307	Proto-oncogene c-Rel OS=Mus musculus OX=10090 GN=Rel PE=1 SV=2	Rel	64.959	14.1	19	6	6	3	3	2	3	4	4	5	4	3	4	4	5	5	4	3	4	4	5	87323	74558	74072	70856	80341	72725	1.13931	0.97276	0.966419	0.92446	1.04821	0.948845	1.0537	0.484039
P15327	Bisphosphoglycerate mutase OS=Mus musculus OX=10090 GN=Bpgm PE=1 SV=2	Bpgm	29.978	13.1	3	2	2	0	0	0	1	1	1	2	0	0	1	1	1	2	0	0	1	1	1	0	0	0	0	0	0
P15379	CD44 antigen OS=Mus musculus OX=10090 GN=Cd44 PE=1 SV=3	Cd44	85.616	3.2	3	2	2	1	0	1	0	1	0	2	1	1	1	1	1	2	1	1	1	1	1	0	0	0	0	0	0
P15508	Spectrin beta chain, erythrocytic OS=Mus musculus OX=10090 GN=Sptb PE=1 SV=4	Sptb	245.25	7.4	17	13	7	3	0	4	4	4	2	12	8	11	12	11	9	6	2	6	6	6	4	33734	31954	30567	33965	28680	30712	1.06746	1.01114	0.967249	1.07477	0.907537	0.971837	1.031	0.601237
P15532	Nucleoside diphosphate kinase A OS=Mus musculus OX=10090 GN=Nme1 PE=1 SV=1	Nme1	17.208	82.9	42	13	8	7	9	6	6	8	6	11	13	12	11	11	12	7	8	7	7	7	7	928740	1085700	934560	1240200	1204800	1128200	0.85438	0.998773	0.859734	1.1409	1.10834	1.03787	0.8253	0.0291048
P15535	Beta-1,4-galactosyltransferase 1 OS=Mus musculus OX=10090 GN=B4galt1 PE=1 SV=1	B4galt1	44.411	4.8	4	2	2	0	0	1	1	1	1	2	1	2	1	1	1	2	1	2	1	1	1	0	0	0	0	0	0
P15626	Glutathione S-transferase Mu 2 OS=Mus musculus OX=10090 GN=Gstm2 PE=1 SV=2	Gstm2	25.716	76.1	173	18	9	28	28	29	26	32	30	18	17	18	18	18	18	9	9	9	9	9	9	8816700	9211700	8804500	7639500	7936400	7610000	1.05761	1.10499	1.05614	0.916395	0.95201	0.912857	1.1573	0.00186992
P15864	Histone H1.2 OS=Mus musculus OX=10090 GN=H1-2 PE=1 SV=2	H1-2	21.266	32.1	20	6	3	2	4	2	5	4	3	5	5	4	5	5	4	2	2	1	2	2	1	1099600	2423100	1225400	1724000	2132800	1816300	0.633094	1.3951	0.705523	0.992592	1.22796	1.04573	0.8369	0.403274
P15920	V-type proton ATPase 116 kDa subunit a2 OS=Mus musculus OX=10090 GN=Atp6v0a2 PE=1 SV=2	Atp6v0a2	98.144	6.7	6	4	3	1	2	1	0	1	1	3	3	2	2	2	2	2	2	1	1	1	1	0	0	0	0	0	0
P16015	Carbonic anhydrase 3 OS=Mus musculus OX=10090 GN=Ca3 PE=1 SV=3	Ca3	29.366	21.2	16	4	4	3	2	3	2	4	2	3	2	3	3	4	3	3	2	3	3	4	3	30735	10098	20740	35274	61766	25849	0.999718	0.328458	0.67461	1.14736	2.00906	0.840791	0.501	0.15546
P16045	Galectin-1 OS=Mus musculus OX=10090 GN=Lgals1 PE=1 SV=3	Lgals1	14.866	64.4	77	8	8	13	14	14	12	11	13	8	8	8	8	8	8	8	8	8	8	8	8	11294000	12378000	11017000	8935800	10192000	9828800	1.06471	1.1669	1.03859	0.842396	0.960821	0.926581	1.198	0.0267172
P16054	Protein kinase C epsilon type OS=Mus musculus OX=10090 GN=Prkce PE=1 SV=1	Prkce	83.56	3.3	3	2	2	1	0	1	0	1	0	1	2	2	1	2	1	1	2	2	1	2	1	0	0	29896	0	25304	0			1.08319		0.916812		1.1815
P16125	L-lactate dehydrogenase B chain OS=Mus musculus OX=10090 GN=Ldhb PE=1 SV=2	Ldhb	36.572	54.5	145	15	14	21	21	25	25	27	26	13	13	12	14	13	13	12	12	11	13	12	12	5591500	5458400	5686000	5048800	4965600	5141300	1.05197	1.02693	1.06975	0.949868	0.934215	0.96727	1.1043	0.00309457
P16254	Signal recognition particle 14 kDa protein OS=Mus musculus OX=10090 GN=Srp14 PE=1 SV=1	Srp14	12.51	23.6	12	2	2	2	2	1	2	3	2	2	2	2	2	2	2	2	2	2	2	2	2	504670	461680	518390	349840	544060	526730	1.04221	0.953435	1.07055	0.722469	1.12356	1.08777	1.0451	0.693197
P16301	Phosphatidylcholine-sterol acyltransferase OS=Mus musculus OX=10090 GN=Lcat PE=1 SV=2	Lcat	49.746	12.6	13	4	4	1	3	1	3	2	3	2	3	2	3	3	4	2	3	2	3	3	4	24516	25016	22520	28058	16408	17680	1.09611	1.11847	1.00687	1.25448	0.733603	0.790474	1.1594	0.360515
P16330	2',3'-cyclic-nucleotide 3'-phosphodiesterase OS=Mus musculus OX=10090 GN=Cnp PE=1 SV=3	Cnp	47.123	15.2	18	6	6	3	3	3	4	2	3	3	5	4	4	4	5	3	5	4	4	4	5	58365	58073	66359	59773	57688	55820	0.983464	0.978544	1.11817	1.00719	0.972057	0.94058	1.0549	0.339455
P16332	Methylmalonyl-CoA mutase, mitochondrial OS=Mus musculus OX=10090 GN=Mmut PE=1 SV=2	Mmut	82.843	23.1	58	12	12	11	9	7	9	12	10	11	11	8	9	9	10	11	11	8	9	9	10	534340	548680	556600	487150	500130	477570	1.03272	1.06043	1.07574	0.941513	0.9666	0.922998	1.1193	0.00326947
P16381	Putative ATP-dependent RNA helicase Pl10 OS=Mus musculus OX=10090 GN=D1Pas1 PE=1 SV=1	D1Pas1	73.14	38.6	3	22	1	0	0	0	1	1	1	21	19	21	20	20	21	0	0	0	1	1	1	0	0	0	0	0	0
P16406	Glutamyl aminopeptidase OS=Mus musculus OX=10090 GN=Enpep PE=1 SV=1	Enpep	107.96	21.7	59	15	15	14	8	7	10	10	10	14	11	10	14	12	12	14	11	10	14	12	12	136320	107000	129510	99200	124040	112210	1.1548	0.906421	1.09711	0.840346	1.05077	0.950556	1.1114	0.346426
P16460	Argininosuccinate synthase OS=Mus musculus OX=10090 GN=Ass1 PE=1 SV=1	Ass1	46.584	36.2	67	12	12	11	8	10	13	11	14	11	11	11	12	11	12	11	11	11	12	11	12	249160	240270	249380	271930	230760	295420	0.972699	0.937993	0.973558	1.06159	0.900867	1.15329	0.9257	0.38245
P16546	Spectrin alpha chain, non-erythrocytic 1 OS=Mus musculus OX=10090 GN=Sptan1 PE=1 SV=4	Sptan1	284.59	59.3	806	125	125	138	126	133	141	130	138	117	111	115	111	114	111	117	111	115	111	114	111	844010	849710	851180	750210	805820	788580	1.0357	1.04269	1.0445	0.920595	0.988835	0.96768	1.0854	0.018089
P16675	Lysosomal protective protein OS=Mus musculus OX=10090 GN=Ctsa PE=1 SV=1	Ctsa	53.844	20.9	49	7	7	9	11	7	7	7	8	5	7	4	4	5	6	5	7	4	4	5	6	168710	126400	181270	78672	105350	87748	1.35302	1.0137	1.45375	0.630932	0.844884	0.70372	1.7529	0.0161503
P16858	Glyceraldehyde-3-phosphate dehydrogenase OS=Mus musculus OX=10090 GN=Gapdh PE=1 SV=2	Gapdh	35.81	58	131	12	12	20	20	20	27	22	22	11	11	11	12	11	12	11	11	11	12	11	12	10180000	10146000	10279000	10177000	10169000	10545000	0.993235	0.989918	1.00289	0.992943	0.992162	1.02885	0.9907	0.506745
P16879	Tyrosine-protein kinase Fes/Fps OS=Mus musculus OX=10090 GN=Fes PE=1 SV=2	Fes	93.778	2.6	3	1	1	1	0	0	1	1	0	1	1	1	1	1	1	1	1	1	1	1	1	0	0	0	0	0	0
P16951	Cyclic AMP-dependent transcription factor ATF-2 OS=Mus musculus OX=10090 GN=Atf2 PE=1 SV=2	Atf2	52.297	32.9	15	8	6	3	1	2	4	3	2	3	2	3	5	4	2	2	1	2	3	3	1	52506	49691	45065	38363	59995	41421	1.09753	1.03869	0.941991	0.801899	1.25407	0.865821	1.0535	0.655166
P17047	Lysosome-associated membrane glycoprotein 2 OS=Mus musculus OX=10090 GN=Lamp2 PE=1 SV=2	Lamp2	45.681	11.1	17	5	5	2	2	3	4	4	2	4	2	4	4	4	3	4	2	4	4	4	3	155580	159110	118170	231030	178470	127970	0.962023	0.983851	0.7307	1.42857	1.10356	0.791298	0.8054	0.372343
P17095	High mobility group protein HMG-I/HMG-Y OS=Mus musculus OX=10090 GN=Hmga1 PE=1 SV=4	Hmga1	11.614	14	3	1	1	0	0	0	1	1	1	0	0	0	1	1	1	0	0	0	1	1	1	0	0	0	0	0	0
P17125	Transforming growth factor beta-3 proprotein OS=Mus musculus OX=10090 GN=Tgfb3 PE=1 SV=1	Tgfb3	46.884	8.3	4	2	2	1	0	0	2	0	1	1	0	0	2	0	1	1	0	0	2	0	1	0	0	0	0	0	0
P17156	Heat shock-related 70 kDa protein 2 OS=Mus musculus OX=10090 GN=Hspa2 PE=1 SV=2	Hspa2	69.641	48.7	103	25	16	17	16	14	19	18	19	23	21	22	23	23	23	15	14	14	15	15	14	498740	523530	515440	683610	543610	745240	0.852506	0.89488	0.881051	1.16851	0.929203	1.27385	0.7796	0.0649096
P17182	Alpha-enolase OS=Mus musculus OX=10090 GN=Eno1 PE=1 SV=3	Eno1	47.14	72.1	167	22	18	26	22	26	30	30	33	18	18	16	21	20	20	16	15	14	17	16	16	4102900	5253700	4798100	5784600	5282500	6121300	0.785417	1.00571	0.918499	1.10734	1.01123	1.1718	0.8235	0.0784146
P17225	Polypyrimidine tract-binding protein 1 OS=Mus musculus OX=10090 GN=Ptbp1 PE=1 SV=2	Ptbp1	56.477	44.8	102	12	11	18	17	18	20	13	16	10	9	10	11	9	11	9	8	9	10	8	10	2227200	2039400	1694400	2850700	2920500	2633700	0.930203	0.851767	0.707676	1.19061	1.21976	1.09998	0.7092	0.0156194
P17426	AP-2 complex subunit alpha-1 OS=Mus musculus OX=10090 GN=Ap2a1 PE=1 SV=1	Ap2a1	107.66	52.5	192	38	32	34	30	33	31	29	35	35	35	33	33	34	36	30	29	27	27	28	30	448740	451930	454690	429130	449250	437520	1.00793	1.01509	1.02129	0.963882	1.00907	0.982727	1.03	0.0979199
P17427	AP-2 complex subunit alpha-2 OS=Mus musculus OX=10090 GN=Ap2a2 PE=1 SV=2	Ap2a2	104.02	46.5	130	34	28	22	20	22	19	24	23	29	30	28	29	27	31	24	24	22	23	21	25	307730	316780	320370	280340	291980	300620	1.01571	1.04558	1.05743	0.925306	0.963726	0.992243	1.0824	0.027889
P17439	Lysosomal acid glucosylceramidase OS=Mus musculus OX=10090 GN=Gba PE=1 SV=1	Gba	57.621	21.6	35	8	8	7	5	6	6	5	6	8	7	7	7	7	8	8	7	7	7	7	8	149980	121390	132520	148210	146210	140150	1.07325	0.868664	0.94831	1.06059	1.04628	1.00291	0.9294	0.29431
P17563	Methanethiol oxidase OS=Mus musculus OX=10090 GN=Selenbp1 PE=1 SV=2	Selenbp1	52.513	69.5	151	24	24	23	26	23	28	27	24	22	23	22	23	22	21	22	23	22	23	22	21	805160	760290	857230	687190	739380	706580	1.06039	1.0013	1.12897	0.905025	0.973759	0.930562	1.1357	0.0358972
P17665	Cytochrome c oxidase subunit 7C, mitochondrial OS=Mus musculus OX=10090 GN=Cox7c PE=1 SV=1	Cox7c	7.3325	28.6	5	2	2	1	1	1	0	1	1	1	1	1	0	1	1	1	1	1	0	1	1	0	0	0	0	0	0
P17679	Erythroid transcription factor OS=Mus musculus OX=10090 GN=Gata1 PE=1 SV=1	Gata1	42.674	16.9	14	4	4	2	4	2	1	2	3	2	4	2	2	2	3	2	4	2	2	2	3	60689	59018	53658	42413	62838	43503	1.13043	1.09931	0.999469	0.790012	1.17046	0.810315	1.1654	0.272087
P17710	Hexokinase-1 OS=Mus musculus OX=10090 GN=Hk1 PE=1 SV=3	Hk1	108.3	31.9	110	26	20	17	16	18	19	18	22	19	20	22	23	20	24	14	15	17	18	15	18	203360	229690	200530	195890	196790	215930	0.982265	1.10944	0.968596	0.946184	0.950531	1.04298	1.041	0.503119
P17742	Peptidyl-prolyl cis-trans isomerase A OS=Mus musculus OX=10090 GN=Ppia PE=1 SV=2	Ppia	17.971	64	98	9	9	17	17	13	18	18	15	9	9	9	8	8	8	9	9	9	8	8	8	9136200	10817000	9731300	11582000	10776000	11496000	0.86274	1.02146	0.918936	1.0937	1.01759	1.08558	0.8768	0.0700999
P17751	Triosephosphate isomerase OS=Mus musculus OX=10090 GN=Tpi1 PE=1 SV=5	Tpi1	26.712	80.7	106	13	13	18	17	16	18	19	18	12	12	12	13	11	12	12	12	12	13	11	12	2120000	2148000	2061800	1797400	1803200	1787200	1.08555	1.09988	1.05574	0.920359	0.923329	0.915136	1.1748	0.000200073
P17809	Solute carrier family 2, facilitated glucose transporter member 1 OS=Mus musculus OX=10090 GN=Slc2a1 PE=1 SV=4	Slc2a1	53.984	8.5	14	4	4	3	3	1	2	3	2	3	3	2	2	3	3	3	3	2	2	3	3	31812	31609	30706	43183	36361	30263	0.93595	0.929977	0.90341	1.2705	1.06979	0.890376	0.8572	0.236269
P17879	Heat shock 70 kDa protein 1B OS=Mus musculus OX=10090 GN=Hspa1b PE=1 SV=3	Hspa1b	70.175	48.3	5	21	1	1	1	0	1	1	1	20	18	20	19	19	19	1	1	1	1	1	1	0	0	0	0	0	0
P17918	Proliferating cell nuclear antigen OS=Mus musculus OX=10090 GN=Pcna PE=1 SV=2	Pcna	28.785	59.4	87	13	13	14	13	14	17	14	15	12	11	12	11	13	11	12	11	12	11	13	11	1723000	1736800	1614400	1950700	1962200	1974500	0.94311	0.950664	0.883667	1.06775	1.07404	1.08077	0.8619	0.00311063
P18052	Receptor-type tyrosine-protein phosphatase alpha OS=Mus musculus OX=10090 GN=Ptpra PE=1 SV=3	Ptpra	93.696	10.3	25	6	6	3	5	3	4	5	5	5	5	4	6	5	6	5	5	4	6	5	6	89773	71495	68341	64091	63683	70930	1.25758	1.00153	0.957351	0.897815	0.8921	0.993619	1.1555	0.204062
P18155	Bifunctional methylenetetrahydrofolate dehydrogenase/cyclohydrolase, mitochondrial OS=Mus musculus OX=10090 GN=Mthfd2 PE=1 SV=1	Mthfd2	37.863	34.9	47	9	9	5	9	6	11	8	8	5	7	5	9	8	8	5	7	5	9	8	8	156950	186870	159400	207400	188710	179390	0.872979	1.0394	0.886606	1.15359	1.04963	0.997794	0.8744	0.12535
P18242	Cathepsin D OS=Mus musculus OX=10090 GN=Ctsd PE=1 SV=1	Ctsd	44.953	34.6	62	10	10	10	11	11	11	11	8	10	9	9	10	10	8	10	9	9	10	10	8	1281100	1220200	1331600	1158400	1179500	1104400	1.05655	1.00632	1.0982	0.955355	0.972757	0.91082	1.1135	0.0285477
P18293	Atrial natriuretic peptide receptor 1 OS=Mus musculus OX=10090 GN=Npr1 PE=1 SV=2	Npr1	119.11	29.2	101	25	24	16	20	17	15	18	15	18	22	19	20	23	19	17	21	18	19	22	18	148670	158720	136150	131800	139150	141310	1.04232	1.11278	0.954545	0.924048	0.975578	0.990722	1.0759	0.21927
P18528	Ig heavy chain V region 6.96 OS=Mus musculus OX=10090 PE=4 SV=1	--	11.007	19.4	6	1	1	1	1	1	1	1	1	1	1	1	1	1	1	1	1	1	1	1	1	0	0	0	0	0	0
P18531	Ig heavy chain V region 3-6 OS=Mus musculus OX=10090 GN=Ighv3-6 PE=1 SV=1	Ighv3-6	13.095	13.8	6	1	1	1	1	1	1	1	1	1	1	1	1	1	1	1	1	1	1	1	1	0	0	0	0	0	0
P18572	Basigin OS=Mus musculus OX=10090 GN=Bsg PE=1 SV=2	Bsg	42.444	26.2	52	10	10	8	10	9	11	7	7	8	7	9	9	7	7	8	7	9	9	7	7	459540	456590	461120	408100	423210	431040	1.04457	1.03786	1.04816	0.927641	0.961987	0.979785	1.091	0.0058849
P18608	Non-histone chromosomal protein HMG-14 OS=Mus musculus OX=10090 GN=Hmgn1 PE=1 SV=2	Hmgn1	10.152	31.2	4	1	1	0	1	0	1	1	1	0	1	0	1	1	1	0	1	0	1	1	1	0	0	0	0	0	0
P18653	Ribosomal protein S6 kinase alpha-1 OS=Mus musculus OX=10090 GN=Rps6ka1 PE=1 SV=1	Rps6ka1	81.594	35.6	55	20	13	10	10	8	10	7	10	15	16	15	14	13	15	9	10	10	8	8	9	79991	73828	84063	54208	64969	54103	1.16729	1.07736	1.22671	0.791046	0.948079	0.789514	1.3728	0.0111275
P18654	Ribosomal protein S6 kinase alpha-3 OS=Mus musculus OX=10090 GN=Rps6ka3 PE=1 SV=2	Rps6ka3	83.693	38.8	105	24	16	17	19	18	14	18	19	20	23	18	21	21	21	13	15	12	16	15	15	428200	426030	414220	404540	428460	442570	1.0099	1.00478	0.976926	0.954096	1.01051	1.04379	0.9944	0.86758
P18760	Cofilin-1 OS=Mus musculus OX=10090 GN=Cfl1 PE=1 SV=3	Cfl1	18.559	74.7	110	14	13	18	18	20	17	20	17	13	13	13	13	12	12	12	12	12	12	11	11	8374000	8368800	9230900	7466900	7541100	7949700	1.02683	1.02619	1.1319	0.915596	0.924695	0.974797	1.1314	0.0318267
P18826	Phosphorylase b kinase regulatory subunit alpha, skeletal muscle isoform OS=Mus musculus OX=10090 GN=Phka1 PE=1 SV=3	Phka1	138.82	5.8	5	4	4	1	0	1	2	0	1	2	2	1	3	2	2	2	2	1	3	2	2	0	0	0	47117	31635	0				1.19659	0.803408
P18872	Guanine nucleotide-binding protein G(o) subunit alpha OS=Mus musculus OX=10090 GN=Gnao1 PE=1 SV=3	Gnao1	40.084	16.4	5	5	3	0	1	0	2	1	1	3	4	3	4	5	3	1	2	1	2	3	1	0	37039	0	34438	46160	0		0.944575		0.878244	1.17718		0.9191
P19091	Androgen receptor OS=Mus musculus OX=10090 GN=Ar PE=1 SV=1	Ar	98.193	9.2	23	5	5	3	4	5	4	3	4	3	4	5	4	3	5	3	4	5	4	3	5	38302	34937	40404	29128	28362	24498	1.17472	1.07152	1.23919	0.893355	0.869862	0.751353	1.3861	0.00878521
P19096	Fatty acid synthase OS=Mus musculus OX=10090 GN=Fasn PE=1 SV=2	Fasn	272.43	53.9	646	93	93	110	101	102	114	108	111	86	83	84	87	85	86	86	83	84	87	85	86	1369100	1414000	1388000	1267700	1307800	1289500	1.02221	1.05574	1.03632	0.946504	0.976444	0.96278	1.0792	0.0042031
P19137	Laminin subunit alpha-1 OS=Mus musculus OX=10090 GN=Lama1 PE=1 SV=2	Lama1	338.14	13.1	58	28	27	3	14	3	14	15	9	11	18	11	21	23	22	10	17	10	20	22	21	82817	174560	79088	138140	198210	145690	0.607085	1.2796	0.57975	1.01263	1.45297	1.06797	0.698	0.21128
P19157	Glutathione S-transferase P 1 OS=Mus musculus OX=10090 GN=Gstp1 PE=1 SV=2	Gstp1	23.609	54.3	81	11	11	13	12	11	17	14	14	9	9	9	10	9	10	9	9	9	10	9	10	2072100	1710200	2176300	1774300	1688400	1888200	1.09931	0.907308	1.15459	0.941315	0.895743	1.00174	1.1136	0.267796
P19221	Prothrombin OS=Mus musculus OX=10090 GN=F2 PE=1 SV=1	F2	70.268	39.8	89	20	17	12	16	16	16	14	15	17	17	17	18	17	18	15	15	15	15	15	15	272270	295170	285070	257930	248190	257940	1.01055	1.09554	1.05805	0.957323	0.921173	0.95736	1.1158	0.014955
P19253	60S ribosomal protein L13a OS=Mus musculus OX=10090 GN=Rpl13a PE=1 SV=4	Rpl13a	23.464	30	36	6	6	2	7	7	7	6	7	6	6	6	6	6	6	6	6	6	6	6	6	1220600	1451400	1276200	1084900	1204500	1266600	0.975933	1.16047	1.02039	0.867434	0.963061	1.01271	1.1103	0.206959
P19258	Protein Mpv17 OS=Mus musculus OX=10090 GN=Mpv17 PE=1 SV=1	Mpv17	19.686	29	13	4	4	2	1	3	1	3	3	3	2	3	4	4	3	3	2	3	4	4	3	59465	50068	55276	39451	40795	48714	1.21453	1.0226	1.12897	0.805756	0.833206	0.994945	1.278	0.0397494
P19324	Serpin H1 OS=Mus musculus OX=10090 GN=Serpinh1 PE=1 SV=3	Serpinh1	46.533	52	148	18	18	25	27	25	24	24	23	17	17	17	16	17	18	17	17	17	16	17	18	1454500	1549600	1394500	1189600	1247100	1157300	1.09188	1.16328	1.04684	0.893026	0.936191	0.868779	1.2239	0.00585704
P19426	Negative elongation factor E OS=Mus musculus OX=10090 GN=Nelfe PE=1 SV=2	Nelfe	42.554	32.5	33	8	8	5	5	6	6	4	7	5	7	6	7	4	7	5	7	6	7	4	7	239520	223700	235570	208340	235760	228220	1.04814	0.978915	1.03086	0.911699	1.03169	0.998694	1.0394	0.40312
P19536	Cytochrome c oxidase subunit 5B, mitochondrial OS=Mus musculus OX=10090 GN=Cox5b PE=1 SV=1	Cox5b	13.813	24.2	9	3	3	2	3	1	1	1	1	2	3	2	2	3	2	2	3	2	2	3	2	1765400	1705500	281830	582470	524780	580520	1.94695	1.88089	0.310813	0.642371	0.578748	0.640221	2.2235	0.438535
P19783	Cytochrome c oxidase subunit 4 isoform 1, mitochondrial OS=Mus musculus OX=10090 GN=Cox4i1 PE=1 SV=2	Cox4i1	19.53	34.9	43	6	6	7	7	7	7	8	7	6	6	6	5	5	5	6	6	6	5	5	5	1001000	1131300	1058400	1052800	1070200	1065700	0.941468	1.06402	0.995454	0.990187	1.00655	1.00232	1.0006	0.987368
P19973	Lymphocyte-specific protein 1 OS=Mus musculus OX=10090 GN=Lsp1 PE=1 SV=2	Lsp1	36.713	30.6	25	6	6	3	4	5	5	5	3	4	5	5	5	5	3	4	5	5	5	5	3	45998	53681	45683	38031	37440	32902	1.0877	1.26938	1.08025	0.899308	0.885333	0.778024	1.3413	0.0137796
P20029	Endoplasmic reticulum chaperone BiP OS=Mus musculus OX=10090 GN=Hspa5 PE=1 SV=3	Hspa5	72.421	54	278	32	30	46	45	46	52	43	46	30	25	31	31	29	29	28	23	29	29	27	27	7741000	7878200	7943500	7393300	7736100	7927600	0.996274	1.01393	1.02234	0.951525	0.995643	1.02029	1.0219	0.369182
P20060	Beta-hexosaminidase subunit beta OS=Mus musculus OX=10090 GN=Hexb PE=1 SV=2	Hexb	61.115	10.3	20	5	5	4	3	5	2	3	3	5	5	5	4	4	2	5	5	5	4	4	2	39042	36638	32805	35697	42834	40722	1.0286	0.965267	0.864283	0.940475	1.12851	1.07286	0.9097	0.273872
P20108	Thioredoxin-dependent peroxide reductase, mitochondrial OS=Mus musculus OX=10090 GN=Prdx3 PE=1 SV=1	Prdx3	28.127	51.8	69	9	9	10	11	11	10	13	14	9	9	9	9	9	9	9	9	9	9	9	9	1597500	1628300	1612000	1538000	1713100	1673900	0.981788	1.00072	0.990699	0.945221	1.05283	1.02874	0.9823	0.639169
P20152	Vimentin OS=Mus musculus OX=10090 GN=Vim PE=1 SV=3	Vim	53.687	75.1	279	35	29	43	44	44	53	48	47	32	30	31	32	31	31	26	24	25	27	26	26	10353000	12066000	11139000	10013000	10228000	10521000	0.965765	1.12556	1.03909	0.934049	0.954104	0.981437	1.0909	0.140575
P20357	Microtubule-associated protein 2 OS=Mus musculus OX=10090 GN=Map2 PE=1 SV=2	Map2	199.13	5.5	26	8	8	2	5	5	5	5	4	6	7	5	6	6	5	6	7	5	6	6	5	35281	43967	40204	42640	52247	55686	0.78395	0.976954	0.89334	0.947468	1.16094	1.23735	0.7933	0.0895413
P20444	Protein kinase C alpha type OS=Mus musculus OX=10090 GN=Prkca PE=1 SV=3	Prkca	76.851	7.4	7	3	3	1	1	2	0	2	1	2	2	3	2	2	1	2	2	3	2	2	1	49394	48408	51857	58249	58646	0	0.926529	0.908034	0.97273	1.09263	1.10008		0.8535	0.0093
P20664	DNA primase small subunit OS=Mus musculus OX=10090 GN=Prim1 PE=1 SV=1	Prim1	49.295	22.3	39	7	7	7	6	6	6	8	6	6	6	7	7	7	7	6	6	7	7	7	7	68639	66841	68886	76742	68550	80088	0.95832	0.933216	0.961768	1.07145	0.957077	1.11817	0.9068	0.113091
P20918	Plasminogen OS=Mus musculus OX=10090 GN=Plg PE=1 SV=3	Plg	90.807	62.7	208	39	39	32	37	39	35	32	33	32	34	36	38	35	32	32	34	36	38	35	32	819090	739820	833720	665290	621810	632890	1.13957	1.02929	1.15993	0.925595	0.865103	0.880518	1.2462	0.00664931
P21107	Tropomyosin alpha-3 chain OS=Mus musculus OX=10090 GN=Tpm3 PE=1 SV=3	Tpm3	32.994	29.8	30	8	5	5	5	5	4	6	5	7	8	8	8	8	7	4	5	5	5	5	4	957980	1211100	965870	1028700	1217800	1184200	0.875447	1.10676	0.882657	0.940074	1.11288	1.08218	0.9138	0.371025
P21126	Ubiquitin-like protein 4A OS=Mus musculus OX=10090 GN=Ubl4a PE=1 SV=1	Ubl4a	17.8	55.4	44	8	8	7	7	7	8	7	8	8	8	8	8	8	8	8	8	8	8	8	8	448080	475940	467070	425520	461080	431430	0.992381	1.05408	1.03444	0.942417	1.02117	0.955506	1.0554	0.150097
P21180	Complement C2 OS=Mus musculus OX=10090 GN=C2 PE=1 SV=2	C2	84.741	7.4	10	5	5	2	3	1	0	2	2	4	4	4	5	4	3	4	4	4	5	4	3	43219	41526	40777	35217	38521	44783	1.06258	1.02095	1.00254	0.865839	0.947071	1.10103	1.0591	0.438445
P21271	Unconventional myosin-Vb OS=Mus musculus OX=10090 GN=Myo5b PE=1 SV=2	Myo5b	210.57	17.3	64	20	18	10	8	7	11	17	11	13	13	10	12	18	13	11	11	8	10	16	11	50934	46938	41643	45154	49333	36745	1.12874	1.04019	0.922847	1.00065	1.09326	0.814303	1.0631	0.568039
P21278	Guanine nucleotide-binding protein subunit alpha-11 OS=Mus musculus OX=10090 GN=Gna11 PE=1 SV=1	Gna11	42.024	42.1	76	12	7	12	11	15	13	12	13	11	10	11	11	11	12	7	6	7	7	7	7	371290	349270	390060	269870	319440	307320	1.10985	1.04402	1.16595	0.806686	0.954859	0.91863	1.2387	0.0231223
P21279	Guanine nucleotide-binding protein G(q) subunit alpha OS=Mus musculus OX=10090 GN=Gnaq PE=1 SV=4	Gnaq	42.158	43.7	34	12	7	7	6	5	5	5	6	10	9	9	10	9	11	6	5	5	6	5	6	181300	165910	167070	185300	190850	153580	1.04194	0.953497	0.960163	1.06493	1.09683	0.882635	0.9708	0.743277
P21300	Aldo-keto reductase family 1 member B7 OS=Mus musculus OX=10090 GN=Akr1b7 PE=1 SV=4	Akr1b7	35.988	32.9	31	10	7	6	4	6	5	4	6	9	8	9	9	9	8	6	5	6	6	6	5	1184900	1086600	1151500	1038200	1060900	1033800	1.08443	0.994463	1.05386	0.950167	0.970942	0.94614	1.0926	0.0300983
P21460	Cystatin-C OS=Mus musculus OX=10090 GN=Cst3 PE=1 SV=2	Cst3	15.531	38.6	32	4	4	5	6	5	6	5	5	4	4	4	4	4	3	4	4	4	4	4	3	187400	190510	189030	170640	181400	172510	1.03015	1.04725	1.03911	0.938021	0.997169	0.9483	1.0808	0.0158838
P21550	Beta-enolase OS=Mus musculus OX=10090 GN=Eno3 PE=1 SV=3	Eno3	47.024	21.4	10	6	2	1	1	2	2	2	2	4	5	4	6	6	6	2	2	2	2	2	2	263530	282310	260990	268880	263590	258870	0.989369	1.05987	0.979833	1.00945	0.989594	0.971874	1.0196	0.523274
P21614	Vitamin D-binding protein OS=Mus musculus OX=10090 GN=Gc PE=1 SV=2	Gc	53.6	56.1	115	18	18	22	19	20	18	18	18	16	15	16	17	15	17	16	15	16	17	15	17	1085400	1183700	1053600	1003700	990450	1073200	1.01915	1.11145	0.989288	0.942434	0.929993	1.00769	1.0832	0.137704
P21619	Lamin-B2 OS=Mus musculus OX=10090 GN=Lmnb2 PE=1 SV=2	Lmnb2	67.317	48.3	87	24	20	13	15	10	18	18	13	19	20	17	21	19	18	16	17	13	19	17	16	954370	1000500	969580	916380	925050	924550	1.00629	1.05493	1.02233	0.966233	0.975374	0.974847	1.0573	0.0174017
P21956	Lactadherin OS=Mus musculus OX=10090 GN=Mfge8 PE=1 SV=3	Mfge8	51.24	12.7	12	4	4	1	2	1	2	4	2	2	2	2	3	4	4	2	2	2	3	4	4	13419	23297	18201	26000	29094	16727	0.635279	1.10292	0.861667	1.23089	1.37736	0.791886	0.7646	0.315494
P21981	Protein-glutamine gamma-glutamyltransferase 2 OS=Mus musculus OX=10090 GN=Tgm2 PE=1 SV=4	Tgm2	77.06	39.8	102	19	19	18	18	16	18	16	16	16	16	15	15	15	14	16	16	15	15	15	14	405770	486780	416470	402030	356380	407390	0.983756	1.18016	1.0097	0.974689	0.864014	0.987684	1.1229	0.182507
P21995	Embigin OS=Mus musculus OX=10090 GN=Emb PE=1 SV=2	Emb	37.064	13	9	4	4	2	1	2	1	2	1	3	4	3	3	4	3	3	4	3	3	4	3	69707	40472	61551	41762	56153	40610	1.34806	0.782685	1.19033	0.807632	1.08594	0.785354	1.2397	0.361241
P22315	Ferrochelatase, mitochondrial OS=Mus musculus OX=10090 GN=Fech PE=1 SV=2	Fech	47.13	31.9	63	11	11	11	9	12	11	11	9	10	9	11	10	10	10	10	9	11	10	10	10	218200	231800	236530	192430	208440	178580	1.03414	1.0986	1.12101	0.912005	0.987883	0.846364	1.1848	0.0281454
P22561	Wilms tumor protein homolog OS=Mus musculus OX=10090 GN=Wt1 PE=1 SV=1	Wt1	49.246	2.2	6	1	1	1	1	1	1	1	1	1	1	1	1	1	1	1	1	1	1	1	1	0	0	0	0	0	0
P22599	Alpha-1-antitrypsin 1-2 OS=Mus musculus OX=10090 GN=Serpina1b PE=1 SV=2	Serpina1b	45.974	37.3	122	11	4	22	21	21	20	19	19	10	10	10	11	10	11	4	4	4	4	4	4	4732100	5418000	4941600	4577100	3965600	4418400	1.01211	1.15881	1.05692	0.978961	0.848172	0.945018	1.1644	0.0604517
P22682	E3 ubiquitin-protein ligase CBL OS=Mus musculus OX=10090 GN=Cbl PE=1 SV=3	Cbl	100.56	20.4	35	11	11	6	5	5	8	6	5	8	8	7	8	7	7	8	8	7	8	7	7	50295	53821	53737	51416	55554	56211	0.939994	1.00589	1.00432	0.960945	1.03828	1.05056	0.9673	0.409769
P22725	Protein Wnt-5a OS=Mus musculus OX=10090 GN=Wnt5a PE=1 SV=2	Wnt5a	42.309	6.6	3	2	2	1	2	0	0	0	0	2	2	0	1	1	0	2	2	0	1	1	0	6867.2	7367.6	0	0	0	0	0.964847	1.03515
P22727	Protein Wnt-6 OS=Mus musculus OX=10090 GN=Wnt6 PE=1 SV=2	Wnt6	39.655	4.7	3	1	1	0	0	1	1	1	0	0	0	1	1	1	0	0	0	1	1	1	0	0	0	0	0	0	0
P22892	AP-1 complex subunit gamma-1 OS=Mus musculus OX=10090 GN=Ap1g1 PE=1 SV=3	Ap1g1	91.349	31.5	84	18	18	13	15	13	14	15	14	13	16	14	15	16	16	13	16	14	15	16	16	405660	348940	381920	462130	443230	457290	0.973907	0.837734	0.916912	1.10948	1.06411	1.09786	0.8341	0.0158086
P22907	Porphobilinogen deaminase OS=Mus musculus OX=10090 GN=Hmbs PE=1 SV=2	Hmbs	39.344	35.5	47	11	11	8	6	7	11	9	6	9	8	9	10	9	8	9	8	9	10	9	8	393650	331390	373100	352130	352960	364540	1.08955	0.917228	1.03267	0.974633	0.97693	1.00898	1.0267	0.670485
P23116	Eukaryotic translation initiation factor 3 subunit A OS=Mus musculus OX=10090 GN=Eif3a PE=1 SV=5	Eif3a	161.93	37.3	212	49	49	37	35	34	38	34	34	43	40	41	40	38	38	43	40	41	40	38	38	377790	389820	395440	319030	377350	329370	1.03561	1.06859	1.08399	0.874534	1.0344	0.902878	1.1339	0.0737283
P23188	Furin OS=Mus musculus OX=10090 GN=Furin PE=1 SV=2	Furin	86.771	1.8	3	1	1	1	0	1	0	1	0	1	0	1	0	1	0	1	0	1	0	1	0	0	0	0	0	0	0
P23198	Chromobox protein homolog 3 OS=Mus musculus OX=10090 GN=Cbx3 PE=1 SV=2	Cbx3	20.855	35.5	27	6	4	4	6	4	5	4	4	4	6	5	5	4	5	2	4	3	4	3	4	1469400	1291600	1063000	944090	1051100	837230	1.3245	1.16423	0.958173	0.850989	0.947446	0.754667	1.3501	0.0615442
P23242	Gap junction alpha-1 protein OS=Mus musculus OX=10090 GN=Gja1 PE=1 SV=2	Gja1	43.004	46.6	72	12	12	12	15	12	10	11	12	12	12	10	10	12	11	12	12	10	10	12	11	329020	353000	346590	238490	258050	231390	1.12387	1.20578	1.18388	0.814636	0.881449	0.790383	1.4131	0.000865108
P23249	Putative helicase MOV-10 OS=Mus musculus OX=10090 GN=Mov10 PE=1 SV=2	Mov10	113.58	38.6	158	31	31	26	26	29	25	27	25	30	26	30	25	28	27	30	26	30	25	28	27	344910	384220	351490	321960	316480	315720	1.01704	1.13296	1.03645	0.94937	0.933211	0.93097	1.1325	0.0218565
P23475	X-ray repair cross-complementing protein 6 OS=Mus musculus OX=10090 GN=Xrcc6 PE=1 SV=5	Xrcc6	69.483	30.1	65	15	15	10	11	10	11	11	12	12	12	12	14	14	14	12	12	12	14	14	14	179630	183870	179250	159970	158700	143000	1.07304	1.09837	1.07077	0.955596	0.94801	0.854224	1.1756	0.0116737
P23492	Purine nucleoside phosphorylase OS=Mus musculus OX=10090 GN=Pnp PE=1 SV=2	Pnp	32.277	38.4	33	8	8	6	4	4	5	7	7	7	6	6	7	8	6	7	6	6	7	8	6	189470	139620	204690	119190	130290	150450	1.21753	0.897195	1.31533	0.765912	0.837241	0.966788	1.3347	0.106716
P23506	Protein-L-isoaspartate(D-aspartate) O-methyltransferase OS=Mus musculus OX=10090 GN=Pcmt1 PE=1 SV=3	Pcmt1	24.634	41.9	42	8	8	6	7	7	7	10	5	7	6	7	6	8	6	7	6	7	6	8	6	402450	449620	431330	420440	414950	429750	0.947484	1.05854	1.01548	0.989837	0.976912	1.01176	1.0144	0.712953
P23591	GDP-L-fucose synthase OS=Mus musculus OX=10090 GN=Gfus PE=1 SV=3	Gfus	35.877	57	56	13	13	11	8	9	9	10	9	11	12	12	12	11	11	11	12	12	12	11	11	447370	420350	451450	396000	404150	413580	1.05974	0.995736	1.06941	0.938055	0.957361	0.979699	1.0869	0.0320459
P23708	Nuclear transcription factor Y subunit alpha OS=Mus musculus OX=10090 GN=Nfya PE=1 SV=2	Nfya	36.778	11.6	10	2	2	1	1	1	3	2	2	1	2	1	2	2	2	1	2	1	2	2	2	0	161140	0	272220	257830	215360		0.711003		1.20112	1.13763	0.95024	0.6485
P23780	Beta-galactosidase OS=Mus musculus OX=10090 GN=Glb1 PE=1 SV=1	Glb1	73.12	16.8	18	7	7	6	3	3	1	2	3	6	5	6	2	5	4	6	5	6	2	5	4	766760	461480	573320	291930	322770	462180	1.59828	0.961938	1.19506	0.608517	0.672802	0.963397	1.6729	0.0646354
P23881	Transcription elongation factor A protein 3 OS=Mus musculus OX=10090 GN=Tcea3 PE=1 SV=3	Tcea3	38.849	4	1	1	1	0	0	0	1	0	0	1	0	0	1	1	1	1	0	0	1	1	1	0	0	0	0	0	0
P23949	mRNA decay activator protein ZFP36L2 OS=Mus musculus OX=10090 GN=Zfp36l2 PE=1 SV=2	Zfp36l2	50.069	14.5	6	4	4	2	1	1	1	1	0	2	2	1	3	1	0	2	2	1	3	1	0	0	0	0	0	0	0
P23953	Carboxylesterase 1C OS=Mus musculus OX=10090 GN=Ces1c PE=1 SV=4	Ces1c	61.055	35.6	76	14	11	11	8	13	15	14	15	13	12	14	14	14	13	10	9	11	11	11	10	1300500	1047600	1220200	1165400	1067200	1110800	1.12895	0.909414	1.05925	1.01168	0.926429	0.964278	1.0673	0.421902
P24270	Catalase OS=Mus musculus OX=10090 GN=Cat PE=1 SV=4	Cat	59.795	47.4	104	20	20	18	19	16	15	17	19	16	20	16	17	18	19	16	20	16	17	18	19	515740	504080	524880	404660	435920	405350	1.10887	1.0838	1.12852	0.87004	0.937251	0.871524	1.2398	0.0013709
P24369	Peptidyl-prolyl cis-trans isomerase B OS=Mus musculus OX=10090 GN=Ppib PE=1 SV=2	Ppib	23.713	53.7	72	11	11	12	12	11	11	11	15	10	11	10	10	10	11	10	11	10	10	10	11	2858000	2955200	2731500	2291100	2587800	2536400	1.07444	1.11098	1.02688	0.861316	0.972857	0.953534	1.1523	0.0317421
P24452	Macrophage-capping protein OS=Mus musculus OX=10090 GN=Capg PE=1 SV=2	Capg	39.24	34.7	29	7	7	3	6	3	6	5	6	4	6	4	6	5	6	4	6	4	6	5	6	184970	171570	189340	141140	169900	150110	1.10207	1.02223	1.12811	0.840928	1.01228	0.894373	1.1837	0.0513809
P24457	Cytochrome P450 2D11 OS=Mus musculus OX=10090 GN=Cyp2d11 PE=2 SV=2	Cyp2d11	56.987	4.4	8	2	2	1	1	1	2	1	2	2	2	1	2	2	2	2	2	1	2	2	2	66708	75907	0	47413	58224	38812	1.1619	1.32213		0.825826	1.01413	0.676016	1.481	0.0840528
P24472	Glutathione S-transferase A4 OS=Mus musculus OX=10090 GN=Gsta4 PE=1 SV=3	Gsta4	25.564	44.6	67	9	8	10	10	9	14	12	12	7	8	7	9	9	8	6	7	6	8	8	8	2298800	2419700	2433000	2180200	2153300	2486900	0.987181	1.0391	1.04481	0.936251	0.924699	1.06796	1.0485	0.376203
P24527	Leukotriene A-4 hydrolase OS=Mus musculus OX=10090 GN=Lta4h PE=1 SV=4	Lta4h	69.05	49.9	131	22	22	26	20	25	21	20	19	21	19	19	20	18	18	21	19	19	20	18	18	483270	430580	461210	377210	397520	385830	1.14356	1.01887	1.09135	0.892586	0.940646	0.912984	1.1848	0.0101554
P24547	Inosine-5'-monophosphate dehydrogenase 2 OS=Mus musculus OX=10090 GN=Impdh2 PE=1 SV=2	Impdh2	55.814	41.6	140	21	20	24	28	25	20	20	23	19	20	19	18	17	19	18	19	18	17	16	18	619730	714750	697180	549350	581130	614350	0.984613	1.13558	1.10766	0.872795	0.923286	0.976065	1.1644	0.0501607
P24549	Retinal dehydrogenase 1 OS=Mus musculus OX=10090 GN=Aldh1a1 PE=1 SV=5	Aldh1a1	54.467	60.1	231	25	15	40	35	37	41	38	40	25	25	25	24	24	24	15	15	15	14	14	14	6588400	6151100	6653700	5627500	5713800	6152500	1.07166	1.00053	1.08228	0.915363	0.929401	1.00076	1.1086	0.0493058
P24638	Lysosomal acid phosphatase OS=Mus musculus OX=10090 GN=Acp2 PE=1 SV=2	Acp2	48.508	6.4	7	3	3	1	2	2	0	1	1	2	3	2	2	2	2	2	3	2	2	2	2	84127	78602	106980	74674	77663	74170	1.01722	0.950417	1.29355	0.902921	0.939063	0.896827	1.1907	0.154477
P24668	Cation-dependent mannose-6-phosphate receptor OS=Mus musculus OX=10090 GN=M6pr PE=1 SV=1	M6pr	31.172	32	44	9	9	9	6	7	7	8	7	7	8	7	8	8	9	7	8	7	8	8	9	298970	276860	279960	284930	299550	274840	1.04589	0.968544	0.979389	0.996776	1.04792	0.961478	0.9959	0.912029
P24788	Cyclin-dependent kinase 11B OS=Mus musculus OX=10090 GN=Cdk11b PE=1 SV=2	Cdk11b	91.512	28.3	72	20	20	16	10	13	10	11	12	17	16	17	16	17	16	17	16	17	16	17	16	237510	247220	254120	204930	230880	234830	1.01105	1.05238	1.08175	0.872358	0.982824	0.999638	1.1017	0.105375
P24815	3 beta-hydroxysteroid dehydrogenase/Delta 5-->4-isomerase type 1 OS=Mus musculus OX=10090 GN=Hsd3b1 PE=1 SV=3	Hsd3b1	42.062	32.2	44	9	6	6	6	9	9	7	7	8	8	7	9	8	7	6	6	6	6	6	6	1124600	1111200	1160200	928800	959550	889690	1.0929	1.07988	1.12749	0.902618	0.932501	0.864611	1.2224	0.00137321
P24860	G2/mitotic-specific cyclin-B1 OS=Mus musculus OX=10090 GN=Ccnb1 PE=1 SV=3	Ccnb1	48.051	11.9	8	3	3	1	2	0	1	2	2	2	2	1	2	2	3	2	2	1	2	2	3	0	29484	0	25101	35759	23490		1.03604		0.882021	1.25653	0.825412	1.0486
P25206	DNA replication licensing factor MCM3 OS=Mus musculus OX=10090 GN=Mcm3 PE=1 SV=2	Mcm3	91.545	63.8	221	39	39	32	38	34	42	35	40	31	35	31	36	37	36	31	35	31	36	37	36	824160	945950	862090	956470	987950	976690	0.890453	1.02204	0.931434	1.0334	1.06742	1.05525	0.9011	0.0641936
P25425	POU domain, class 2, transcription factor 1 OS=Mus musculus OX=10090 GN=Pou2f1 PE=1 SV=3	Pou2f1	79.546	7.8	11	4	4	1	2	1	2	2	3	1	3	1	3	3	4	1	3	1	3	3	4	0	57649	0	60859	87786	72617		0.826773		0.872809	1.25898	1.04144	0.7816
P25444	40S ribosomal protein S2 OS=Mus musculus OX=10090 GN=Rps2 PE=1 SV=3	Rps2	31.231	38.2	77	9	9	12	13	11	15	12	14	8	8	8	9	8	9	8	8	8	9	8	9	1498400	1470200	1490600	1305900	1402700	1323800	1.05874	1.03882	1.05323	0.922724	0.991121	0.935371	1.1058	0.0111323
P25785	Metalloproteinase inhibitor 2 OS=Mus musculus OX=10090 GN=Timp2 PE=1 SV=2	Timp2	24.328	6.4	5	1	1	0	1	1	1	1	1	1	1	1	1	1	1	1	1	1	1	1	1	0	0	0	0	0	0
P25799	Nuclear factor NF-kappa-B p105 subunit OS=Mus musculus OX=10090 GN=Nfkb1 PE=1 SV=2	Nfkb1	105.61	9.5	18	6	6	4	2	6	3	2	1	4	4	5	4	2	1	4	4	5	4	2	1	36890	23126	35323	21773	27044	0	1.27952	0.802117	1.22517	0.755189	0.938012		1.302	0.318778
P25976	Nucleolar transcription factor 1 OS=Mus musculus OX=10090 GN=Ubtf PE=1 SV=1	Ubtf	89.508	20.4	38	12	12	5	5	5	7	7	9	7	8	7	11	8	10	7	8	7	11	8	10	197610	198540	177380	278680	193920	287240	0.889221	0.893405	0.798188	1.25403	0.872616	1.29254	0.7548	0.111708
P26039	Talin-1 OS=Mus musculus OX=10090 GN=Tln1 PE=1 SV=2	Tln1	269.82	52.1	545	88	79	89	90	87	96	94	89	79	78	80	81	80	81	72	70	72	73	72	74	1046800	1081100	1062100	926700	986850	954830	1.03671	1.07068	1.05187	0.91777	0.97734	0.945629	1.1121	0.00643747
P26040	Ezrin OS=Mus musculus OX=10090 GN=Ezr PE=1 SV=3	Ezr	69.406	37.5	49	22	14	9	8	10	8	7	7	17	17	17	17	15	13	9	10	9	10	8	6	183770	188760	186650	179930	167900	165890	1.0277	1.05561	1.04381	1.00623	0.938951	0.92771	1.0885	0.0321439
P26041	Moesin OS=Mus musculus OX=10090 GN=Msn PE=1 SV=3	Msn	67.766	46.8	58	26	16	11	11	7	11	9	9	22	22	21	21	20	19	12	13	11	13	12	11	368720	311990	348060	296680	304560	296680	1.14825	0.971583	1.08391	0.923906	0.948445	0.923906	1.1457	0.0548122
P26043	Radixin OS=Mus musculus OX=10090 GN=Rdx PE=1 SV=3	Rdx	68.542	43.9	144	27	17	26	24	21	22	26	25	24	23	23	22	22	23	14	14	13	14	14	15	710930	758480	757070	674180	724450	713390	0.983192	1.04895	1.047	0.932368	1.00189	0.986594	1.0542	0.15854
P26187	Methylated-DNA--protein-cysteine methyltransferase OS=Mus musculus OX=10090 GN=Mgmt PE=1 SV=3	Mgmt	22.434	12.8	2	2	2	1	0	0	0	1	0	1	1	0	1	2	0	1	1	0	1	2	0	0	0	0	0	0	0
P26231	Catenin alpha-1 OS=Mus musculus OX=10090 GN=Ctnna1 PE=1 SV=1	Ctnna1	100.11	51	158	33	22	29	24	25	25	28	27	28	26	26	26	26	28	18	18	18	18	17	19	420970	427920	441290	368270	392310	397320	1.03175	1.04879	1.08156	0.902593	0.961513	0.973792	1.1142	0.0163547
P26262	Plasma kallikrein OS=Mus musculus OX=10090 GN=Klkb1 PE=1 SV=2	Klkb1	71.382	16	36	9	9	6	7	5	5	6	7	7	7	6	8	7	7	7	7	6	8	7	7	60295	63827	64211	52930	50101	50949	1.05684	1.11875	1.12548	0.927747	0.878161	0.893025	1.2231	0.00145914
P26350	Prothymosin alpha OS=Mus musculus OX=10090 GN=Ptma PE=1 SV=2	Ptma	12.254	37.8	33	6	6	3	3	3	7	7	10	3	3	3	5	5	5	3	3	3	5	5	5	241370	614280	228600	3054800	5115500	3413300	0.114322	0.290948	0.108274	1.44687	2.42291	1.61668	0.0936	0.00234811
P26369	Splicing factor U2AF 65 kDa subunit OS=Mus musculus OX=10090 GN=U2af2 PE=1 SV=3	U2af2	53.516	41.3	80	12	12	13	12	13	15	14	13	10	11	11	12	12	12	10	11	11	12	12	12	1006400	1050100	990050	1040400	1067100	1199700	0.950368	0.991635	0.934928	0.982475	1.00769	1.13291	0.9212	0.163895
P26443	Glutamate dehydrogenase 1, mitochondrial OS=Mus musculus OX=10090 GN=Glud1 PE=1 SV=1	Glud1	61.336	51.4	129	22	22	21	21	22	24	21	20	19	19	20	18	18	20	19	19	20	18	18	20	888790	961560	913120	777080	836800	799980	1.03002	1.11435	1.05821	0.900557	0.969766	0.927096	1.1448	0.0128308
P26450	Phosphatidylinositol 3-kinase regulatory subunit alpha OS=Mus musculus OX=10090 GN=Pik3r1 PE=1 SV=2	Pik3r1	83.516	3.2	7	2	2	2	1	1	1	1	1	2	1	1	1	1	1	2	1	1	1	1	1	0	0	0	0	0	0
P26516	26S proteasome non-ATPase regulatory subunit 7 OS=Mus musculus OX=10090 GN=Psmd7 PE=1 SV=2	Psmd7	36.539	41.1	55	9	9	8	8	6	10	12	11	8	9	9	9	9	9	8	9	9	9	9	9	429480	462000	440670	428350	425700	460220	0.973723	1.04745	0.999093	0.971161	0.965153	1.04342	1.0136	0.698836
P26618	Platelet-derived growth factor receptor alpha OS=Mus musculus OX=10090 GN=Pdgfra PE=1 SV=3	Pdgfra	122.68	14.5	33	12	12	5	5	5	5	7	6	9	8	6	8	9	9	9	8	6	8	9	9	156320	149890	159820	175720	154760	130440	1.01184	0.970214	1.03449	1.13741	1.00174	0.844317	1.0111	0.848036
P26638	Serine--tRNA ligase, cytoplasmic OS=Mus musculus OX=10090 GN=Sars1 PE=1 SV=3	Sars1	58.388	46.5	139	22	22	25	21	24	27	21	21	21	19	22	21	19	20	21	19	22	21	19	20	437330	414940	447800	392290	414480	405620	1.04439	0.990917	1.06939	0.936827	0.989819	0.96866	1.0723	0.065487
P26645	Myristoylated alanine-rich C-kinase substrate OS=Mus musculus OX=10090 GN=Marcks PE=1 SV=2	Marcks	29.661	67.3	108	16	16	17	17	17	19	19	19	14	14	15	14	15	14	14	14	15	14	15	14	1389900	1534300	1357400	1706400	2144400	1467200	0.868724	0.958977	0.84841	1.06654	1.34031	0.917038	0.8051	0.151935
P26883	Peptidyl-prolyl cis-trans isomerase FKBP1A OS=Mus musculus OX=10090 GN=Fkbp1a PE=1 SV=2	Fkbp1a	11.922	41.7	53	6	6	11	9	8	8	9	8	6	5	5	5	5	5	6	5	5	5	5	5	2780300	2963000	3023400	2191500	2592800	2361100	1.04837	1.11726	1.14004	0.826352	0.977671	0.890304	1.2269	0.0197322
P27046	Alpha-mannosidase 2 OS=Mus musculus OX=10090 GN=Man2a1 PE=1 SV=2	Man2a1	131.63	33.9	141	31	31	26	26	23	22	21	23	28	27	29	23	26	27	28	27	29	23	26	27	240260	237130	249180	201930	208430	211240	1.06927	1.05534	1.10897	0.898685	0.927613	0.940119	1.1689	0.00144713
P27048	Small nuclear ribonucleoprotein-associated protein B OS=Mus musculus OX=10090 GN=Snrpb PE=1 SV=1	Snrpb	23.656	22.5	42	6	6	8	8	7	6	7	6	6	6	5	6	5	6	6	6	5	6	5	6	742250	723390	810020	573500	648170	663120	1.07044	1.04324	1.16817	0.827074	0.934759	0.95632	1.2074	0.0287336
P27106	Muellerian-inhibiting factor OS=Mus musculus OX=10090 GN=Amh PE=2 SV=1	Amh	59.778	9.5	10	4	4	2	2	1	3	1	1	4	3	2	4	3	2	4	3	2	4	3	2	43936	75303	92223	82302	105110	56156	0.579338	0.992941	1.21605	1.08523	1.38597	0.74047	0.8682	0.617466
P27546	Microtubule-associated protein 4 OS=Mus musculus OX=10090 GN=Map4 PE=1 SV=3	Map4	117.43	61.2	294	47	47	46	45	46	48	54	55	40	42	44	43	44	43	40	42	44	43	44	43	1609300	1807600	1634500	1802400	1948300	1803400	0.910452	1.02264	0.924709	1.0197	1.10224	1.02026	0.9095	0.099199
P27600	Guanine nucleotide-binding protein subunit alpha-12 OS=Mus musculus OX=10090 GN=Gna12 PE=1 SV=3	Gna12	44.095	7.1	7	3	2	1	1	2	1	1	1	2	3	3	2	2	2	2	2	2	2	2	1	20553	20807	25098	21024	21085	0	0.946558	0.958256	1.15588	0.96825	0.971059		1.0522	0.61571
P27601	Guanine nucleotide-binding protein subunit alpha-13 OS=Mus musculus OX=10090 GN=Gna13 PE=1 SV=1	Gna13	44.054	36.6	51	12	11	7	8	9	8	9	10	10	11	11	10	9	11	10	10	10	10	9	10	161300	156190	160800	149500	158760	153920	1.02906	0.996459	1.02587	0.953778	1.01286	0.981977	1.0349	0.16248
P27612	Phospholipase A-2-activating protein OS=Mus musculus OX=10090 GN=Plaa PE=1 SV=4	Plaa	87.22	56.9	200	37	37	37	33	37	32	28	33	33	34	34	31	30	33	33	34	34	31	30	33	581590	580740	563850	543290	590850	539610	1.02636	1.02486	0.99505	0.958767	1.0427	0.952273	1.0313	0.363819
P27641	X-ray repair cross-complementing protein 5 OS=Mus musculus OX=10090 GN=Xrcc5 PE=1 SV=4	Xrcc5	83.056	35.7	97	20	20	14	16	14	20	14	19	17	17	16	16	16	19	17	17	16	16	16	19	212700	203080	207100	188830	189660	182570	1.07793	1.02917	1.04955	0.956957	0.961164	0.925233	1.1102	0.0043994
P27659	60S ribosomal protein L3 OS=Mus musculus OX=10090 GN=Rpl3 PE=1 SV=3	Rpl3	46.109	37.7	111	13	13	19	17	17	18	20	20	13	13	13	13	13	13	13	13	13	13	13	13	1475800	1887900	1501000	1879600	1783700	1693000	0.866334	1.10825	0.881127	1.10337	1.04708	0.993836	0.9082	0.296897
P27661	Histone H2AX OS=Mus musculus OX=10090 GN=H2ax PE=1 SV=2	H2ax	15.142	27.3	9	3	0	1	1	1	2	2	2	3	3	3	3	3	3	0	0	0	0	0	0	0	0	0	1032300	226150	781140				1.51839	0.33264	1.14897
P27773	Protein disulfide-isomerase A3 OS=Mus musculus OX=10090 GN=Pdia3 PE=1 SV=2	Pdia3	56.678	63.8	216	27	26	35	39	35	33	36	38	25	26	25	25	26	26	25	26	25	25	26	26	5999500	5861000	5927900	5180300	5466500	5498800	1.06079	1.03631	1.04814	0.915949	0.966553	0.972264	1.1017	0.00848899
P27786	Steroid 17-alpha-hydroxylase/17,20 lyase OS=Mus musculus OX=10090 GN=Cyp17a1 PE=1 SV=1	Cyp17a1	57.637	37.3	78	15	15	13	14	13	14	11	13	14	14	14	14	13	14	14	14	14	14	13	14	317680	334910	308460	278880	241520	258400	1.09554	1.15496	1.06375	0.961738	0.832899	0.891111	1.234	0.0116603
P27808	Alpha-1,3-mannosyl-glycoprotein 2-beta-N-acetylglucosaminyltransferase OS=Mus musculus OX=10090 GN=Mgat1 PE=1 SV=1	Mgat1	51.69	3.6	2	1	1	1	0	0	0	1	0	1	0	0	0	1	0	1	0	0	0	1	0	0	0	0	0	0	0
P28028	Serine/threonine-protein kinase B-raf OS=Mus musculus OX=10090 GN=Braf PE=1 SV=3	Braf	88.779	9.1	6	6	4	2	1	0	1	1	1	5	4	3	5	3	4	4	2	2	3	1	2	23926	21573	0	24715	0	23330	1.02309	0.922475		1.05683		0.997605	0.947	0.448697
P28271	Cytoplasmic aconitate hydratase OS=Mus musculus OX=10090 GN=Aco1 PE=1 SV=3	Aco1	98.124	36.2	128	25	24	21	18	22	23	22	22	21	21	21	21	20	21	20	20	20	20	19	20	534920	552730	564070	595870	555980	597500	0.943679	0.975099	0.995104	1.0512	0.980833	1.05408	0.9442	0.112643
P28352	DNA-(apurinic or apyrimidinic site) endonuclease OS=Mus musculus OX=10090 GN=Apex1 PE=1 SV=2	Apex1	35.49	52.4	72	11	11	11	12	12	13	12	12	10	10	10	11	10	11	10	10	10	11	10	11	1002500	968110	962390	861740	927700	845360	1.08032	1.04326	1.0371	0.928632	0.999713	0.910981	1.1132	0.0255264
P28474	Alcohol dehydrogenase class-3 OS=Mus musculus OX=10090 GN=Adh5 PE=1 SV=3	Adh5	39.547	51.9	68	13	13	10	9	9	18	12	10	9	11	11	12	11	12	9	11	11	12	11	12	1287400	1361200	1256700	1114100	1136700	1225900	1.04638	1.10637	1.02143	0.905527	0.923896	0.996397	1.1233	0.0359755
P28574	Protein max OS=Mus musculus OX=10090 GN=Max PE=1 SV=2	Max	18.245	36.2	9	5	5	0	1	3	2	2	1	2	3	4	3	3	2	2	3	4	3	3	2	18496	16195	19871	34201	31500	24120	0.768622	0.673002	0.825762	1.42126	1.30902	1.00233	0.6075	0.0154541
P28653	Biglycan OS=Mus musculus OX=10090 GN=Bgn PE=1 SV=1	Bgn	41.639	41.7	51	11	10	5	9	7	11	10	9	6	8	8	10	9	9	5	7	7	9	8	9	396330	515220	444770	447310	504120	512940	0.843049	1.09594	0.946088	0.951491	1.07233	1.09109	0.9262	0.407922
P28654	Decorin OS=Mus musculus OX=10090 GN=Dcn PE=1 SV=1	Dcn	39.809	38.7	32	10	9	4	7	3	6	6	6	6	8	6	9	9	8	5	7	5	8	8	8	433140	589030	437050	497100	595850	501840	0.85096	1.15723	0.858642	0.976618	1.17063	0.98593	0.915	0.458468
P28656	Nucleosome assembly protein 1-like 1 OS=Mus musculus OX=10090 GN=Nap1l1 PE=1 SV=2	Nap1l1	45.345	45.3	55	10	9	9	7	7	11	9	12	8	8	7	10	8	9	7	7	6	9	7	8	1458800	1547200	1443400	1774500	1706300	1815500	0.898119	0.952543	0.888638	1.09248	1.05049	1.11772	0.8401	0.00346994
P28658	Ataxin-10 OS=Mus musculus OX=10090 GN=Atxn10 PE=1 SV=2	Atxn10	53.706	54.1	108	19	19	16	14	18	20	20	20	15	14	16	19	19	19	15	14	16	19	19	19	605100	582220	590850	594450	633750	609210	1.00415	0.966185	0.980507	0.986481	1.0517	1.01097	0.9678	0.209159
P28659	CUGBP Elav-like family member 1 OS=Mus musculus OX=10090 GN=Celf1 PE=1 SV=2	Celf1	52.107	18.3	53	7	7	9	9	9	9	9	8	7	6	7	5	6	6	7	6	7	5	6	6	209180	192610	184360	181140	199380	183910	1.09082	1.00442	0.961393	0.944602	1.03972	0.959047	1.0385	0.476618
P28660	Nck-associated protein 1 OS=Mus musculus OX=10090 GN=Nckap1 PE=1 SV=2	Nckap1	128.78	30.1	125	29	29	24	18	21	22	18	22	28	24	25	22	24	22	28	24	25	22	24	22	345890	299650	329240	295090	314610	299530	1.10156	0.954294	1.04853	0.939772	1.00194	0.953912	1.0721	0.214805
P28662	Brain protein I3 OS=Mus musculus OX=10090 GN=Bri3 PE=2 SV=2	Bri3	13.643	12.8	1	1	1	0	0	0	0	1	0	1	0	1	1	1	0	1	0	1	1	1	0	0	0	0	0	0	0
P28665	Murinoglobulin-1 OS=Mus musculus OX=10090 GN=Mug1 PE=1 SV=3	Mug1	165.3	15.2	46	16	16	8	6	8	12	6	6	10	11	10	13	7	9	10	11	10	13	7	9	151770	122910	156730	113510	72901	102080	1.26492	1.02439	1.30626	0.946047	0.607592	0.850784	1.4954	0.0545136
P28667	MARCKS-related protein OS=Mus musculus OX=10090 GN=Marcksl1 PE=1 SV=2	Marcksl1	20.165	65.5	34	6	6	5	5	5	6	6	7	5	5	5	6	5	6	5	5	5	6	5	6	1030900	1557500	999530	1917600	2166900	1781100	0.654295	0.98852	0.634385	1.21707	1.3753	1.13044	0.6117	0.0296855
P28700	Retinoic acid receptor RXR-alpha OS=Mus musculus OX=10090 GN=Rxra PE=1 SV=1	Rxra	51.216	15.6	7	5	2	1	2	1	1	1	1	2	3	2	2	3	2	1	2	1	2	1	1	0	17120	0	22758	0	0		0.858619		1.14138			0.7523
P28704	Retinoic acid receptor RXR-beta OS=Mus musculus OX=10090 GN=Rxrb PE=1 SV=2	Rxrb	55.865	20.6	24	7	4	4	4	3	2	7	4	5	4	4	4	6	4	4	3	3	4	4	3	47455	44941	52810	34454	40046	36209	1.1126	1.05366	1.23815	0.807784	0.93889	0.84893	1.3116	0.0139268
P28738	Kinesin heavy chain isoform 5C OS=Mus musculus OX=10090 GN=Kif5c PE=1 SV=3	Kif5c	109.27	25.6	18	19	7	2	1	3	4	4	4	14	12	13	15	13	15	4	4	4	4	4	6	42048	23582	35479	40315	46113	42922	1.09472	0.613957	0.923696	1.0496	1.20055	1.11747	0.7817	0.195735
P28740	Kinesin-like protein KIF2A OS=Mus musculus OX=10090 GN=Kif2a PE=1 SV=2	Kif2a	79.755	32.6	76	18	17	11	13	12	14	14	12	15	16	13	17	14	15	14	15	12	16	13	14	364390	388630	375130	389810	370290	365640	0.97003	1.03456	0.99862	1.0377	0.985736	0.973357	1.0021	0.939651
P28741	Kinesin-like protein KIF3A OS=Mus musculus OX=10090 GN=Kif3a PE=1 SV=2	Kif3a	80.169	9.4	19	6	6	3	3	2	4	3	4	4	4	4	4	3	5	4	4	4	4	3	5	62747	69057	66157	71431	61843	61227	0.959283	1.05575	1.01141	1.09204	0.945462	0.936045	1.0178	0.750851
P28798	Progranulin OS=Mus musculus OX=10090 GN=Grn PE=1 SV=2	Grn	63.458	22.6	25	8	8	3	4	3	5	7	3	3	5	3	5	6	5	3	5	3	5	6	5	35161	19037	25758	45974	59919	35163	0.954545	0.516814	0.699274	1.24809	1.62667	0.9546	0.5668	0.0702802
P28867	Protein kinase C delta type OS=Mus musculus OX=10090 GN=Prkcd PE=1 SV=3	Prkcd	77.546	14.7	9	7	7	1	1	1	3	1	2	4	5	4	6	2	4	4	5	4	6	2	4	36132	34427	32389	35453	37371	34192	1.03252	0.983797	0.925559	1.01312	1.06793	0.977082	0.962	0.392664
P29037	TATA-box-binding protein OS=Mus musculus OX=10090 GN=Tbp PE=1 SV=1	Tbp	34.709	8.2	7	2	2	1	1	2	1	1	1	1	1	2	1	1	1	1	1	2	1	1	1	0	0	0	0	0	0
P29341	Polyadenylate-binding protein 1 OS=Mus musculus OX=10090 GN=Pabpc1 PE=1 SV=2	Pabpc1	70.67	53	140	26	26	21	26	22	23	24	24	22	23	23	22	22	23	22	23	23	22	22	23	1041600	993270	1091700	869380	970070	904050	1.06465	1.01526	1.11586	0.888623	0.991542	0.924061	1.1396	0.0358152
P29351	Tyrosine-protein phosphatase non-receptor type 6 OS=Mus musculus OX=10090 GN=Ptpn6 PE=1 SV=2	Ptpn6	67.558	6.6	7	2	2	0	1	1	1	2	2	1	1	1	2	2	2	1	1	1	2	2	2	0	0	0	33989	17811	16475				1.49348	0.782614	0.723911
P29387	Guanine nucleotide-binding protein subunit beta-4 OS=Mus musculus OX=10090 GN=Gnb4 PE=1 SV=4	Gnb4	37.379	37.1	3	8	3	0	0	1	1	1	0	4	4	5	5	4	5	1	1	1	2	1	1	0	0	0	0	0	0
P29391	Ferritin light chain 1 OS=Mus musculus OX=10090 GN=Ftl1 PE=1 SV=2	Ftl1	20.802	57.4	62	8	8	10	12	10	9	11	10	7	8	7	7	8	8	7	8	7	7	8	8	418350	520200	413680	329260	473690	331880	1.00926	1.25498	0.997998	0.794335	1.14277	0.800656	1.1916	0.26151
P29416	Beta-hexosaminidase subunit alpha OS=Mus musculus OX=10090 GN=Hexa PE=1 SV=2	Hexa	60.612	22.2	32	8	8	6	5	5	5	5	6	8	8	7	7	7	6	8	8	7	7	7	6	114890	95901	107070	78114	76659	96587	1.21102	1.01087	1.1286	0.823378	0.808041	1.0181	1.2646	0.0590846
P29533	Vascular cell adhesion protein 1 OS=Mus musculus OX=10090 GN=Vcam1 PE=1 SV=1	Vcam1	81.317	29.5	66	17	17	11	11	9	11	11	13	10	13	10	13	13	15	10	13	10	13	13	15	179450	174190	178830	149250	172440	147230	1.0752	1.04369	1.07149	0.894257	1.0332	0.882154	1.1355	0.0653626
P29594	Caspase-2 OS=Mus musculus OX=10090 GN=Casp2 PE=1 SV=5	Casp2	50.66	41.6	40	13	13	6	4	7	6	9	8	7	7	8	9	10	9	7	7	8	9	10	9	50610	49198	50112	45010	53764	54922	1.00015	0.972241	0.990304	0.889479	1.06247	1.08536	0.9754	0.757436
P29595	NEDD8 OS=Mus musculus OX=10090 GN=Nedd8 PE=1 SV=2	Nedd8	8.9723	30.9	10	2	2	1	1	1	4	1	2	1	1	1	2	1	2	1	1	1	2	1	2	0	0	0	945130	0	799700				1.08335		0.916651
P29699	Alpha-2-HS-glycoprotein OS=Mus musculus OX=10090 GN=Ahsg PE=1 SV=1	Ahsg	37.325	37.1	95	8	8	15	16	14	16	17	17	8	8	7	8	8	8	8	8	7	8	8	8	4747500	4715500	4931200	3741400	3864400	3896900	1.09994	1.09252	1.1425	0.866837	0.895335	0.902865	1.2514	0.00027462
P29758	Ornithine aminotransferase, mitochondrial OS=Mus musculus OX=10090 GN=Oat PE=1 SV=1	Oat	48.354	50.8	140	18	18	23	24	21	24	22	26	14	15	15	18	17	17	14	15	15	18	17	17	1279600	1338800	1294500	1162100	1212000	1177100	1.0286	1.07619	1.04058	0.934151	0.974263	0.946209	1.1019	0.00621906
P29788	Vitronectin OS=Mus musculus OX=10090 GN=Vtn PE=1 SV=2	Vtn	54.848	33.5	49	12	12	7	10	7	10	7	8	6	8	7	9	9	9	6	8	7	9	9	9	378430	353140	315910	335270	310670	330290	1.12199	1.04701	0.936626	0.994026	0.92109	0.979261	1.073	0.301244
P30115	Glutathione S-transferase A3 OS=Mus musculus OX=10090 GN=Gsta3 PE=1 SV=2	Gsta3	25.36	29	22	6	4	4	4	5	2	4	3	6	6	6	5	6	4	4	4	4	3	4	3	553000	516680	595840	536070	450670	497810	1.05331	0.984131	1.13491	1.02106	0.8584	0.948188	1.1219	0.149181
P30285	Cyclin-dependent kinase 4 OS=Mus musculus OX=10090 GN=Cdk4 PE=1 SV=1	Cdk4	33.75	47.9	35	11	10	7	4	6	6	7	5	8	8	7	7	9	7	7	7	6	6	8	6	74103	84673	82469	77670	65879	68759	0.9803	1.12013	1.09097	1.02749	0.871506	0.909605	1.1363	0.114858
P30412	Peptidyl-prolyl cis-trans isomerase C OS=Mus musculus OX=10090 GN=Ppic PE=1 SV=1	Ppic	22.794	53.8	35	9	9	7	7	6	5	4	6	8	8	8	7	6	6	8	8	8	7	6	6	505660	553760	516260	403650	484460	468680	1.03461	1.13302	1.0563	0.825891	0.991233	0.958946	1.1613	0.0719512
P30415	NK-tumor recognition protein OS=Mus musculus OX=10090 GN=Nktr PE=1 SV=4	Nktr	163.45	3.4	3	3	3	2	0	0	1	0	0	2	1	2	2	1	2	2	1	2	2	1	2	50985	0	55220	0	0	52129	0.966028		1.04627			0.987703	1.0187
P30416	Peptidyl-prolyl cis-trans isomerase FKBP4 OS=Mus musculus OX=10090 GN=Fkbp4 PE=1 SV=5	Fkbp4	51.572	71.8	227	28	28	37	40	36	41	37	36	26	26	27	26	26	25	26	26	27	26	26	25	1365800	1443300	1416800	1283100	1351700	1308500	1.00313	1.06005	1.04059	0.942393	0.992778	0.961049	1.0717	0.0357398
P30677	Guanine nucleotide-binding protein subunit alpha-14 OS=Mus musculus OX=10090 GN=Gna14 PE=1 SV=2	Gna14	41.527	36.6	26	11	8	4	7	4	3	3	5	6	9	8	6	7	9	5	7	6	5	6	7	1022900	1071400	1118600	744350	724500	861380	1.10721	1.15971	1.2108	0.8057	0.784214	0.932376	1.3788	0.00559985
P30681	High mobility group protein B2 OS=Mus musculus OX=10090 GN=Hmgb2 PE=1 SV=3	Hmgb2	24.162	35.7	50	7	6	9	9	7	9	9	7	6	7	6	6	7	6	5	6	5	6	6	5	1145600	2286800	1358300	1910300	2383800	1759900	0.633821	1.26521	0.751501	1.0569	1.31888	0.973692	0.7913	0.298725
P30999	Catenin delta-1 OS=Mus musculus OX=10090 GN=Ctnnd1 PE=1 SV=2	Ctnnd1	104.92	50.3	194	33	33	35	29	31	34	33	32	29	24	26	28	30	28	29	24	26	28	30	28	376390	391720	394380	311190	327070	304900	1.07251	1.1162	1.12378	0.886729	0.931978	0.868805	1.2325	0.00118798
P31001	Desmin OS=Mus musculus OX=10090 GN=Des PE=1 SV=3	Des	53.497	51	80	23	18	11	13	13	15	14	14	18	20	19	21	20	21	13	15	14	17	16	17	246460	265950	252230	212600	215060	222120	1.04549	1.12817	1.06997	0.901854	0.912289	0.942238	1.1768	0.00337693
P31230	Aminoacyl tRNA synthase complex-interacting multifunctional protein 1 OS=Mus musculus OX=10090 GN=Aimp1 PE=1 SV=2	Aimp1	33.997	68.4	108	16	16	17	16	17	19	20	19	13	14	14	14	15	14	13	14	14	14	15	14	457780	476240	483550	423820	437460	436080	1.0117	1.05249	1.06865	0.936643	0.966787	0.963738	1.0927	0.00994181
P31254	Ubiquitin-like modifier-activating enzyme 1 Y OS=Mus musculus OX=10090 GN=Uba1y PE=1 SV=2	Uba1y	118.04	40.1	136	29	21	22	22	23	23	22	24	25	24	26	25	25	27	17	16	18	17	17	19	907730	887330	821660	1010000	1034200	1014800	0.959593	0.938027	0.868605	1.06771	1.09329	1.07278	0.8554	0.00715306
P31266	Recombining binding protein suppressor of hairless OS=Mus musculus OX=10090 GN=Rbpj PE=1 SV=1	Rbpj	58.537	23.8	30	10	10	6	6	3	3	9	3	7	8	8	6	9	7	7	8	8	6	9	7	65688	55817	51106	48938	57728	53246	1.18527	1.00715	0.92215	0.883031	1.04164	0.960764	1.0794	0.450396
P31324	cAMP-dependent protein kinase type II-beta regulatory subunit OS=Mus musculus OX=10090 GN=Prkar2b PE=1 SV=3	Prkar2b	46.167	54.3	88	17	14	17	13	14	17	18	9	16	13	14	16	16	11	13	11	12	13	14	10	594910	585250	598910	575920	628240	572210	1.00394	0.987641	1.01069	0.971897	1.06019	0.965636	1.0015	0.942106
P31428	Dipeptidase 1 OS=Mus musculus OX=10090 GN=Dpep1 PE=1 SV=2	Dpep1	45.722	27.8	46	8	8	7	9	9	9	7	5	8	8	7	6	8	8	8	8	7	6	8	8	106900	147750	100900	196130	144960	193030	0.720941	0.996437	0.680477	1.32272	0.977621	1.30181	0.6657	0.0554872
P31532	Serum amyloid A-4 protein OS=Mus musculus OX=10090 GN=Saa4 PE=1 SV=2	Saa4	15.088	36.9	13	4	4	2	1	3	3	1	3	3	2	4	4	2	3	3	2	4	4	2	3	48567	27210	34957	31177	25416	34543	1.44351	0.808738	1.03899	0.926646	0.755417	1.02669	1.215	0.411494
P31750	RAC-alpha serine/threonine-protein kinase OS=Mus musculus OX=10090 GN=Akt1 PE=1 SV=2	Akt1	55.707	40.8	70	16	11	12	8	15	12	14	9	15	11	15	13	14	10	11	8	11	10	10	7	325530	309240	314220	286160	320860	298730	1.05307	1.00038	1.01649	0.925715	1.03797	0.966378	1.0477	0.264643
P31786	Acyl-CoA-binding protein OS=Mus musculus OX=10090 GN=Dbi PE=1 SV=2	Dbi	10	39.1	36	3	3	8	5	8	5	4	6	3	3	3	3	3	3	3	3	3	3	3	3	3923900	3612700	3293500	3094800	3232600	3080100	1.16335	1.07109	0.97645	0.91754	0.958394	0.913181	1.1512	0.0588113
P31938	Dual specificity mitogen-activated protein kinase kinase 1 OS=Mus musculus OX=10090 GN=Map2k1 PE=1 SV=2	Map2k1	43.474	41.2	39	14	10	5	3	7	9	6	9	8	8	7	11	10	11	6	5	6	8	8	9	103070	149690	126670	129270	132320	128200	0.803957	1.1676	0.98804	1.00832	1.03211	0.999974	0.9734	0.740982
P32020	Non-specific lipid-transfer protein OS=Mus musculus OX=10090 GN=Scp2 PE=1 SV=3	Scp2	59.125	28.5	60	14	14	12	8	10	12	9	9	10	7	9	10	10	7	10	7	9	10	10	7	597500	641020	566610	672700	671880	676840	0.936875	1.00511	0.88844	1.05479	1.0535	1.06128	0.893	0.0330239
P32037	Solute carrier family 2, facilitated glucose transporter member 3 OS=Mus musculus OX=10090 GN=Slc2a3 PE=1 SV=1	Slc2a3	53.478	7.7	5	3	3	0	0	0	3	0	2	1	0	0	3	1	3	1	0	0	3	1	3	0	0	0	32221	0	29069				1.05143		0.948572
P32067	Lupus La protein homolog OS=Mus musculus OX=10090 GN=Ssb PE=1 SV=1	Ssb	47.756	45.1	116	20	20	20	20	22	18	19	17	18	16	20	15	17	16	18	16	20	15	17	16	1158400	1225200	1212900	1099300	1265400	1206500	0.969683	1.0256	1.0153	0.920212	1.05925	1.00995	1.0071	0.859384
P32233	Developmentally-regulated GTP-binding protein 1 OS=Mus musculus OX=10090 GN=Drg1 PE=1 SV=1	Drg1	40.512	42	62	12	12	8	11	11	11	10	11	11	12	11	11	12	12	11	12	11	11	12	12	242210	247080	246980	258120	249060	258260	0.967737	0.987195	0.986795	1.0313	0.995106	1.03186	0.9619	0.0472257
P32261	Antithrombin-III OS=Mus musculus OX=10090 GN=Serpinc1 PE=1 SV=1	Serpinc1	52.003	38.7	74	16	16	15	11	13	13	9	13	13	11	11	14	12	14	13	11	11	14	12	14	735690	739060	773350	631810	621210	697780	1.05126	1.05608	1.10508	0.902822	0.887675	0.99709	1.1524	0.0225798
P32507	Nectin-2 OS=Mus musculus OX=10090 GN=Nectin2 PE=1 SV=2	Nectin2	57.317	50.6	80	17	17	14	15	14	14	13	10	16	16	14	16	15	15	16	16	14	16	15	15	371170	354670	389920	349590	365490	356730	1.01803	0.972778	1.06946	0.958845	1.00246	0.978428	1.041	0.260351
P32883	GTPase KRas OS=Mus musculus OX=10090 GN=Kras PE=1 SV=1	Kras	21.656	31.7	18	5	3	3	2	3	3	3	4	5	4	4	4	4	4	3	2	2	2	2	2	181900	195600	190320	183320	185080	225910	0.939138	1.00987	0.98261	0.946469	0.955556	1.16636	0.9554	0.593486
P32921	Tryptophan--tRNA ligase, cytoplasmic OS=Mus musculus OX=10090 GN=Wars1 PE=1 SV=2	Wars1	54.357	41.6	73	15	15	15	14	13	10	12	9	14	15	14	12	12	11	14	15	14	12	12	11	311410	303330	301920	264420	292220	278390	1.06666	1.03899	1.03416	0.905708	1.00093	0.953559	1.0978	0.0365916
P33174	Chromosome-associated kinesin KIF4 OS=Mus musculus OX=10090 GN=Kif4 PE=1 SV=3	Kif4	139.52	25.1	63	21	21	7	12	9	11	13	11	12	17	12	17	17	16	12	17	12	17	17	16	38967	43294	42243	48602	53422	43154	0.866954	0.963223	0.93984	1.08132	1.18856	0.960109	0.8576	0.0956488
P33215	Protein NEDD1 OS=Mus musculus OX=10090 GN=Nedd1 PE=1 SV=2	Nedd1	71.292	11.5	18	5	5	3	4	3	3	3	2	5	5	5	4	5	4	5	5	5	4	5	4	70685	59204	59816	44967	56277	52910	1.23338	1.03305	1.04373	0.78463	0.981978	0.923227	1.2306	0.0772496
P33242	Steroidogenic factor 1 OS=Mus musculus OX=10090 GN=Nr5a1 PE=1 SV=3	Nr5a1	52.077	9.7	12	3	3	3	3	3	0	2	1	3	3	3	2	2	2	3	3	3	2	2	2	62236	51125	53911	14161	34354	23598	1.5599	1.28141	1.35124	0.354935	0.861056	0.591466	2.3196	0.0267446
P33434	72 kDa type IV collagenase OS=Mus musculus OX=10090 GN=Mmp2 PE=1 SV=1	Mmp2	74.102	5	2	2	2	0	0	1	1	0	0	0	0	1	1	0	0	0	0	1	1	0	0	0	0	0	0	0	0
P33609	DNA polymerase alpha catalytic subunit OS=Mus musculus OX=10090 GN=Pola1 PE=1 SV=2	Pola1	167.34	9.6	29	9	9	6	3	6	5	4	5	8	5	7	6	6	6	8	5	7	6	6	6	72869	62763	63867	76231	63739	64458	1.08241	0.932292	0.948691	1.13235	0.94679	0.95747	0.9759	0.77099
P33610	DNA primase large subunit OS=Mus musculus OX=10090 GN=Prim2 PE=1 SV=1	Prim2	58.408	16.2	29	7	7	5	5	6	5	5	3	6	5	6	6	5	4	6	5	6	6	5	4	143850	142270	144390	124560	187710	112740	1.00886	0.997779	1.01265	0.873574	1.31646	0.790677	1.0129	0.819224
P33611	DNA polymerase alpha subunit B OS=Mus musculus OX=10090 GN=Pola2 PE=1 SV=2	Pola2	66.213	20.8	21	8	8	2	4	4	5	4	2	3	5	5	6	5	4	3	5	5	6	5	4	49856	48364	50197	53476	50813	45440	1.00332	0.973295	1.01018	1.07617	1.02258	0.914451	0.9912	0.899578
P33622	Apolipoprotein C-III OS=Mus musculus OX=10090 GN=Apoc3 PE=1 SV=2	Apoc3	10.982	46.5	21	3	3	3	3	3	4	5	3	3	3	3	3	3	3	3	3	3	3	3	3	738280	951510	782830	802710	748300	857030	0.907599	1.16973	0.962366	0.986805	0.919917	1.05358	1.0268	0.810921
P34022	Ran-specific GTPase-activating protein OS=Mus musculus OX=10090 GN=Ranbp1 PE=1 SV=2	Ranbp1	23.596	43.3	48	5	5	8	8	8	8	8	8	5	5	5	5	5	5	5	5	5	5	5	5	1634600	1438100	1481600	1470800	1497100	1505700	1.08637	0.95577	0.984681	0.977503	0.994982	1.0007	1.018	0.69783
P34152	Focal adhesion kinase 1 OS=Mus musculus OX=10090 GN=Ptk2 PE=1 SV=4	Ptk2	119.24	26.9	77	20	19	12	13	10	13	15	14	15	15	13	16	16	15	15	14	13	16	16	15	155920	151540	159810	147000	160660	152980	1.0082	0.97988	1.03336	0.950523	1.03885	0.989191	1.0144	0.648732
P34884	Macrophage migration inhibitory factor OS=Mus musculus OX=10090 GN=Mif PE=1 SV=2	Mif	12.504	89.6	56	6	6	8	9	7	12	9	11	5	5	5	6	5	6	5	5	5	6	5	6	3669300	3554200	3280700	3662500	3216800	4030000	1.02813	0.995876	0.919243	1.02622	0.901338	1.12919	0.9629	0.66061
P34914	Bifunctional epoxide hydrolase 2 OS=Mus musculus OX=10090 GN=Ephx2 PE=1 SV=2	Ephx2	62.515	8.7	12	3	3	4	1	2	1	3	1	3	1	2	2	3	2	3	1	2	2	3	2	63560	0	68683	79941	71582	76128	0.883038		0.954212	1.11062	0.994487	1.05764	0.8714	0.0719967
P34928	Apolipoprotein C-I OS=Mus musculus OX=10090 GN=Apoc1 PE=1 SV=1	Apoc1	9.6963	20.5	11	2	2	1	2	2	2	2	2	2	2	2	2	2	2	2	2	2	2	2	2	140760	206860	154460	125110	106970	164650	0.939642	1.38089	1.0311	0.835171	0.714078	1.09912	1.2655	0.237325
P35123	Ubiquitin carboxyl-terminal hydrolase 4 OS=Mus musculus OX=10090 GN=Usp4 PE=1 SV=3	Usp4	108.34	37.5	132	28	26	22	18	21	23	25	23	22	22	22	22	26	23	20	21	20	21	24	21	132230	124800	136310	120540	130640	123910	1.03247	0.974454	1.06433	0.941192	1.02005	0.967505	1.0487	0.247378
P35175	Stefin-1 OS=Mus musculus OX=10090 GN=Stfa1 PE=3 SV=1	Stfa1	11.006	12.4	1	1	1	1	0	0	0	0	0	1	0	1	0	0	0	1	0	1	0	0	0	0	0	0	0	0	0
P35235	Tyrosine-protein phosphatase non-receptor type 11 OS=Mus musculus OX=10090 GN=Ptpn11 PE=1 SV=3	Ptpn11	68.034	49.2	84	22	22	14	12	17	15	15	11	15	18	20	15	16	14	15	18	20	15	16	14	146700	141160	154270	121600	144680	135390	1.04314	1.00375	1.09697	0.86466	1.02877	0.962716	1.1007	0.159952
P35276	Ras-related protein Rab-3D OS=Mus musculus OX=10090 GN=Rab3d PE=1 SV=1	Rab3d	24.416	18.7	2	3	1	0	0	0	0	1	1	1	1	1	2	2	2	0	0	0	0	1	1	0	0	0	0	0	0
P35278	Ras-related protein Rab-5C OS=Mus musculus OX=10090 GN=Rab5c PE=1 SV=2	Rab5c	23.412	48.6	26	7	4	5	4	3	5	5	4	7	6	6	7	7	7	4	3	3	4	4	4	598650	581010	629550	535800	545600	544090	1.04577	1.01495	1.09975	0.935977	0.953096	0.950459	1.113	0.0114638
P35279	Ras-related protein Rab-6A OS=Mus musculus OX=10090 GN=Rab6a PE=1 SV=4	Rab6a	23.59	52.9	57	9	9	10	10	9	9	9	10	9	9	9	9	9	9	9	9	9	9	9	9	2632500	2915100	2835000	2493400	2672400	2656200	0.974723	1.07936	1.0497	0.923219	0.989497	0.983499	1.0717	0.141693
P35282	Ras-related protein Rab-21 OS=Mus musculus OX=10090 GN=Rab21 PE=1 SV=4	Rab21	24.106	58.6	49	10	10	9	6	7	9	9	9	8	5	5	9	7	9	8	5	5	9	7	9	238930	262490	258330	236640	241430	281380	0.943641	1.03669	1.02026	0.934597	0.953515	1.11129	1.0004	0.968539
P35283	Ras-related protein Rab-12 OS=Mus musculus OX=10090 GN=Rab12 PE=1 SV=3	Rab12	27.328	45.3	40	10	10	9	6	7	5	5	8	10	8	9	6	9	8	10	8	9	6	9	8	120590	120890	126160	118970	113720	111570	1.01635	1.01888	1.0633	1.0027	0.958449	0.940329	1.0679	0.0518562
P35285	Ras-related protein Rab-22A OS=Mus musculus OX=10090 GN=Rab22a PE=1 SV=2	Rab22a	21.802	39.2	11	6	4	2	2	2	3	1	1	4	5	5	6	4	5	3	4	3	4	2	3	90021	103860	70632	105740	77487	103190	0.98039	1.13111	0.76923	1.15158	0.843886	1.12381	0.9235	0.613096
P35288	Ras-related protein Rab-23 OS=Mus musculus OX=10090 GN=Rab23 PE=1 SV=2	Rab23	26.678	41.4	23	7	7	4	4	4	4	3	4	4	5	7	7	4	5	4	5	7	7	4	5	111960	129970	115420	125330	117700	139740	0.907637	1.05364	0.935686	1.01602	0.95417	1.13284	0.9336	0.370281
P35290	Ras-related protein Rab-24 OS=Mus musculus OX=10090 GN=Rab24 PE=1 SV=2	Rab24	23.144	38.9	25	5	5	4	5	4	5	2	5	5	5	5	5	4	5	5	5	5	5	4	5	74508	83275	83901	85616	77847	88861	0.904941	1.01142	1.01902	1.03985	0.945495	1.07927	0.9578	0.478095
P35293	Ras-related protein Rab-18 OS=Mus musculus OX=10090 GN=Rab18 PE=1 SV=2	Rab18	23.035	61.7	53	10	10	9	9	9	9	8	9	8	9	9	10	9	9	8	9	9	10	9	9	520330	507960	508770	511460	524660	504430	1.01442	0.990301	0.99188	0.997124	1.02286	0.983419	0.9977	0.882066
P35295	Ras-related protein Rab-20 OS=Mus musculus OX=10090 GN=Rab20 PE=2 SV=2	Rab20	25.988	25.8	19	4	4	3	3	2	4	4	3	3	3	3	4	4	3	3	3	3	4	4	3	31711	34782	33679	33825	32054	33536	0.953299	1.04562	1.01246	1.01685	0.96361	1.00816	1.0076	0.833592
P35486	Pyruvate dehydrogenase E1 component subunit alpha, somatic form, mitochondrial OS=Mus musculus OX=10090 GN=Pdha1 PE=1 SV=1	Pdha1	43.231	42.6	44	11	11	5	7	6	9	9	8	8	9	7	11	10	10	8	9	7	11	10	10	354110	357670	356930	313220	318760	309190	1.05711	1.06774	1.06553	0.935041	0.951579	0.92301	1.1355	0.000168842
P35487	Pyruvate dehydrogenase E1 component subunit alpha, testis-specific form, mitochondrial OS=Mus musculus OX=10090 GN=Pdha2 PE=1 SV=1	Pdha2	43.412	32	27	9	9	2	4	4	6	5	6	5	5	5	8	7	8	5	5	5	8	7	8	83487	83069	86363	119560	104440	135750	0.817606	0.813513	0.845772	1.17088	1.0228	1.32943	0.703	0.0106402
P35505	Fumarylacetoacetase OS=Mus musculus OX=10090 GN=Fah PE=1 SV=2	Fah	46.175	27.9	26	8	8	4	5	4	4	5	4	4	5	6	6	6	5	4	5	6	6	6	5	82786	92069	97099	63235	60321	72935	1.06035	1.17925	1.24368	0.809935	0.772612	0.934176	1.3841	0.0115518
P35550	rRNA 2'-O-methyltransferase fibrillarin OS=Mus musculus OX=10090 GN=Fbl PE=1 SV=2	Fbl	34.306	38.5	67	10	10	12	8	9	14	12	12	8	8	9	9	8	9	8	8	9	9	8	9	511910	540580	552070	474900	469670	493530	1.00947	1.066	1.08866	0.936483	0.92617	0.973221	1.1157	0.0156284
P35564	Calnexin OS=Mus musculus OX=10090 GN=Canx PE=1 SV=1	Canx	67.277	37.2	156	24	23	29	31	25	25	23	23	21	22	21	21	23	20	21	22	21	20	22	19	2106700	2048100	2074400	2052300	2104700	2165100	1.00708	0.97907	0.991642	0.981078	1.00613	1.035	0.9853	0.449531
P35585	AP-1 complex subunit mu-1 OS=Mus musculus OX=10090 GN=Ap1m1 PE=1 SV=3	Ap1m1	48.542	49.9	101	16	13	17	15	18	18	17	16	14	14	14	14	14	14	11	11	11	11	11	11	422920	395530	400950	376370	398960	405880	1.05703	0.988574	1.00212	0.940686	0.997147	1.01444	1.0323	0.35645
P35601	Replication factor C subunit 1 OS=Mus musculus OX=10090 GN=Rfc1 PE=1 SV=2	Rfc1	125.98	13.4	36	10	10	3	5	6	8	8	6	6	9	9	9	10	6	6	9	9	9	10	6	57808	63479	53566	82409	98860	86540	0.78355	0.860417	0.726053	1.117	1.33998	1.17299	0.6529	0.00436503
P35700	Peroxiredoxin-1 OS=Mus musculus OX=10090 GN=Prdx1 PE=1 SV=1	Prdx1	22.176	67.3	127	15	13	23	22	21	20	21	20	14	15	14	14	14	14	12	13	12	12	12	12	2526900	2680600	2639300	2192300	2283900	2222500	1.04234	1.10574	1.08871	0.904321	0.942106	0.916778	1.1714	0.00178634
P35761	Dual specificity protein kinase TTK OS=Mus musculus OX=10090 GN=Ttk PE=1 SV=1	Ttk	96.21	14.4	38	9	9	7	5	4	8	8	6	8	8	6	9	8	9	8	8	6	9	8	9	50480	49495	57841	68424	64016	59519	0.865928	0.849032	0.992198	1.17374	1.09812	1.02098	0.8221	0.0361701
P35762	CD81 antigen OS=Mus musculus OX=10090 GN=Cd81 PE=1 SV=2	Cd81	25.814	30.9	37	4	4	6	7	7	6	6	5	3	4	4	3	4	3	3	4	4	3	4	3	1056300	1064800	1053100	920510	972210	870840	1.06737	1.07596	1.06414	0.930159	0.982401	0.879968	1.1486	0.0120035
P35821	Tyrosine-protein phosphatase non-receptor type 1 OS=Mus musculus OX=10090 GN=Ptpn1 PE=1 SV=2	Ptpn1	49.593	53.7	88	16	16	15	17	14	12	13	17	15	16	15	14	13	15	15	16	15	14	13	15	173150	166710	157710	145110	173900	147470	1.07764	1.03756	0.981547	0.903127	1.08231	0.917815	1.0666	0.352166
P35831	Tyrosine-protein phosphatase non-receptor type 12 OS=Mus musculus OX=10090 GN=Ptpn12 PE=1 SV=3	Ptpn12	86.525	40.8	59	19	19	13	9	11	8	10	8	16	12	14	15	13	10	16	12	14	15	13	10	121200	117850	109850	114530	127110	109410	1.03893	1.01022	0.941639	0.981756	1.08959	0.937867	0.9939	0.929463
P35846	Folate receptor alpha OS=Mus musculus OX=10090 GN=Folr1 PE=1 SV=2	Folr1	29.449	51	39	7	7	7	6	6	8	5	7	5	5	5	7	6	6	5	5	5	7	6	6	317830	327250	297580	337740	320200	318540	0.993664	1.02311	0.930354	1.05591	1.00107	0.995884	0.9654	0.350168
P35922	Synaptic functional regulator FMR1 OS=Mus musculus OX=10090 GN=Fmr1 PE=1 SV=1	Fmr1	68.988	43.3	92	19	17	16	14	16	16	16	14	16	16	15	19	16	17	14	14	13	17	14	15	262190	244760	242340	260320	264040	252720	1.03064	0.962126	0.952613	1.02329	1.03791	0.993416	0.9642	0.257106
P35951	Low-density lipoprotein receptor OS=Mus musculus OX=10090 GN=Ldlr PE=1 SV=2	Ldlr	94.946	3.6	2	2	2	2	0	0	0	0	0	2	1	1	2	1	1	2	1	1	2	1	1	22701	0	0	17738	0	0	1.12273			0.877272			1.2798
P35979	60S ribosomal protein L12 OS=Mus musculus OX=10090 GN=Rpl12 PE=1 SV=2	Rpl12	17.804	54.5	71	6	6	11	13	12	13	12	10	6	6	6	6	6	6	6	6	6	6	6	6	2900900	2986200	2905700	2863900	2948300	2819800	0.998887	1.02826	1.00054	0.986146	1.01521	0.970961	1.0186	0.313385
P35980	60S ribosomal protein L18 OS=Mus musculus OX=10090 GN=Rpl18 PE=1 SV=3	Rpl18	21.644	38.8	35	7	7	6	6	7	5	5	6	7	7	7	6	6	6	7	7	7	6	6	6	2604600	2642000	2916900	1938800	2382800	2513600	1.04193	1.05689	1.16686	0.775587	0.953203	1.00553	1.1943	0.10346
P36536	GTP-binding protein SAR1a OS=Mus musculus OX=10090 GN=Sar1a PE=1 SV=1	Sar1a	22.371	36.9	12	5	3	1	1	1	3	3	3	4	3	3	4	4	4	2	1	1	2	2	2	0	0	0	250430	45516	181170				1.57465	0.286195	1.13916
P36552	Oxygen-dependent coproporphyrinogen-III oxidase, mitochondrial OS=Mus musculus OX=10090 GN=Cpox PE=1 SV=2	Cpox	49.714	15.6	27	6	6	4	6	3	5	5	4	4	6	5	6	6	6	4	6	5	6	6	6	140340	135050	135850	128760	126410	124530	1.06461	1.02448	1.03055	0.976762	0.958935	0.944673	1.0831	0.00655722
P36916	Guanine nucleotide-binding protein-like 1 OS=Mus musculus OX=10090 GN=Gnl1 PE=1 SV=4	Gnl1	68.77	33.1	79	14	14	13	14	15	10	15	12	11	14	12	11	14	12	11	14	12	11	14	12	167510	156120	154910	161070	144330	129090	1.1008	1.02595	1.01799	1.05848	0.948468	0.848318	1.1014	0.218377
P36993	Protein phosphatase 1B OS=Mus musculus OX=10090 GN=Ppm1b PE=1 SV=1	Ppm1b	42.795	31.3	26	8	7	4	5	4	5	4	4	5	6	6	7	5	7	4	5	5	6	4	6	358120	275400	353810	204230	273660	252040	1.25125	0.962231	1.23619	0.713567	0.956151	0.880612	1.3526	0.0685368
P37040	NADPH--cytochrome P450 reductase OS=Mus musculus OX=10090 GN=Por PE=1 SV=2	Por	77.043	42.2	91	22	22	20	15	14	13	14	15	18	20	19	19	18	17	18	20	19	19	18	17	509820	504240	554460	439980	439210	502580	1.03682	1.02547	1.1276	0.894787	0.893221	1.0221	1.1352	0.0761349
P37804	Transgelin OS=Mus musculus OX=10090 GN=Tagln PE=1 SV=3	Tagln	22.576	65.2	68	14	14	11	12	9	13	12	11	12	11	10	13	11	10	12	11	10	13	11	10	564200	616340	613060	498760	510880	559550	1.00666	1.09969	1.09384	0.889904	0.911529	0.998367	1.143	0.0413608
P37913	DNA ligase 1 OS=Mus musculus OX=10090 GN=Lig1 PE=1 SV=2	Lig1	102.29	36	146	25	25	22	26	19	27	26	26	22	22	21	22	22	23	22	22	21	22	22	23	399810	373440	385980	423470	457030	399310	0.983526	0.918657	0.949505	1.04173	1.12429	0.982296	0.9058	0.0891348
P38060	Hydroxymethylglutaryl-CoA lyase, mitochondrial OS=Mus musculus OX=10090 GN=Hmgcl PE=1 SV=2	Hmgcl	34.238	32.3	36	7	7	6	6	5	6	6	7	6	6	5	6	6	7	6	6	5	6	6	7	224650	223200	237660	213510	217410	205610	1.01956	1.01298	1.07861	0.969002	0.986702	0.933149	1.0769	0.045731
P38647	Stress-70 protein, mitochondrial OS=Mus musculus OX=10090 GN=Hspa9 PE=1 SV=3	Hspa9	73.46	44.9	149	24	24	27	22	25	26	26	23	23	23	22	24	23	22	23	23	22	24	23	22	1951300	1871100	1973400	1729800	1862200	1878900	1.03915	0.996441	1.05092	0.921193	0.991701	1.00059	1.0594	0.132269
P39053	Dynamin-1 OS=Mus musculus OX=10090 GN=Dnm1 PE=1 SV=2	Dnm1	97.802	14.4	11	10	4	2	2	1	2	2	2	10	9	7	8	8	7	4	3	1	2	2	2	82068	115660	0	114540	135820	129200	0.710806	1.00175		0.992052	1.17636	1.11903	0.7814	0.16928
P39054	Dynamin-2 OS=Mus musculus OX=10090 GN=Dnm2 PE=1 SV=2	Dnm2	98.144	43.7	132	27	20	22	20	21	23	25	21	22	21	21	26	25	24	15	14	14	19	18	17	376750	363150	372670	354810	377000	366570	1.02241	0.985504	1.01134	0.962871	1.02309	0.994785	1.0129	0.56233
P39061	Collagen alpha-1(XVIII) chain OS=Mus musculus OX=10090 GN=Col18a1 PE=1 SV=4	Col18a1	182.17	12.2	70	17	17	11	14	10	13	12	10	13	15	13	16	13	13	13	15	13	16	13	13	208080	225810	196930	185910	226670	204340	1.00059	1.08585	0.946976	0.893984	1.08999	0.982609	1.0225	0.748184
P39098	Mannosyl-oligosaccharide 1,2-alpha-mannosidase IB OS=Mus musculus OX=10090 GN=Man1a2 PE=1 SV=1	Man1a2	72.871	7.6	11	4	4	3	1	1	3	2	1	3	3	3	4	2	2	3	3	3	4	2	2	49488	41399	44590	56009	50679	44425	1.03607	0.866722	0.933529	1.1726	1.06101	0.930074	0.8965	0.273621
P39429	TNF receptor-associated factor 2 OS=Mus musculus OX=10090 GN=Traf2 PE=1 SV=1	Traf2	56.026	16	18	5	5	2	1	3	5	4	3	4	2	3	5	4	3	4	2	3	5	4	3	31772	25627	27497	43834	28105	27509	1.03411	0.834104	0.894968	1.4267	0.914757	0.895359	0.8537	0.448172
P39447	Tight junction protein ZO-1 OS=Mus musculus OX=10090 GN=Tjp1 PE=1 SV=2	Tjp1	194.74	43.8	227	52	52	38	40	39	36	36	38	43	43	45	41	41	40	43	43	45	41	41	40	269320	280060	277880	264530	281150	252920	0.993886	1.03352	1.02548	0.97621	1.03754	0.933364	1.0359	0.334736
P39688	Tyrosine-protein kinase Fyn OS=Mus musculus OX=10090 GN=Fyn PE=1 SV=4	Fyn	60.674	22.2	37	10	7	5	6	7	8	5	6	7	9	8	10	10	9	5	6	5	7	7	6	324020	272980	290890	278810	282950	235250	1.15385	0.972093	1.03587	0.992854	1.0076	0.837735	1.114	0.232859
P39749	Flap endonuclease 1 OS=Mus musculus OX=10090 GN=Fen1 PE=1 SV=1	Fen1	42.314	33.6	64	10	10	7	9	10	12	14	12	9	9	10	9	10	9	9	9	10	9	10	9	370430	380620	355290	403580	417570	400060	0.954901	0.981169	0.915873	1.04036	1.07642	1.03128	0.9059	0.0143709
P40124	Adenylyl cyclase-associated protein 1 OS=Mus musculus OX=10090 GN=Cap1 PE=1 SV=4	Cap1	51.564	65.6	146	23	23	24	22	25	24	25	26	19	20	20	23	20	21	19	20	20	23	20	21	2121800	2115000	2093500	1739100	1801100	1781200	1.09261	1.08911	1.07804	0.895543	0.92747	0.917222	1.1896	9.73792e-05
P40142	Transketolase OS=Mus musculus OX=10090 GN=Tkt PE=1 SV=1	Tkt	67.63	69.3	188	29	29	33	29	32	33	27	34	25	24	22	23	22	24	25	24	22	23	22	24	2616300	2652400	2923900	2074200	2240800	2274100	1.06197	1.07663	1.18683	0.841933	0.909557	0.923074	1.2434	0.00855568
P40201	Chromodomain-helicase-DNA-binding protein 1 OS=Mus musculus OX=10090 GN=Chd1 PE=1 SV=3	Chd1	196.38	3	4	3	2	1	0	1	0	1	1	2	1	1	1	1	1	1	1	1	1	1	1	0	0	0	0	0	0
P40237	CD82 antigen OS=Mus musculus OX=10090 GN=Cd82 PE=1 SV=1	Cd82	29.628	4.5	3	1	1	0	0	1	1	0	1	1	1	1	1	1	1	1	1	1	1	1	1	0	0	0	0	0	0
P40240	CD9 antigen OS=Mus musculus OX=10090 GN=Cd9 PE=1 SV=2	Cd9	25.258	23.9	13	3	3	2	1	1	4	2	3	2	1	1	3	2	3	2	1	1	3	2	3	191320	0	0	278860	172770	348440	0.771926			1.12513	0.697082	1.40586	0.7174
P40336	Vacuolar protein sorting-associated protein 26A OS=Mus musculus OX=10090 GN=Vps26a PE=1 SV=1	Vps26a	38.113	56.9	83	15	14	14	15	15	15	12	12	13	13	13	12	11	13	12	12	12	12	11	13	389420	391440	384160	399770	401830	412480	0.982102	0.987197	0.968837	1.00821	1.0134	1.04026	0.9596	0.0212011
P40630	Transcription factor A, mitochondrial OS=Mus musculus OX=10090 GN=Tfam PE=1 SV=2	Tfam	27.987	4.5	2	1	1	0	1	0	1	0	0	1	1	1	1	1	1	1	1	1	1	1	1	0	0	0	0	0	0
P40694	DNA-binding protein SMUBP-2 OS=Mus musculus OX=10090 GN=Ighmbp2 PE=1 SV=1	Ighmbp2	109.46	1.7	3	1	1	0	1	1	0	1	0	0	1	1	0	1	1	0	1	1	0	1	1	0	0	0	0	0	0
P41105	60S ribosomal protein L28 OS=Mus musculus OX=10090 GN=Rpl28 PE=1 SV=2	Rpl28	15.733	26.3	21	4	4	3	4	3	4	3	4	4	4	4	4	3	4	4	4	4	4	3	4	433880	575880	492210	691040	634950	649470	0.748622	0.99363	0.849265	1.19233	1.09555	1.1206	0.7603	0.0308497
P41216	Long-chain-fatty-acid--CoA ligase 1 OS=Mus musculus OX=10090 GN=Acsl1 PE=1 SV=2	Acsl1	77.951	38.3	80	21	20	13	15	13	8	16	15	19	18	18	18	17	18	18	17	17	17	16	17	165580	182990	167870	149570	175810	169360	0.982496	1.0858	0.996084	0.887498	1.0432	1.00493	1.0439	0.487731
P41230	Lysine-specific demethylase 5C OS=Mus musculus OX=10090 GN=Kdm5c PE=1 SV=4	Kdm5c	175.31	5.3	5	6	4	1	0	0	1	2	1	4	3	2	5	3	2	3	1	1	3	2	1	6704.8	0	0	0	14957	0	0.619044				1.38096		0.4483
P41233	Phospholipid-transporting ATPase ABCA1 OS=Mus musculus OX=10090 GN=Abca1 PE=1 SV=4	Abca1	253.91	10	40	16	16	9	6	7	6	4	8	13	11	11	12	10	9	13	11	11	12	10	9	87837	78571	76326	75884	62741	64904	1.18097	1.05639	1.0262	1.02026	0.843552	0.872633	1.1926	0.0704074
P41234	ATP-binding cassette sub-family A member 2 OS=Mus musculus OX=10090 GN=Abca2 PE=1 SV=4	Abca2	270.51	2.2	5	3	3	2	0	1	1	1	0	2	0	1	2	1	1	2	0	1	2	1	1	0	0	0	0	0	0
P41241	Tyrosine-protein kinase CSK OS=Mus musculus OX=10090 GN=Csk PE=1 SV=2	Csk	50.716	43.8	66	15	14	14	10	8	14	10	10	14	10	11	13	12	11	13	10	11	12	11	11	151040	152680	140790	139400	151420	135190	1.04103	1.05234	0.970386	0.960805	1.04365	0.931788	1.0434	0.366988
P41317	Mannose-binding protein C OS=Mus musculus OX=10090 GN=Mbl2 PE=1 SV=2	Mbl2	25.957	9.4	6	2	2	1	2	1	0	1	1	1	2	2	1	2	2	1	2	2	1	2	2	0	46219	36766	0	22421	24731		1.42063	1.13007		0.689151	0.760153	1.7599	0.0460278
P41731	CD63 antigen OS=Mus musculus OX=10090 GN=Cd63 PE=1 SV=2	Cd63	25.766	4.6	2	1	1	0	1	0	0	1	0	1	1	1	1	1	1	1	1	1	1	1	1	0	0	0	0	0	0
P41778	Pre-B-cell leukemia transcription factor 1 OS=Mus musculus OX=10090 GN=Pbx1 PE=1 SV=2	Pbx1	46.625	21.2	19	5	3	3	4	3	3	3	3	4	4	4	3	3	3	2	3	2	2	2	2	65545	66765	61978	59136	62679	55174	1.05924	1.07895	1.00159	0.955664	1.01292	0.891636	1.0977	0.0944671
P42125	Enoyl-CoA delta isomerase 1, mitochondrial OS=Mus musculus OX=10090 GN=Eci1 PE=1 SV=2	Eci1	32.25	36	60	9	9	10	12	9	10	10	9	9	9	8	8	8	8	9	9	8	8	8	8	575270	679020	605230	563330	583660	585580	0.960895	1.13419	1.01094	0.940951	0.974909	0.978116	1.0733	0.24756
P42128	Forkhead box protein K1 OS=Mus musculus OX=10090 GN=Foxk1 PE=1 SV=2	Foxk1	74.919	7.6	12	5	5	3	1	2	1	2	3	5	2	4	2	4	3	5	2	4	2	4	3	30450	0	34567	34300	27568	29476	0.973708		1.10536	1.09682	0.88155	0.942562	1.0677	0.531079
P42208	Septin-2 OS=Mus musculus OX=10090 GN=Septin2 PE=1 SV=2	Septin2	41.525	59.8	87	15	15	16	15	15	16	14	11	13	11	11	13	11	11	13	11	11	13	11	11	1041600	984960	995190	951300	1035800	936490	1.05118	0.994015	1.00434	0.960046	1.04532	0.9451	1.0336	0.398574
P42225	Signal transducer and activator of transcription 1 OS=Mus musculus OX=10090 GN=Stat1 PE=1 SV=1	Stat1	87.196	32.7	128	20	20	23	24	23	17	19	22	20	20	20	19	20	20	20	20	20	19	20	20	399240	367130	388870	345930	341280	345920	1.09462	1.00659	1.06619	0.948459	0.93571	0.948432	1.1182	0.0115459
P42227	Signal transducer and activator of transcription 3 OS=Mus musculus OX=10090 GN=Stat3 PE=1 SV=2	Stat3	88.053	38.6	103	19	19	19	17	19	18	16	14	17	18	18	15	16	17	17	18	18	15	16	17	262560	222630	251590	253810	232350	257750	1.06394	0.902133	1.01948	1.02848	0.941521	1.04445	0.9904	0.861196
P42232	Signal transducer and activator of transcription 5B OS=Mus musculus OX=10090 GN=Stat5b PE=1 SV=1	Stat5b	90.001	21	53	15	4	12	6	10	9	10	6	12	9	12	8	10	8	4	3	3	2	3	3	100530	77702	90844	74473	78350	70982	1.22378	0.945892	1.10587	0.906584	0.95378	0.864087	1.2023	0.088721
P42337	Phosphatidylinositol 4,5-bisphosphate 3-kinase catalytic subunit alpha isoform OS=Mus musculus OX=10090 GN=Pik3ca PE=1 SV=2	Pik3ca	124.41	4.1	8	3	3	1	1	1	2	2	1	1	1	2	2	2	1	1	1	2	2	2	1	0	0	11073	0	16271	0			0.809903		1.1901		0.6805
P42567	Epidermal growth factor receptor substrate 15 OS=Mus musculus OX=10090 GN=Eps15 PE=1 SV=1	Eps15	98.47	50.7	137	29	29	24	21	21	22	23	26	26	24	25	27	25	27	26	24	25	27	25	27	424630	402250	425970	494920	472400	465710	0.948583	0.898588	0.951576	1.1056	1.0553	1.04035	0.8743	0.00678618
P42669	Transcriptional activator protein Pur-alpha OS=Mus musculus OX=10090 GN=Pura PE=1 SV=1	Pura	34.883	42.1	46	7	7	7	7	7	9	8	8	5	7	7	7	7	6	5	7	7	7	7	6	389320	439100	389110	499320	508700	523160	0.849824	0.958486	0.849366	1.08994	1.11041	1.14198	0.7952	0.00555267
P42703	Leukemia inhibitory factor receptor OS=Mus musculus OX=10090 GN=Lifr PE=1 SV=1	Lifr	122.57	4.4	13	3	3	1	2	1	4	2	3	1	2	1	3	2	3	1	2	1	3	2	3	0	32270	0	24470	34880	30208		1.05953		0.803428	1.14522	0.991825	1.081
P42859	Huntingtin OS=Mus musculus OX=10090 GN=Htt PE=1 SV=2	Htt	344.69	21.8	155	45	45	28	17	26	30	28	26	33	27	30	37	37	34	33	27	30	37	37	34	118920	107690	107110	127200	126110	124410	1.00292	0.908214	0.903323	1.07275	1.06356	1.04922	0.8835	0.0225321
P42932	T-complex protein 1 subunit theta OS=Mus musculus OX=10090 GN=Cct8 PE=1 SV=3	Cct8	59.555	72.3	180	31	31	28	28	29	32	30	33	26	28	28	29	30	30	26	28	28	29	30	30	1267100	1346400	1324900	1236500	1264200	1318500	0.98002	1.04135	1.02472	0.956352	0.977777	1.01977	1.0312	0.304811
P43024	Cytochrome c oxidase subunit 6A1, mitochondrial OS=Mus musculus OX=10090 GN=Cox6a1 PE=1 SV=2	Cox6a1	12.352	40.5	11	2	2	3	1	3	2	1	1	2	2	2	2	1	1	2	2	2	2	1	1	307160	115660	267790	67042	0	0	1.62164	0.610623	1.41379	0.353946			3.4337
P43025	Tetranectin OS=Mus musculus OX=10090 GN=Clec3b PE=1 SV=2	Clec3b	22.257	40.6	21	5	5	3	4	2	4	4	4	4	4	3	4	5	4	4	4	3	4	5	4	97252	117590	126530	104430	108510	110060	0.878291	1.06197	1.1427	0.943116	0.979963	0.993961	1.0569	0.569188
P43135	COUP transcription factor 2 OS=Mus musculus OX=10090 GN=Nr2f2 PE=1 SV=2	Nr2f2	45.571	25.8	35	10	9	8	5	7	4	8	3	8	7	9	6	9	4	7	6	9	5	8	4	85549	71148	93469	58067	70663	61668	1.16508	0.968958	1.27295	0.790809	0.962353	0.839851	1.3139	0.0527883
P43247	DNA mismatch repair protein Msh2 OS=Mus musculus OX=10090 GN=Msh2 PE=1 SV=1	Msh2	104.15	37	132	28	28	19	19	20	23	26	25	23	24	23	23	24	26	23	24	23	23	24	26	306300	327610	308410	340850	341530	329300	0.940532	1.00597	0.947011	1.04662	1.04871	1.01116	0.9314	0.043216
P43274	Histone H1.4 OS=Mus musculus OX=10090 GN=H1-4 PE=1 SV=2	H1-4	21.977	21.9	16	4	2	1	3	3	3	3	3	3	4	4	4	4	4	1	2	2	2	2	2	0	1500500	920450	1035700	1366200	1051200		1.27723	0.783488	0.881589	1.16291	0.894783	1.0516	0.901341
P43275	Histone H1.1 OS=Mus musculus OX=10090 GN=H1-1 PE=1 SV=2	H1-1	21.785	28.6	79	7	6	13	12	13	13	14	14	7	7	7	7	7	7	6	6	6	6	6	6	1280400	1896800	1306600	1720300	1933000	1636900	0.786004	1.1644	0.802087	1.05605	1.18662	1.00485	0.8476	0.259261
P43276	Histone H1.5 OS=Mus musculus OX=10090 GN=H1-5 PE=1 SV=2	H1-5	22.576	17.5	20	3	3	2	4	5	2	4	3	3	3	3	3	3	3	3	3	3	3	3	3	278810	660520	257260	579430	712630	538600	0.552601	1.30915	0.509889	1.14843	1.41243	1.0675	0.6536	0.175198
P43277	Histone H1.3 OS=Mus musculus OX=10090 GN=H1-3 PE=1 SV=2	H1-3	22.099	21.7	11	4	1	2	2	2	2	1	2	4	4	4	4	4	4	1	1	1	1	1	1	379010	698030	352540	484860	0	551850	0.768381	1.41514	0.714717	0.982974		1.11879	0.9193	0.674509
P43346	Deoxycytidine kinase OS=Mus musculus OX=10090 GN=Dck PE=1 SV=1	Dck	30.367	21.2	9	4	4	1	0	1	2	4	1	2	1	2	3	4	1	2	1	2	3	4	1	58140	0	52385	49027	45621	0	1.13348		1.02128	0.955818	0.889415		1.1677	0.135084
P43406	Integrin alpha-V OS=Mus musculus OX=10090 GN=Itgav PE=1 SV=2	Itgav	115.36	22	75	19	19	16	12	12	12	11	12	16	16	15	16	16	16	16	16	15	16	16	16	165920	139290	159180	138540	149850	152420	1.09978	0.923266	1.0551	0.918294	0.993261	1.0103	1.0535	0.452577
P43883	Perilipin-2 OS=Mus musculus OX=10090 GN=Plin2 PE=1 SV=2	Plin2	46.646	30.4	24	7	7	5	5	4	3	3	4	5	5	5	5	4	5	5	5	5	5	4	5	63306	50697	55085	39539	52995	38957	1.26368	1.01199	1.09958	0.789257	1.05786	0.777639	1.2859	0.0970248
P45376	Aldo-keto reductase family 1 member B1 OS=Mus musculus OX=10090 GN=Akr1b1 PE=1 SV=3	Akr1b1	35.732	60.8	182	22	22	33	29	31	29	32	28	21	21	21	22	22	22	21	21	21	22	22	22	5430300	5535500	5655600	5097200	5086200	5243900	1.01663	1.03633	1.05881	0.954273	0.952213	0.981737	1.0774	0.00825368
P45377	Aldose reductase-related protein 2 OS=Mus musculus OX=10090 GN=Akr1b8 PE=1 SV=2	Akr1b8	36.12	53.8	141	17	14	24	21	23	24	25	24	17	16	17	16	16	16	14	13	14	13	13	13	2001300	1883900	2052100	1715700	1673700	1790400	1.08012	1.01676	1.10754	0.925979	0.903311	0.966295	1.1462	0.0132475
P45481	Histone lysine acetyltransferase CREBBP OS=Mus musculus OX=10090 GN=Crebbp PE=1 SV=3	Crebbp	265.49	9.6	58	18	11	9	9	7	12	12	9	12	12	11	15	15	12	8	8	8	9	9	6	100770	109700	92395	98117	102480	92261	1.01493	1.10488	0.930584	0.988214	1.03216	0.929234	1.0342	0.610802
P45591	Cofilin-2 OS=Mus musculus OX=10090 GN=Cfl2 PE=1 SV=1	Cfl2	18.709	69.3	47	11	10	6	10	8	10	6	7	11	10	10	10	10	10	10	9	9	9	9	9	643540	605660	637640	771370	675630	819900	0.929582	0.874865	0.921059	1.11423	0.975935	1.18433	0.8323	0.0398449
P45878	Peptidyl-prolyl cis-trans isomerase FKBP2 OS=Mus musculus OX=10090 GN=Fkbp2 PE=1 SV=1	Fkbp2	15.344	37.9	21	5	5	4	3	3	4	3	4	4	3	3	4	4	4	4	3	3	4	4	4	843280	804330	817900	695200	801260	758170	1.07193	1.02242	1.03967	0.883703	1.01852	0.963747	1.0935	0.10527
P45952	Medium-chain specific acyl-CoA dehydrogenase, mitochondrial OS=Mus musculus OX=10090 GN=Acadm PE=1 SV=1	Acadm	46.481	33.7	39	11	11	6	3	5	7	8	10	8	7	7	7	8	9	8	7	7	7	8	9	368150	456890	449210	359230	390360	413420	0.906305	1.12476	1.10586	0.884346	0.960981	1.01775	1.0956	0.333915
P46061	Ran GTPase-activating protein 1 OS=Mus musculus OX=10090 GN=Rangap1 PE=1 SV=2	Rangap1	63.53	35.7	73	14	14	13	9	12	14	11	14	11	11	12	13	13	12	11	11	12	13	13	12	342610	367850	338070	341910	331170	342640	0.995839	1.0692	0.982643	0.993804	0.962587	0.995926	1.0323	0.333672
P46412	Glutathione peroxidase 3 OS=Mus musculus OX=10090 GN=Gpx3 PE=1 SV=2	Gpx3	25.424	24.3	21	4	4	3	4	4	2	4	4	3	4	4	4	4	4	3	4	4	4	4	4	352130	394560	345670	311440	301540	337630	1.03417	1.15878	1.0152	0.914668	0.885593	0.991586	1.1491	0.0602533
P46414	Cyclin-dependent kinase inhibitor 1B OS=Mus musculus OX=10090 GN=Cdkn1b PE=1 SV=2	Cdkn1b	22.193	47.2	27	6	6	5	4	5	4	5	4	6	4	6	5	5	4	6	4	6	5	5	4	86087	87210	89064	77429	107120	75919	0.987937	1.00082	1.0221	0.888577	1.22931	0.871249	1.0073	0.866907
P46460	Vesicle-fusing ATPase OS=Mus musculus OX=10090 GN=Nsf PE=1 SV=2	Nsf	82.613	34.9	117	22	22	21	18	18	17	22	21	20	19	15	19	20	21	20	19	15	19	20	21	222570	222850	231830	214570	225380	243210	0.981631	0.982865	1.02247	0.946347	0.994024	1.07266	0.9913	0.85558
P46467	Vacuolar protein sorting-associated protein 4B OS=Mus musculus OX=10090 GN=Vps4b PE=1 SV=2	Vps4b	49.419	35.1	62	13	10	11	8	11	9	13	10	10	10	10	11	12	10	7	7	7	8	9	7	407780	367430	409160	393520	397350	376250	1.04048	0.937525	1.044	1.00409	1.01387	0.96003	1.0148	0.743373
P46471	26S proteasome regulatory subunit 7 OS=Mus musculus OX=10090 GN=Psmc2 PE=1 SV=5	Psmc2	48.647	68.1	121	24	24	18	18	21	21	22	21	21	21	21	22	22	22	21	21	21	22	22	22	1127900	1127200	1133700	1074400	1097600	1116800	1.01345	1.01282	1.01866	0.965377	0.986223	1.00347	1.0304	0.0568633
P46638	Ras-related protein Rab-11B OS=Mus musculus OX=10090 GN=Rab11b PE=1 SV=3	Rab11b	24.489	52.8	61	10	2	9	10	11	9	11	11	10	10	10	8	10	10	2	2	2	2	2	2	1203200	1240000	1193000	1278800	1227300	1344200	0.964296	0.993789	0.956121	1.02489	0.98361	1.0773	0.9444	0.120536
P46656	Adrenodoxin, mitochondrial OS=Mus musculus OX=10090 GN=Fdx1 PE=1 SV=1	Fdx1	20.123	9	9	2	2	2	1	2	2	1	1	2	2	2	2	2	2	2	2	2	2	2	2	189020	110450	230650	55836	94838	130740	1.3975	0.816602	1.70529	0.412818	0.701176	0.966614	1.8838	0.122922
P46662	Merlin OS=Mus musculus OX=10090 GN=Nf2 PE=1 SV=2	Nf2	69.775	11.1	10	6	6	1	2	0	3	3	1	3	4	3	5	5	4	3	4	3	5	5	4	91835	121710	0	94951	125340	108720	0.846318	1.12163		0.875034	1.15509	1.00192	0.9736	0.850593
P46664	Adenylosuccinate synthetase isozyme 2 OS=Mus musculus OX=10090 GN=Adss2 PE=1 SV=2	Adss2	50.02	32.2	60	10	10	9	12	8	11	10	10	9	10	9	10	10	8	9	10	9	10	10	8	309000	389230	348200	345930	351910	365380	0.878819	1.107	0.990306	0.98385	1.00086	1.03917	0.9842	0.784159
P46686	Tubby-related protein 2 OS=Mus musculus OX=10090 GN=Tulp2 PE=1 SV=3	Tulp2	62.724	12.1	9	4	4	3	1	0	1	3	1	3	1	1	3	4	4	3	1	1	3	4	4	14181	0	0	16505	14671	13805	0.958791			1.11592	0.99192	0.933369	0.9458
P46718	Programmed cell death protein 2 OS=Mus musculus OX=10090 GN=Pdcd2 PE=2 SV=2	Pdcd2	38.341	28.9	24	8	8	4	6	3	5	3	3	6	7	5	6	4	5	6	7	5	6	4	5	86936	86107	85140	90971	92013	86078	0.989324	0.97989	0.968885	1.03524	1.0471	0.97956	0.9596	0.1294
P46735	Unconventional myosin-Ib OS=Mus musculus OX=10090 GN=Myo1b PE=1 SV=3	Myo1b	128.56	22.8	71	20	18	13	12	10	13	11	12	17	17	13	18	17	14	15	15	11	16	15	12	637630	606030	644490	672810	664950	721130	0.969278	0.921242	0.979706	1.02276	1.01081	1.09621	0.9171	0.0525692
P46737	Lys-63-specific deubiquitinase BRCC36 OS=Mus musculus OX=10090 GN=Brcc3 PE=1 SV=1	Brcc3	33.34	22.7	26	5	5	5	5	3	3	5	5	5	5	5	5	5	5	5	5	5	5	5	5	99570	86748	104730	94993	112700	94232	1.0075	0.87776	1.05971	0.961187	1.14036	0.953487	0.964	0.677191
P46935	E3 ubiquitin-protein ligase NEDD4 OS=Mus musculus OX=10090 GN=Nedd4 PE=1 SV=3	Nedd4	102.71	42.2	152	26	26	23	25	22	28	25	29	22	24	24	23	22	25	22	24	24	23	22	25	577790	596420	559140	532250	549440	534380	1.03503	1.0684	1.00162	0.953449	0.984242	0.957264	1.0726	0.0298921
P46938	Transcriptional coactivator YAP1 OS=Mus musculus OX=10090 GN=Yap1 PE=1 SV=2	Yap1	52.383	29.9	46	7	7	6	7	8	9	8	8	6	6	6	7	6	6	6	6	6	7	6	6	137980	105860	147190	108560	122450	103510	1.14104	0.875419	1.2172	0.897747	1.01261	0.855985	1.1689	0.256806
P46978	Dolichyl-diphosphooligosaccharide--protein glycosyltransferase subunit STT3A OS=Mus musculus OX=10090 GN=Stt3a PE=1 SV=1	Stt3a	80.597	17.6	59	13	12	11	9	12	8	9	10	13	11	13	9	11	12	12	10	12	8	10	11	362880	365730	370940	322870	333860	337530	1.03987	1.04803	1.06296	0.925213	0.956706	0.967222	1.1059	0.00244403
P47199	Quinone oxidoreductase OS=Mus musculus OX=10090 GN=Cryz PE=1 SV=1	Cryz	35.268	62.2	102	15	15	18	15	17	18	17	17	14	13	14	14	13	14	14	13	14	14	13	14	393270	418510	412310	417290	432400	430260	0.942325	1.0028	0.987947	0.99988	1.03609	1.03096	0.9564	0.108776
P47226	Testin OS=Mus musculus OX=10090 GN=Tes PE=1 SV=1	Tes	47.983	5.4	7	2	2	1	1	1	1	2	1	1	1	1	1	2	1	1	1	1	1	2	1	0	0	0	0	0	0
P47713	Cytosolic phospholipase A2 OS=Mus musculus OX=10090 GN=Pla2g4a PE=1 SV=1	Pla2g4a	85.221	12.8	32	7	7	5	6	6	6	5	4	5	6	6	7	6	5	5	6	6	7	6	5	53059	45059	45985	40767	47830	40944	1.16339	0.987977	1.00828	0.893869	1.04873	0.89775	1.1124	0.22052
P47738	Aldehyde dehydrogenase, mitochondrial OS=Mus musculus OX=10090 GN=Aldh2 PE=1 SV=1	Aldh2	56.537	52.4	120	20	18	20	20	20	20	20	20	19	19	19	19	19	20	17	17	17	17	17	18	2671800	2649900	2676200	2408300	2500600	2494400	1.04088	1.03235	1.04259	0.938226	0.974184	0.971768	1.0803	0.00348235
P47739	Aldehyde dehydrogenase, dimeric NADP-preferring OS=Mus musculus OX=10090 GN=Aldh3a1 PE=1 SV=2	Aldh3a1	50.48	22.5	22	10	8	6	2	5	3	3	3	8	7	8	7	7	8	6	5	6	5	5	6	442390	391320	406470	172440	242910	238390	1.40151	1.23971	1.28771	0.546296	0.769547	0.755227	1.8971	0.00510987
P47740	Aldehyde dehydrogenase family 3 member A2 OS=Mus musculus OX=10090 GN=Aldh3a2 PE=1 SV=2	Aldh3a2	53.97	32.4	92	13	11	16	15	16	16	14	15	12	13	12	13	12	13	10	11	10	11	10	11	668310	732550	707540	587150	618460	651450	1.0112	1.1084	1.07055	0.888396	0.93577	0.985686	1.1353	0.0341006
P47753	F-actin-capping protein subunit alpha-1 OS=Mus musculus OX=10090 GN=Capza1 PE=1 SV=4	Capza1	32.939	59.8	60	11	9	11	10	11	10	9	9	11	10	11	9	10	10	9	8	9	8	8	8	768680	795620	730040	785310	829030	752960	0.989369	1.02404	0.939635	1.01077	1.06705	0.969135	0.9692	0.452052
P47754	F-actin-capping protein subunit alpha-2 OS=Mus musculus OX=10090 GN=Capza2 PE=1 SV=3	Capza2	32.967	74.1	94	15	13	17	16	17	13	15	16	15	14	15	13	13	14	13	12	13	12	11	12	1135300	1070200	1144800	1155900	1206100	1219700	0.98266	0.926313	0.990883	1.00049	1.04394	1.05571	0.9354	0.0667725
P47757	F-actin-capping protein subunit beta OS=Mus musculus OX=10090 GN=Capzb PE=1 SV=3	Capzb	31.345	52.7	88	14	14	13	15	13	16	14	17	11	13	12	12	12	13	11	13	12	12	12	13	562690	565060	566490	524930	536280	533210	1.0266	1.03092	1.03353	0.957709	0.978417	0.972816	1.0626	0.000813406
P47758	Signal recognition particle receptor subunit beta OS=Mus musculus OX=10090 GN=Srprb PE=1 SV=1	Srprb	29.579	52.8	64	11	11	8	10	11	12	11	12	9	9	11	11	11	11	9	9	11	11	11	11	423870	448520	429600	461930	481710	470510	0.936336	0.990788	0.948994	1.02041	1.06411	1.03937	0.9207	0.0167398
P47791	Glutathione reductase, mitochondrial OS=Mus musculus OX=10090 GN=Gsr PE=1 SV=3	Gsr	53.662	52.2	138	17	17	21	22	21	25	24	25	15	15	15	16	17	15	15	15	15	16	17	15	831940	833580	808090	1071600	969110	1123400	0.8854	0.887146	0.860018	1.14046	1.03138	1.19559	0.7818	0.00544468
P47802	Metaxin-1 OS=Mus musculus OX=10090 GN=Mtx1 PE=1 SV=1	Mtx1	35.623	22.7	33	6	6	5	5	4	7	6	6	5	5	6	6	6	6	5	5	6	6	6	6	459360	473710	452670	378100	402000	451910	1.05287	1.08576	1.03754	0.866622	0.921402	1.0358	1.1248	0.090059
P47809	Dual specificity mitogen-activated protein kinase kinase 4 OS=Mus musculus OX=10090 GN=Map2k4 PE=1 SV=2	Map2k4	44.113	50.6	51	15	14	11	10	7	7	10	6	13	12	12	12	13	11	13	12	12	12	12	11	211200	227430	213930	212970	201860	223240	0.981846	1.0573	0.994538	0.990075	0.938425	1.03782	1.0227	0.571297
P47811	Mitogen-activated protein kinase 14 OS=Mus musculus OX=10090 GN=Mapk14 PE=1 SV=3	Mapk14	41.287	42.2	67	13	13	12	12	8	13	11	11	13	11	11	12	11	11	13	11	11	12	11	11	170090	150620	163950	154020	160760	147490	1.07774	0.954368	1.03883	0.975912	1.01862	0.934536	1.0484	0.346564
P47856	Glutamine--fructose-6-phosphate aminotransferase [isomerizing] 1 OS=Mus musculus OX=10090 GN=Gfpt1 PE=1 SV=3	Gfpt1	78.538	52.1	144	27	21	25	21	24	25	25	24	23	22	21	22	22	23	18	16	16	17	16	17	245630	246690	254790	231750	235020	238240	1.01492	1.0193	1.05276	0.957565	0.971077	0.984381	1.0597	0.014533
P47857	ATP-dependent 6-phosphofructokinase, muscle type OS=Mus musculus OX=10090 GN=Pfkm PE=1 SV=3	Pfkm	85.268	32.8	101	21	18	16	18	17	14	19	17	15	17	15	19	18	18	13	15	12	16	15	16	272140	268330	294170	211780	239500	224670	1.08093	1.0658	1.16843	0.841181	0.951284	0.89238	1.2348	0.00977188
P47877	Insulin-like growth factor-binding protein 2 OS=Mus musculus OX=10090 GN=Igfbp2 PE=2 SV=2	Igfbp2	32.846	6.9	4	2	2	0	1	0	0	2	1	1	1	0	0	2	1	1	1	0	0	2	1	0	0	0	0	0	0
P47880	Insulin-like growth factor-binding protein 6 OS=Mus musculus OX=10090 GN=Igfbp6 PE=2 SV=2	Igfbp6	25.346	6.3	4	1	1	0	1	0	1	1	1	0	1	0	1	1	1	0	1	0	1	1	1	0	0	0	0	0	0
P47911	60S ribosomal protein L6 OS=Mus musculus OX=10090 GN=Rpl6 PE=1 SV=3	Rpl6	33.509	36.8	87	11	11	17	15	14	12	15	14	11	11	10	9	10	10	11	11	10	9	10	10	1800400	1950300	1942200	1864600	1960400	2029800	0.935459	1.01334	1.00914	0.968816	1.01859	1.05465	0.9723	0.476458
P47915	60S ribosomal protein L29 OS=Mus musculus OX=10090 GN=Rpl29 PE=1 SV=2	Rpl29	17.587	11.9	14	3	3	3	3	2	3	2	1	2	3	2	3	3	3	2	3	2	3	3	3	453190	513330	503720	390340	502950	344310	1.00417	1.13743	1.11614	0.864911	1.11443	0.762918	1.188	0.195112
P47934	Carnitine O-acetyltransferase OS=Mus musculus OX=10090 GN=Crat PE=1 SV=3	Crat	70.839	23.6	43	13	13	8	6	6	10	6	7	10	9	10	11	10	11	10	9	10	11	10	11	87797	90772	87451	117860	88950	102450	0.915697	0.946725	0.912088	1.22924	0.927722	1.06852	0.8602	0.153927
P47941	Crk-like protein OS=Mus musculus OX=10090 GN=Crkl PE=1 SV=2	Crkl	33.83	46.9	41	9	9	6	8	5	8	8	6	6	7	6	8	8	8	6	7	6	8	8	8	241980	288010	205510	312260	293210	280650	0.895327	1.06564	0.760388	1.15536	1.08488	1.03841	0.83	0.129424
P47955	60S acidic ribosomal protein P1 OS=Mus musculus OX=10090 GN=Rplp1 PE=1 SV=1	Rplp1	11.475	89.5	35	4	4	6	7	5	5	5	7	3	3	3	3	3	4	3	3	3	3	3	4	2271000	2023800	2209700	2593400	2539800	2603900	0.956775	0.852629	0.930949	1.0926	1.07002	1.09703	0.8407	0.00801542
P47962	60S ribosomal protein L5 OS=Mus musculus OX=10090 GN=Rpl5 PE=1 SV=3	Rpl5	34.4	37.4	95	11	11	18	18	14	14	17	14	10	11	11	11	11	11	10	11	11	11	11	11	1359300	1416000	1452700	1140900	1370000	1293500	1.01536	1.05772	1.08513	0.852223	1.02336	0.966212	1.1113	0.132779
P47963	60S ribosomal protein L13 OS=Mus musculus OX=10090 GN=Rpl13 PE=1 SV=3	Rpl13	24.305	29.9	36	6	6	5	7	6	5	6	7	6	6	6	6	6	6	6	6	6	6	6	6	1099700	1431800	1278000	892740	1137100	1172400	0.941022	1.2252	1.09359	0.763925	0.973025	1.00323	1.1896	0.203216
P47964	60S ribosomal protein L36 OS=Mus musculus OX=10090 GN=Rpl36 PE=1 SV=2	Rpl36	12.215	18.1	12	2	2	2	2	2	2	2	2	2	2	2	2	2	2	2	2	2	2	2	2	1304000	1282300	1373200	1097500	1249600	1128100	1.05236	1.03485	1.10821	0.885712	1.00846	0.910407	1.1394	0.041765
P47968	Ribose-5-phosphate isomerase OS=Mus musculus OX=10090 GN=Rpia PE=1 SV=2	Rpia	32.45	33.7	27	8	8	4	3	4	4	4	8	5	5	6	6	6	8	5	5	6	6	6	8	135940	181810	164090	171510	184650	187710	0.795196	1.06352	0.959862	1.00327	1.08013	1.09803	0.8859	0.227685
P48024	Eukaryotic translation initiation factor 1 OS=Mus musculus OX=10090 GN=Eif1 PE=1 SV=2	Eif1	12.746	76.1	39	7	3	6	6	6	8	7	6	5	5	5	7	6	5	1	1	1	3	2	1	750660	767150	777780	873890	831280	860700	0.926462	0.946814	0.959934	1.07855	1.02596	1.06227	0.8947	0.00352004
P48025	Tyrosine-protein kinase SYK OS=Mus musculus OX=10090 GN=Syk PE=1 SV=2	Syk	71.376	3	1	1	1	1	0	0	0	0	0	1	1	1	1	1	0	1	1	1	1	1	0	0	0	0	0	0	0
P48036	Annexin A5 OS=Mus musculus OX=10090 GN=Anxa5 PE=1 SV=1	Anxa5	35.752	69	121	18	18	18	17	19	23	23	21	16	17	15	18	17	18	16	17	15	18	17	18	1944400	2027100	2140000	2016500	1911800	2226700	0.951078	0.99153	1.04675	0.986345	0.935132	1.08916	0.9929	0.91672
P48193	Protein 4.1 OS=Mus musculus OX=10090 GN=Epb41 PE=1 SV=2	Epb41	95.91	16.3	27	11	7	5	4	4	4	5	5	10	9	9	9	10	10	6	6	6	6	7	7	131020	118810	139620	139700	120350	103320	1.04423	0.94692	1.11278	1.11341	0.959193	0.823464	1.0718	0.492284
P48377	MHC class II regulatory factor RFX1 OS=Mus musculus OX=10090 GN=Rfx1 PE=1 SV=2	Rfx1	103.71	8.7	15	4	4	2	2	2	3	3	3	2	3	3	3	3	3	2	3	3	3	3	3	30784	33426	32108	27498	35624	24977	1.00156	1.08751	1.04463	0.894646	1.15902	0.812626	1.0933	0.408994
P48410	ATP-binding cassette sub-family D member 1 OS=Mus musculus OX=10090 GN=Abcd1 PE=1 SV=1	Abcd1	81.858	6.7	8	3	3	1	0	1	3	2	1	3	1	2	3	2	2	3	1	2	3	2	2	30662	0	27085	30791	22890	24334	1.12926		0.997518	1.13401	0.843019	0.896201	1.1103	0.441369
P48428	Tubulin-specific chaperone A OS=Mus musculus OX=10090 GN=Tbca PE=1 SV=3	Tbca	12.758	49.1	36	7	7	7	7	8	4	5	5	7	6	7	5	6	7	7	6	7	5	6	7	1476200	1270000	1536800	1467300	1265700	1450500	1.04615	0.900018	1.08909	1.03984	0.89697	1.02793	1.0238	0.779873
P48453	Serine/threonine-protein phosphatase 2B catalytic subunit beta isoform OS=Mus musculus OX=10090 GN=Ppp3cb PE=1 SV=2	Ppp3cb	59.173	15.8	30	7	4	5	6	4	6	5	4	7	6	5	6	6	6	4	3	2	3	3	3	461210	477040	465550	411660	434810	389450	1.04832	1.0843	1.05818	0.93569	0.988309	0.885208	1.1358	0.0183717
P48678	Prelamin-A/C OS=Mus musculus OX=10090 GN=Lmna PE=1 SV=2	Lmna	74.237	66.3	232	40	38	38	40	38	38	38	40	35	36	39	31	31	33	33	34	37	30	30	32	727620	797420	768160	615830	656220	667240	1.03148	1.13043	1.08895	0.873004	0.930261	0.945883	1.1825	0.0097406
P48722	Heat shock 70 kDa protein 4L OS=Mus musculus OX=10090 GN=Hspa4l PE=1 SV=2	Hspa4l	94.381	56.1	191	37	35	29	27	27	37	34	37	32	30	31	34	35	34	30	28	29	32	33	33	420050	414050	456030	495780	453390	505690	0.918145	0.905031	0.996791	1.08368	0.99102	1.10534	0.8868	0.056339
P48725	Pericentrin OS=Mus musculus OX=10090 GN=Pcnt PE=1 SV=2	Pcnt	329.46	4.2	25	9	9	3	4	4	6	4	4	5	5	6	8	6	4	5	5	6	8	6	4	17589	14553	18499	16561	22518	18985	0.970829	0.803257	1.02106	0.914089	1.24289	1.04788	0.8722	0.308577
P48754	Breast cancer type 1 susceptibility protein homolog OS=Mus musculus OX=10090 GN=Brca1 PE=1 SV=3	Brca1	198.79	2.7	8	3	3	1	1	1	1	2	2	1	1	1	1	2	2	1	1	1	1	2	2	0	0	0	0	0	0
P48758	Carbonyl reductase [NADPH] 1 OS=Mus musculus OX=10090 GN=Cbr1 PE=1 SV=3	Cbr1	30.641	60.3	78	12	12	13	14	12	12	12	15	9	11	11	10	10	11	9	11	11	10	10	11	698860	739450	705910	673530	674160	690210	1.00264	1.06087	1.01275	0.966299	0.967203	0.99023	1.0522	0.0573267
P48760	Folylpolyglutamate synthase, mitochondrial OS=Mus musculus OX=10090 GN=Fpgs PE=1 SV=3	Fpgs	64.955	12.1	17	5	5	5	3	1	2	3	3	5	3	2	5	4	4	5	3	2	5	4	4	29603	22439	19434	25981	26289	19105	1.24338	0.942479	0.816263	1.09125	1.10418	0.802445	1.0014	0.983364
P48771	Cytochrome c oxidase subunit 7A2, mitochondrial OS=Mus musculus OX=10090 GN=Cox7a2 PE=1 SV=2	Cox7a2	9.2908	27.7	22	2	2	4	4	5	3	3	3	2	2	2	2	2	2	2	2	2	2	2	2	416280	429670	365180	468380	550360	506300	0.912838	0.9422	0.800784	1.02709	1.20686	1.11024	0.7942	0.0276597
P48774	Glutathione S-transferase Mu 5 OS=Mus musculus OX=10090 GN=Gstm5 PE=1 SV=1	Gstm5	26.635	65.6	71	13	12	14	12	12	11	13	9	12	12	11	12	13	12	11	11	10	11	12	11	565410	583340	579570	498580	527660	509250	1.03942	1.07238	1.06545	0.916561	0.97002	0.936176	1.1256	0.00342055
P48962	ADP/ATP translocase 1 OS=Mus musculus OX=10090 GN=Slc25a4 PE=1 SV=4	Slc25a4	32.904	58.4	51	15	8	8	9	9	8	8	9	12	12	13	14	13	14	8	8	8	8	8	8	1336500	1410200	1420300	1184600	1234700	1297300	1.01717	1.07327	1.08095	0.901568	0.939698	0.987341	1.1212	0.0243187
P49025	Citron Rho-interacting kinase OS=Mus musculus OX=10090 GN=Cit PE=1 SV=3	Cit	235.39	3.8	8	6	6	2	2	1	1	1	1	4	3	3	5	2	2	4	3	3	5	2	2	47230	68971	90425	95555	81740	0	0.615101	0.898245	1.17765	1.24446	1.06454		0.777	0.338718
P49070	Calcium signal-modulating cyclophilin ligand OS=Mus musculus OX=10090 GN=Camlg PE=1 SV=2	Camlg	32.542	26.9	16	5	5	2	4	3	2	3	2	2	4	4	3	4	2	2	4	4	3	4	2	103920	87950	79481	94585	88069	74586	1.17959	0.998314	0.902183	1.07363	0.999665	0.846621	1.0549	0.646246
P49135	General transcription and DNA repair factor IIH helicase subunit XPB OS=Mus musculus OX=10090 GN=Ercc3 PE=2 SV=1	Ercc3	89.125	24.4	45	12	12	8	3	7	12	8	7	10	5	7	10	7	6	10	5	7	10	7	6	117400	103560	108740	145370	119630	138750	0.960393	0.847174	0.889549	1.1892	0.978635	1.13505	0.8166	0.0441442
P49138	MAP kinase-activated protein kinase 2 OS=Mus musculus OX=10090 GN=Mapkapk2 PE=1 SV=2	Mapkapk2	44.049	10.9	14	4	3	3	1	1	3	3	3	3	3	2	3	4	4	2	2	2	3	3	3	82571	83693	80002	75265	91001	72031	1.02242	1.03631	0.990608	0.931953	1.1268	0.891909	1.0334	0.630366
P49182	Heparin cofactor 2 OS=Mus musculus OX=10090 GN=Serpind1 PE=1 SV=1	Serpind1	54.496	20.7	41	8	8	8	7	7	6	7	6	7	6	6	7	7	7	7	6	6	7	7	7	155490	139870	147050	101340	108600	92979	1.25172	1.12597	1.18377	0.815801	0.874245	0.748494	1.4605	0.00220341
P49282	Natural resistance-associated macrophage protein 2 OS=Mus musculus OX=10090 GN=Slc11a2 PE=1 SV=2	Slc11a2	62.367	7	14	3	3	2	3	3	1	2	3	3	3	3	3	3	3	3	3	3	3	3	3	134880	160820	138590	184300	156210	164840	0.861266	1.0269	0.884956	1.17683	0.997467	1.05257	0.8594	0.106206
P49312	Heterogeneous nuclear ribonucleoprotein A1 OS=Mus musculus OX=10090 GN=Hnrnpa1 PE=1 SV=2	Hnrnpa1	34.196	47.2	98	12	10	15	17	17	19	16	14	11	12	12	11	12	11	9	10	10	9	10	9	4018000	3906600	3811600	3545000	3431800	3536900	1.08351	1.05347	1.02785	0.955959	0.925433	0.953775	1.1163	0.0040126
P49442	Inositol polyphosphate 1-phosphatase OS=Mus musculus OX=10090 GN=Inpp1 PE=1 SV=2	Inpp1	43.346	14.6	15	4	4	2	2	3	3	2	3	2	2	3	4	2	3	2	2	3	4	2	3	91990	101250	84948	109020	110720	125610	0.885175	0.974279	0.817413	1.04905	1.0654	1.20868	0.8055	0.0328785
P49443	Protein phosphatase 1A OS=Mus musculus OX=10090 GN=Ppm1a PE=1 SV=1	Ppm1a	42.432	39.3	67	13	12	11	13	11	11	11	10	8	12	10	12	12	11	7	11	9	11	11	10	252020	250450	270590	209620	226940	214130	1.06207	1.05545	1.14033	0.883385	0.956376	0.902392	1.1881	0.00739204
P49446	Receptor-type tyrosine-protein phosphatase epsilon OS=Mus musculus OX=10090 GN=Ptpre PE=1 SV=3	Ptpre	80.687	7	18	4	4	2	3	3	4	2	4	2	3	3	4	3	4	2	3	3	4	3	4	29022	21433	25920	25382	24887	24364	1.15313	0.851597	1.02988	1.0085	0.988835	0.968055	1.0233	0.870507
P49452	Centromere protein C OS=Mus musculus OX=10090 GN=Cenpc PE=1 SV=2	Cenpc	102.15	1.9	2	1	1	0	0	1	1	0	0	0	1	1	1	1	1	0	1	1	1	1	1	0	0	0	0	0	0
P49586	Choline-phosphate cytidylyltransferase A OS=Mus musculus OX=10090 GN=Pcyt1a PE=1 SV=1	Pcyt1a	41.666	37.6	44	10	6	7	8	7	7	7	8	10	8	7	8	7	8	6	4	4	4	4	5	225990	227200	227190	223970	209800	212210	1.0223	1.02778	1.02773	1.01316	0.949064	0.959966	1.0533	0.0610374
P49615	Cyclin-dependent-like kinase 5 OS=Mus musculus OX=10090 GN=Cdk5 PE=1 SV=1	Cdk5	33.288	57.9	50	15	14	7	7	8	8	10	10	11	9	13	11	12	12	10	8	12	10	11	11	513620	541720	544820	594260	575520	550760	0.928033	0.978806	0.984407	1.07374	1.03988	0.99514	0.93	0.0667083
P49710	Hematopoietic lineage cell-specific protein OS=Mus musculus OX=10090 GN=Hcls1 PE=1 SV=2	Hcls1	54.24	7.4	3	2	2	1	1	0	0	0	1	1	1	0	0	0	1	1	1	0	0	0	1	0	0	0	0	0	0
P49717	DNA replication licensing factor MCM4 OS=Mus musculus OX=10090 GN=Mcm4 PE=1 SV=1	Mcm4	96.735	41.9	138	27	26	22	22	23	22	23	26	20	20	23	20	19	22	19	19	22	19	19	21	458360	529080	500520	469330	487440	501550	0.933435	1.07745	1.01929	0.955775	0.992655	1.02139	1.0203	0.704278
P49718	DNA replication licensing factor MCM5 OS=Mus musculus OX=10090 GN=Mcm5 PE=1 SV=2	Mcm5	82.406	56.9	168	34	34	26	32	24	29	28	29	29	28	26	29	27	25	29	28	26	29	27	25	487690	521870	513470	482070	534650	489200	0.966058	1.03376	1.01713	0.954925	1.05908	0.969049	1.0114	0.770515
P49722	Proteasome subunit alpha type-2 OS=Mus musculus OX=10090 GN=Psma2 PE=1 SV=3	Psma2	25.926	65.8	56	9	9	7	7	9	12	11	10	6	5	7	8	7	8	6	5	7	8	7	8	537090	435080	510670	444650	463510	473160	1.12513	0.91143	1.06978	0.931477	0.970986	0.991202	1.0735	0.366075
P49769	Presenilin-1 OS=Mus musculus OX=10090 GN=Psen1 PE=1 SV=1	Psen1	52.639	13.9	18	4	4	3	3	3	3	4	2	3	3	3	3	4	3	3	3	3	3	4	3	135740	123160	111950	124290	117330	113400	1.12202	1.01803	0.925372	1.02737	0.969843	0.937358	1.0446	0.540556
P49817	Caveolin-1 OS=Mus musculus OX=10090 GN=Cav1 PE=1 SV=1	Cav1	20.538	46.1	37	6	6	7	6	7	8	5	4	6	5	5	6	6	5	6	5	5	6	6	5	516310	590410	543120	776980	551430	702820	0.841565	0.962345	0.885264	1.26645	0.898809	1.14557	0.8122	0.141451
P49935	Pro-cathepsin H OS=Mus musculus OX=10090 GN=Ctsh PE=1 SV=2	Ctsh	37.17	8.7	2	2	2	1	1	0	0	0	0	1	1	0	0	0	0	1	1	0	0	0	0	0	0	0	0	0	0
P49962	Signal recognition particle 9 kDa protein OS=Mus musculus OX=10090 GN=Srp9 PE=1 SV=2	Srp9	10.194	53.5	29	5	5	5	5	5	5	5	4	5	5	5	5	5	5	5	5	5	5	5	5	307810	344470	309490	338990	332740	377900	0.918196	1.02755	0.923208	1.01121	0.992562	1.12728	0.9163	0.181791
P50096	Inosine-5'-monophosphate dehydrogenase 1 OS=Mus musculus OX=10090 GN=Impdh1 PE=1 SV=2	Impdh1	55.278	13.4	11	5	4	2	1	0	2	2	4	3	2	2	3	2	4	2	1	1	2	1	3	0	0	0	44005	0	44600				0.993285		1.00672
P50114	Protein S100-B OS=Mus musculus OX=10090 GN=S100b PE=1 SV=2	S100b	10.728	32.6	18	2	2	3	3	3	3	3	3	2	2	2	2	2	2	2	2	2	2	2	2	132810	142380	106590	173030	135420	156780	0.940792	1.00858	0.755056	1.2257	0.95928	1.11059	0.8206	0.150239
P50136	2-oxoisovalerate dehydrogenase subunit alpha, mitochondrial OS=Mus musculus OX=10090 GN=Bckdha PE=1 SV=1	Bckdha	50.37	39.8	55	13	13	11	11	8	8	10	7	11	12	10	12	12	9	11	12	10	12	12	9	178870	196310	194380	187010	177790	192810	0.952137	1.04497	1.0347	0.995467	0.946388	1.02634	1.0214	0.609878
P50171	Estradiol 17-beta-dehydrogenase 8 OS=Mus musculus OX=10090 GN=Hsd17b8 PE=1 SV=2	Hsd17b8	26.588	52.5	42	9	9	8	8	8	7	5	6	8	7	9	8	8	9	8	7	9	8	8	9	292620	253280	270940	206680	245030	203890	1.19239	1.03208	1.10404	0.842194	0.998465	0.830825	1.2459	0.0375141
P50247	Adenosylhomocysteinase OS=Mus musculus OX=10090 GN=Ahcy PE=1 SV=3	Ahcy	47.688	66.7	170	23	23	27	27	28	32	29	27	21	21	21	23	21	22	21	21	21	23	21	22	1844400	1906000	1858000	1708700	1719900	1834100	1.01797	1.05196	1.02547	0.943069	0.949251	1.01228	1.0657	0.0604708
P50285	Dimethylaniline monooxygenase [N-oxide-forming] 1 OS=Mus musculus OX=10090 GN=Fmo1 PE=1 SV=1	Fmo1	59.914	19.4	25	8	8	3	3	6	5	4	4	6	5	8	5	6	6	6	5	8	5	6	6	68008	72249	75079	54025	49196	58582	1.08196	1.14943	1.19445	0.859497	0.782672	0.931996	1.3309	0.00776136
P50295	Arylamine N-acetyltransferase 2 OS=Mus musculus OX=10090 GN=Nat2 PE=1 SV=1	Nat2	33.701	5.9	6	1	1	1	1	1	1	1	1	1	1	1	1	1	1	1	1	1	1	1	1	0	0	0	0	0	0
P50396	Rab GDP dissociation inhibitor alpha OS=Mus musculus OX=10090 GN=Gdi1 PE=1 SV=3	Gdi1	50.521	51	73	17	13	14	14	11	11	10	13	16	16	17	14	16	15	12	13	13	10	12	11	535180	563930	553710	585540	551010	514550	0.9719	1.02411	1.00555	1.06336	1.00065	0.934435	1.001	0.959173
P50427	Steryl-sulfatase OS=Mus musculus OX=10090 GN=Sts PE=1 SV=1	Sts	66.59	19.6	34	8	8	7	7	5	6	5	4	8	7	5	7	5	6	8	7	5	7	5	6	144100	130420	143430	127630	102940	119670	1.1255	1.01865	1.12027	0.996863	0.80402	0.934691	1.1933	0.0658643
P50429	Arylsulfatase B OS=Mus musculus OX=10090 GN=Arsb PE=1 SV=3	Arsb	59.646	6.6	5	3	3	0	1	2	2	0	0	2	1	2	2	0	2	2	1	2	2	0	2	27947	0	42980	25425	0	38584	0.828452		1.27408	0.753691		1.14377	1.1081	0.767668
P50431	Serine hydroxymethyltransferase, cytosolic OS=Mus musculus OX=10090 GN=Shmt1 PE=1 SV=3	Shmt1	52.6	41.4	79	16	15	14	13	11	13	12	16	14	16	13	16	16	16	13	15	12	15	15	15	588470	557920	577490	537160	540440	554750	1.05202	0.997405	1.03239	0.960292	0.966155	0.991738	1.0561	0.042169
P50516	V-type proton ATPase catalytic subunit A OS=Mus musculus OX=10090 GN=Atp6v1a PE=1 SV=2	Atp6v1a	68.325	50.2	115	21	21	16	18	20	22	18	21	16	17	17	20	15	19	16	17	17	20	15	19	405360	428800	427260	427510	471920	437650	0.935986	0.99011	0.986554	0.987131	1.08967	1.01055	0.9434	0.173858
P50518	V-type proton ATPase subunit E 1 OS=Mus musculus OX=10090 GN=Atp6v1e1 PE=1 SV=2	Atp6v1e1	26.157	32.7	36	9	9	5	6	6	8	7	4	6	6	6	8	9	6	6	6	6	8	9	6	353380	339700	353390	308950	351350	333840	1.03904	0.998819	1.03907	0.908405	1.03307	0.981589	1.0526	0.255766
P50543	Protein S100-A11 OS=Mus musculus OX=10090 GN=S100a11 PE=1 SV=1	S100a11	11.083	27.6	8	2	2	1	1	1	2	1	2	1	1	1	2	2	2	1	1	1	2	2	2	0	0	0	180320	152270	155750				1.10775	0.935434	0.956813
P50544	Very long-chain specific acyl-CoA dehydrogenase, mitochondrial OS=Mus musculus OX=10090 GN=Acadvl PE=1 SV=3	Acadvl	70.875	47.3	118	24	23	21	18	16	22	23	18	21	19	16	22	22	19	21	19	16	22	22	19	272480	285610	289500	292010	292820	284950	0.951967	0.99784	1.01143	1.0202	1.02303	0.995534	0.9745	0.267875
P50580	Proliferation-associated protein 2G4 OS=Mus musculus OX=10090 GN=Pa2g4 PE=1 SV=3	Pa2g4	43.698	57.6	124	18	18	20	22	20	20	20	22	17	18	17	18	17	18	17	18	17	18	17	18	706340	675340	756990	627670	680630	653530	1.03354	0.988182	1.10766	0.918429	0.995922	0.956269	1.0901	0.102296
P50608	Fibromodulin OS=Mus musculus OX=10090 GN=Fmod PE=2 SV=1	Fmod	43.054	29.3	51	7	7	9	8	8	10	8	8	6	6	6	7	6	6	6	6	6	7	6	6	460690	448780	518180	438100	387220	519750	0.996906	0.971133	1.12131	0.948022	0.837921	1.12471	1.0614	0.536362
P50615	Protein BTG3 OS=Mus musculus OX=10090 GN=Btg3 PE=2 SV=1	Btg3	28.983	6.3	5	1	1	1	1	0	1	1	1	1	1	0	1	1	1	1	1	0	1	1	1	0	0	0	0	0	0
P51125	Calpastatin OS=Mus musculus OX=10090 GN=Cast PE=1 SV=2	Cast	84.921	32.6	48	14	14	7	8	8	11	8	6	8	9	9	10	8	7	8	9	9	10	8	7	101390	99431	94507	89996	111420	96083	1.02617	1.00634	0.956505	0.910849	1.12768	0.972456	0.9927	0.95806
P51150	Ras-related protein Rab-7a OS=Mus musculus OX=10090 GN=Rab7a PE=1 SV=2	Rab7a	23.489	66.2	68	11	11	12	11	12	11	10	12	10	10	10	11	10	11	10	10	10	11	10	11	823410	866990	859330	766800	789140	794210	1.00828	1.06165	1.05227	0.938962	0.966318	0.972526	1.0849	0.0133697
P51163	Uroporphyrinogen-III synthase OS=Mus musculus OX=10090 GN=Uros PE=1 SV=1	Uros	28.504	51.7	28	8	8	4	6	4	4	5	5	6	6	5	5	6	7	6	6	5	5	6	7	97096	77004	108760	78653	95314	63352	1.11995	0.888202	1.25449	0.907222	1.0994	0.730733	1.1919	0.313765
P51174	Long-chain specific acyl-CoA dehydrogenase, mitochondrial OS=Mus musculus OX=10090 GN=Acadl PE=1 SV=2	Acadl	47.907	40.7	87	14	14	14	13	13	16	15	16	12	13	11	12	13	13	12	13	11	12	13	13	984100	902360	1001800	875180	845780	901410	1.07149	0.982494	1.09076	0.9529	0.920889	0.981459	1.1014	0.0613363
P51175	Protoporphyrinogen oxidase OS=Mus musculus OX=10090 GN=Ppox PE=1 SV=1	Ppox	50.87	40.3	47	12	12	8	10	6	7	8	8	9	10	9	10	8	10	9	10	9	10	8	10	139190	124160	161060	105750	108950	96722	1.13496	1.0124	1.31329	0.862289	0.888382	0.788675	1.3628	0.0215754
P51410	60S ribosomal protein L9 OS=Mus musculus OX=10090 GN=Rpl9 PE=2 SV=2	Rpl9	21.881	60.4	57	8	8	7	7	8	13	10	12	6	6	6	8	8	8	6	6	6	8	8	8	1785400	1870400	1980200	1857100	1170600	2221400	0.984134	1.03099	1.09151	1.02366	0.645249	1.22446	1.0737	0.616338
P51432	1-phosphatidylinositol 4,5-bisphosphate phosphodiesterase beta-3 OS=Mus musculus OX=10090 GN=Plcb3 PE=1 SV=2	Plcb3	139.49	21.2	66	18	18	10	9	11	13	11	12	13	12	14	14	14	15	13	12	14	14	14	15	125360	137600	126780	152570	143570	149770	0.90009	0.987973	0.910285	1.09546	1.03084	1.07536	0.874	0.017159
P51569	Alpha-galactosidase A OS=Mus musculus OX=10090 GN=Gla PE=1 SV=1	Gla	47.642	10	6	3	3	1	0	2	1	1	1	2	1	2	3	3	2	2	1	2	3	3	2	0	0	53919	58628	53217	0			0.975827	1.06105	0.963122		0.9642
P51655	Glypican-4 OS=Mus musculus OX=10090 GN=Gpc4 PE=1 SV=2	Gpc4	62.586	28.2	53	10	10	10	8	9	8	10	8	9	8	9	8	9	10	9	8	9	8	9	10	122130	121630	125180	133910	127010	109540	0.991047	0.986989	1.0158	1.08664	1.03065	0.888883	0.9959	0.992182
P51660	Peroxisomal multifunctional enzyme type 2 OS=Mus musculus OX=10090 GN=Hsd17b4 PE=1 SV=3	Hsd17b4	79.481	46.7	180	28	28	27	29	32	30	29	33	23	25	27	25	26	27	23	25	27	25	26	27	726920	729240	750900	650730	681790	691420	1.03085	1.03414	1.06486	0.922803	0.966849	0.980506	1.0905	0.0145282
P51791	H(+)/Cl(-) exchange transporter 3 OS=Mus musculus OX=10090 GN=Clcn3 PE=1 SV=3	Clcn3	90.811	4.4	6	2	2	0	1	2	1	1	1	0	1	2	1	1	1	0	1	2	1	1	1	0	0	0	0	0	0
P51807	Dynein light chain Tctex-type 1 OS=Mus musculus OX=10090 GN=Dynlt1 PE=1 SV=1	Dynlt1	12.483	46	19	3	3	3	3	3	4	3	3	3	3	3	3	3	3	3	3	3	3	3	3	181580	226830	180530	208890	242320	199570	0.878811	1.09781	0.87373	1.01099	1.17278	0.965879	0.905	0.344131
P51829	Adenylate cyclase type 7 OS=Mus musculus OX=10090 GN=Adcy7 PE=1 SV=2	Adcy7	122.71	3.6	6	3	3	0	0	1	2	1	2	0	0	2	3	2	2	0	0	2	3	2	2	0	0	10712	20590	17730	13238			0.6881	1.32263	1.13891	0.850361	0.6233
P51855	Glutathione synthetase OS=Mus musculus OX=10090 GN=Gss PE=1 SV=1	Gss	52.246	26.8	39	9	8	6	7	7	5	7	7	7	7	7	5	7	7	7	7	7	5	7	7	113250	145310	127240	119080	156920	129220	0.859017	1.1022	0.965134	0.903239	1.19026	0.980152	0.9521	0.685485
P51859	Hepatoma-derived growth factor OS=Mus musculus OX=10090 GN=Hdgf PE=1 SV=2	Hdgf	26.268	73.4	110	17	16	20	18	19	19	19	15	15	15	16	16	15	14	14	14	15	15	15	13	838020	907250	877170	855530	879650	859220	0.963825	1.04345	1.00885	0.983963	1.0117	0.988207	1.0108	0.696662
P51863	V-type proton ATPase subunit d 1 OS=Mus musculus OX=10090 GN=Atp6v0d1 PE=1 SV=2	Atp6v0d1	40.301	35	32	8	8	5	4	5	7	5	6	6	7	6	8	7	6	6	7	6	8	7	6	163870	167200	155710	173350	159540	162350	1.00122	1.02157	0.951366	1.05914	0.974766	0.991935	0.9829	0.632747
P51881	ADP/ATP translocase 2 OS=Mus musculus OX=10090 GN=Slc25a5 PE=1 SV=3	Slc25a5	32.931	55	55	16	9	8	8	11	9	12	7	12	11	13	12	12	12	8	7	8	6	7	6	2606400	2495500	2810800	2270200	2256300	2274400	1.06285	1.01763	1.1462	0.925756	0.920088	0.927468	1.1635	0.0125362
P51885	Lumican OS=Mus musculus OX=10090 GN=Lum PE=1 SV=2	Lum	38.265	41.1	54	10	10	10	8	10	8	8	10	10	9	10	8	9	9	10	9	10	8	9	9	802360	1041400	824790	851720	892710	760730	0.930504	1.20772	0.956517	0.987748	1.03528	0.882226	1.0652	0.573372
P51912	Neutral amino acid transporter B(0) OS=Mus musculus OX=10090 GN=Slc1a5 PE=1 SV=2	Slc1a5	58.482	12.3	16	6	6	3	2	3	2	4	2	4	4	3	4	5	3	4	4	3	4	5	3	83956	104790	110520	109150	133300	77155	0.81396	1.01595	1.0715	1.05822	1.29235	0.748023	0.9364	0.803907
P51943	Cyclin-A2 OS=Mus musculus OX=10090 GN=Ccna2 PE=1 SV=2	Ccna2	47.269	7.3	2	2	2	1	0	0	0	1	0	2	1	1	1	2	2	2	1	1	1	2	2	39826	0	0	0	29610	0	1.14713				0.852872		1.345
P51949	CDK-activating kinase assembly factor MAT1 OS=Mus musculus OX=10090 GN=Mnat1 PE=1 SV=2	Mnat1	35.848	39.8	29	8	8	4	3	5	6	5	6	5	5	6	7	6	7	5	5	6	7	6	7	83526	73680	84152	70198	68320	62224	1.13358	0.999955	1.14208	0.952698	0.927211	0.844479	1.2023	0.0313075
P51954	Serine/threonine-protein kinase Nek1 OS=Mus musculus OX=10090 GN=Nek1 PE=1 SV=2	Nek1	136.69	18.5	39	15	15	9	8	4	5	6	7	12	11	6	9	12	10	12	11	6	9	12	10	66080	58387	64415	119950	96381	99385	0.785734	0.69426	0.765936	1.42628	1.14603	1.18175	0.5983	0.00283362
P52019	Squalene monooxygenase OS=Mus musculus OX=10090 GN=Sqle PE=2 SV=1	Sqle	63.769	7.9	4	3	3	1	2	1	0	0	0	2	2	2	0	0	0	2	2	2	0	0	0	61020	0	41705	0	0	0	1.18803		0.811974
P52194	Calmegin OS=Mus musculus OX=10090 GN=Clgn PE=1 SV=2	Clgn	69.43	27.5	27	12	12	4	1	2	8	4	8	6	3	5	10	5	8	6	3	5	10	5	8	66176	39690	63942	198860	108540	182080	0.60225	0.361208	0.581919	1.80977	0.987793	1.65706	0.3469	0.0137978
P52196	Thiosulfate sulfurtransferase OS=Mus musculus OX=10090 GN=Tst PE=1 SV=3	Tst	33.466	57.9	105	15	15	18	17	17	18	18	17	15	13	14	14	14	13	15	13	14	14	14	13	911860	910090	924430	776760	844130	797700	1.05928	1.05723	1.07388	0.90234	0.980602	0.926666	1.1355	0.00696104
P52293	Importin subunit alpha-1 OS=Mus musculus OX=10090 GN=Kpna2 PE=1 SV=2	Kpna2	57.927	42.3	86	16	16	15	10	15	14	15	17	15	12	14	14	13	15	15	12	14	14	13	15	736310	708610	750880	811300	921940	864490	0.92163	0.886958	0.939867	1.01549	1.15398	1.08207	0.8453	0.0147342
P52332	Tyrosine-protein kinase JAK1 OS=Mus musculus OX=10090 GN=Jak1 PE=1 SV=1	Jak1	133.37	7.5	15	7	7	4	1	3	2	2	3	6	6	5	4	4	4	6	6	5	4	4	4	51872	45406	53053	48900	41720	47521	1.0789	0.944411	1.10346	1.01708	0.867745	0.988401	1.0882	0.286815
P52430	Serum paraoxonase/arylesterase 1 OS=Mus musculus OX=10090 GN=Pon1 PE=1 SV=2	Pon1	39.565	16.3	22	5	5	4	5	4	2	3	4	5	5	5	4	4	4	5	5	5	4	4	4	326770	285120	299160	225040	196630	215240	1.26658	1.10515	1.15956	0.872271	0.762151	0.834285	1.4304	0.00313854
P52431	DNA polymerase delta catalytic subunit OS=Mus musculus OX=10090 GN=Pold1 PE=1 SV=2	Pold1	123.79	34.5	105	28	28	14	20	12	21	16	22	16	20	15	24	20	26	16	20	15	24	20	26	221680	241210	220270	218950	253650	232680	0.957967	1.04236	0.951874	0.94617	1.09612	1.0055	0.9686	0.582564
P52432	DNA-directed RNA polymerases I and III subunit RPAC1 OS=Mus musculus OX=10090 GN=Polr1c PE=1 SV=3	Polr1c	39.106	48.8	51	11	11	6	7	5	13	9	11	9	10	9	11	8	10	9	10	9	11	8	10	151100	152240	153280	162030	156240	158340	0.971465	0.978794	0.985481	1.04174	1.00451	1.01801	0.9581	0.0199716
P52479	Ubiquitin carboxyl-terminal hydrolase 10 OS=Mus musculus OX=10090 GN=Usp10 PE=1 SV=3	Usp10	87.021	17.9	41	10	10	7	6	6	9	8	5	8	6	6	8	7	5	8	6	6	8	7	5	102040	92308	94464	99855	103710	90471	1.05043	0.950244	0.972439	1.02794	1.06762	0.931334	0.9822	0.751557
P52480	Pyruvate kinase PKM OS=Mus musculus OX=10090 GN=Pkm PE=1 SV=4	Pkm	57.844	71	282	36	36	48	47	47	46	48	46	33	32	34	33	33	33	33	32	34	33	33	33	6194100	6619400	6339300	6139900	6287200	6660900	0.971857	1.03859	0.994639	0.963353	0.986465	1.0451	1.0034	0.913335
P52482	Ubiquitin-conjugating enzyme E2 E1 OS=Mus musculus OX=10090 GN=Ube2e1 PE=1 SV=1	Ube2e1	21.333	28.5	5	4	1	1	0	1	1	1	1	4	4	4	4	4	4	1	1	1	1	1	1	0	0	0	0	0	0
P52483	Ubiquitin-conjugating enzyme E2 E3 OS=Mus musculus OX=10090 GN=Ube2e3 PE=1 SV=2	Ube2e3	22.912	32.9	28	5	2	5	4	4	5	5	5	5	5	5	5	5	5	2	2	2	2	2	2	196570	241020	208770	241990	211940	230730	0.886102	1.08648	0.941098	1.09085	0.955388	1.04009	0.9441	0.452159
P52503	NADH dehydrogenase [ubiquinone] iron-sulfur protein 6, mitochondrial OS=Mus musculus OX=10090 GN=Ndufs6 PE=1 SV=2	Ndufs6	13.02	51.7	27	4	4	4	5	4	4	5	5	4	4	4	4	4	4	4	4	4	4	4	4	390260	395070	368720	376700	382340	430350	0.999198	1.01151	0.944048	0.96448	0.97892	1.10184	0.9703	0.574426
P52623	Uridine-cytidine kinase 1 OS=Mus musculus OX=10090 GN=Uck1 PE=1 SV=2	Uck1	31.068	32.5	33	7	5	6	5	6	6	5	5	6	6	7	5	6	5	5	4	5	4	4	4	123280	126510	124160	110140	119760	119290	1.02287	1.04967	1.03017	0.913848	0.993667	0.989767	1.0709	0.0711864
P52624	Uridine phosphorylase 1 OS=Mus musculus OX=10090 GN=Upp1 PE=1 SV=2	Upp1	34.086	16.7	13	4	4	1	2	3	2	2	3	3	4	3	4	3	4	3	4	3	4	3	4	39241	39545	45432	39852	39706	37417	0.976173	0.983735	1.13018	0.991372	0.98774	0.930798	1.0619	0.324103
P52760	2-iminobutanoate/2-iminopropanoate deaminase OS=Mus musculus OX=10090 GN=Rida PE=1 SV=3	Rida	14.255	28.9	16	3	3	3	3	3	3	2	2	3	3	3	3	3	2	3	3	3	3	3	2	154680	205480	200500	186820	196090	191700	0.817497	1.08598	1.05966	0.98736	1.03635	1.01315	0.9757	0.742448
P52795	Ephrin-B1 OS=Mus musculus OX=10090 GN=Efnb1 PE=1 SV=1	Efnb1	37.859	26.7	23	5	5	4	4	4	3	5	3	5	4	4	3	5	3	5	4	4	3	5	3	77046	98701	80145	57188	81389	59773	1.01769	1.30372	1.05862	0.755386	1.07505	0.789531	1.2901	0.124911
P52825	Carnitine O-palmitoyltransferase 2, mitochondrial OS=Mus musculus OX=10090 GN=Cpt2 PE=1 SV=2	Cpt2	73.98	40.6	99	21	21	19	13	19	19	14	15	18	16	18	20	16	17	18	16	18	20	16	17	514150	565700	521690	548740	516490	524760	0.96659	1.0635	0.980765	1.03162	0.970989	0.986536	1.0073	0.857254
P52840	Sulfotransferase 1A1 OS=Mus musculus OX=10090 GN=Sult1a1 PE=1 SV=1	Sult1a1	33.974	22.3	14	5	5	4	4	2	1	2	1	5	4	3	3	5	4	5	4	3	3	5	4	124110	129630	128730	89624	106670	80218	1.13002	1.18027	1.17208	0.816022	0.971225	0.730381	1.3832	0.0169492
P52875	Transmembrane protein 165 OS=Mus musculus OX=10090 GN=Tmem165 PE=1 SV=2	Tmem165	34.79	22.3	21	4	4	4	3	3	3	4	4	4	3	3	4	4	4	4	3	3	4	4	4	250130	241180	234630	228380	206740	261020	1.05534	1.01758	0.989944	0.963574	0.872272	1.10129	1.0428	0.545881
P52912	Nucleolysin TIA-1 OS=Mus musculus OX=10090 GN=Tia1 PE=1 SV=1	Tia1	42.799	22	6	6	3	2	0	1	2	0	1	4	2	4	5	3	3	2	0	2	2	1	1	0	0	0	0	0	0
P53026	60S ribosomal protein L10a OS=Mus musculus OX=10090 GN=Rpl10a PE=1 SV=3	Rpl10a	24.916	35.5	71	9	9	12	15	14	10	10	10	9	9	9	7	7	6	9	9	9	7	7	6	1214600	1222900	1232500	1164100	1208900	1215700	1.00398	1.01084	1.01878	0.962238	0.99927	1.00489	1.0227	0.188675
P53395	Lipoamide acyltransferase component of branched-chain alpha-keto acid dehydrogenase complex, mitochondrial OS=Mus musculus OX=10090 GN=Dbt PE=1 SV=2	Dbt	53.246	43.6	77	17	17	14	13	11	12	14	13	13	14	14	13	14	14	13	14	14	13	14	14	375190	362820	364210	406180	383770	413380	0.9764	0.944209	0.947826	1.05705	0.998729	1.07579	0.916	0.0243894
P53564	Homeobox protein cut-like 1 OS=Mus musculus OX=10090 GN=Cux1 PE=1 SV=3	Cux1	165.59	15	48	15	6	10	7	9	9	9	4	11	10	11	13	13	8	6	4	6	5	6	5	86624	71630	78559	83460	87199	74634	1.07807	0.891464	0.977698	1.03869	1.08523	0.92885	0.9654	0.641839
P53569	CCAAT/enhancer-binding protein zeta OS=Mus musculus OX=10090 GN=Cebpz PE=1 SV=2	Cebpz	120.26	17.8	39	14	14	5	9	7	8	5	5	8	12	10	9	9	7	8	12	10	9	9	7	156260	132920	146620	154260	159620	152550	1.03916	0.883943	0.975051	1.02586	1.0615	1.01449	0.9343	0.22655
P53612	Geranylgeranyl transferase type-2 subunit beta OS=Mus musculus OX=10090 GN=Rabggtb PE=1 SV=2	Rabggtb	37.803	11.2	9	3	3	2	1	2	1	1	2	2	2	3	2	3	3	2	2	3	2	3	3	65698	52925	59071	33636	46040	52293	1.27296	1.02547	1.14455	0.651728	0.892067	1.01322	1.3465	0.0994943
P53668	LIM domain kinase 1 OS=Mus musculus OX=10090 GN=Limk1 PE=1 SV=1	Limk1	72.792	4.5	5	2	2	1	1	0	1	1	1	1	1	0	2	1	1	1	1	0	2	1	1	0	0	0	0	0	0
P53690	Matrix metalloproteinase-14 OS=Mus musculus OX=10090 GN=Mmp14 PE=2 SV=3	Mmp14	65.918	12.5	10	5	5	1	1	2	3	3	0	3	1	3	3	4	1	3	1	3	3	4	1	0	0	33598	38493	26734	0			1.01992	1.16852	0.811556		1.0302
P53702	Cytochrome c-type heme lyase OS=Mus musculus OX=10090 GN=Hccs PE=1 SV=2	Hccs	30.977	50	54	11	11	8	9	10	10	9	8	8	10	10	11	9	8	8	10	10	11	9	8	222810	211620	216980	216050	249030	230680	0.992347	0.942509	0.966381	0.962239	1.10912	1.0274	0.9363	0.214266
P53762	Aryl hydrocarbon receptor nuclear translocator OS=Mus musculus OX=10090 GN=Arnt PE=1 SV=3	Arnt	86.962	10.9	12	6	6	2	1	2	2	4	1	4	2	3	4	5	1	4	2	3	4	5	1	33487	30074	38352	25215	34462	0	1.03617	0.930565	1.18671	0.780215	1.06634		1.1385	0.422269
P53784	Transcription factor SOX-3 OS=Mus musculus OX=10090 GN=Sox3 PE=1 SV=2	Sox3	37.788	6.1	2	1	1	0	0	0	1	0	1	0	0	0	1	0	1	0	0	0	1	0	1	0	0	0	0	0	0
P53798	Squalene synthase OS=Mus musculus OX=10090 GN=Fdft1 PE=1 SV=2	Fdft1	48.154	21.4	24	7	7	5	3	3	4	4	5	6	5	6	6	4	7	6	5	6	6	4	7	48172	49370	37631	41387	47442	34921	1.11629	1.14405	0.87202	0.959057	1.09937	0.809221	1.0923	0.513467
P53808	Phosphatidylcholine transfer protein OS=Mus musculus OX=10090 GN=Pctp PE=1 SV=2	Pctp	24.785	6.1	5	1	1	1	1	1	1	1	0	1	1	1	1	1	0	1	1	1	1	1	0	0	0	0	0	0	0
P53810	Phosphatidylinositol transfer protein alpha isoform OS=Mus musculus OX=10090 GN=Pitpna PE=1 SV=2	Pitpna	31.893	60.9	74	15	13	11	15	12	12	11	13	14	13	14	14	13	14	12	12	12	13	12	13	351140	363110	387470	342900	360870	330040	0.986565	1.0202	1.08864	0.963414	1.0139	0.927283	1.0657	0.177188
P53811	Phosphatidylinositol transfer protein beta isoform OS=Mus musculus OX=10090 GN=Pitpnb PE=1 SV=2	Pitpnb	31.487	55.7	56	13	11	10	9	9	10	11	7	12	11	11	12	12	12	10	10	9	11	11	11	175730	169080	183130	146650	151260	150000	1.08047	1.03959	1.12597	0.901675	0.93002	0.922273	1.1787	0.00272751
P53986	Monocarboxylate transporter 1 OS=Mus musculus OX=10090 GN=Slc16a1 PE=1 SV=1	Slc16a1	53.267	18.7	35	8	8	7	6	7	4	6	5	7	7	7	6	8	7	7	7	7	6	8	7	294510	279360	329930	245410	273920	239840	1.06259	1.00793	1.19039	0.88544	0.988304	0.865343	1.1905	0.0532521
P53994	Ras-related protein Rab-2A OS=Mus musculus OX=10090 GN=Rab2a PE=1 SV=1	Rab2a	23.547	67.5	71	13	6	11	12	11	12	13	12	11	11	9	12	12	10	6	4	4	5	5	3	564460	556040	552690	561220	583480	600980	0.990608	0.975831	0.969952	0.984922	1.02399	1.0547	0.9585	0.113068
P53995	Anaphase-promoting complex subunit 1 OS=Mus musculus OX=10090 GN=Anapc1 PE=1 SV=2	Anapc1	215.99	19.9	128	30	30	22	22	17	21	23	23	23	25	21	21	25	24	23	25	21	21	25	24	154060	138490	142940	135270	132510	126620	1.11383	1.00127	1.03344	0.977985	0.958031	0.915447	1.1042	0.0568692
P53996	Cellular nucleic acid-binding protein OS=Mus musculus OX=10090 GN=Cnbp PE=1 SV=2	Cnbp	19.592	50.6	50	8	8	8	9	8	8	9	8	7	7	7	7	7	6	7	7	7	7	7	6	1344300	1522500	1329200	1097700	1245600	1050600	1.0627	1.20357	1.05076	0.867758	0.984677	0.830525	1.2363	0.0337172
P54071	Isocitrate dehydrogenase [NADP], mitochondrial OS=Mus musculus OX=10090 GN=Idh2 PE=1 SV=3	Idh2	50.906	47.1	131	19	18	23	21	22	23	20	22	17	18	16	18	18	16	16	17	15	17	17	15	989890	966480	1024400	753880	780380	800210	1.11742	1.09099	1.15637	0.851002	0.880916	0.903301	1.2769	0.000538211
P54103	DnaJ homolog subfamily C member 2 OS=Mus musculus OX=10090 GN=Dnajc2 PE=1 SV=2	Dnajc2	71.721	40.3	87	21	21	11	13	15	15	15	18	14	16	18	18	18	18	14	16	18	18	18	18	253160	249790	231510	241930	234990	246060	1.04221	1.02834	0.953082	0.995979	0.967409	1.01298	1.0159	0.649396
P54116	Stomatin OS=Mus musculus OX=10090 GN=Stom PE=1 SV=3	Stom	31.375	42.3	38	9	9	6	9	6	8	5	4	8	9	7	9	9	8	8	9	7	9	9	8	229770	220100	220310	158230	215510	156810	1.14815	1.09983	1.10088	0.790669	1.07689	0.783573	1.2632	0.0811425
P54227	Stathmin OS=Mus musculus OX=10090 GN=Stmn1 PE=1 SV=2	Stmn1	17.274	36.2	24	5	4	4	4	4	5	3	4	4	5	4	4	3	4	3	4	3	3	2	3	1274900	1344800	1238900	1288200	1362200	1221200	0.989547	1.0438	0.961605	0.999871	1.05731	0.947867	0.9966	0.944301
P54276	DNA mismatch repair protein Msh6 OS=Mus musculus OX=10090 GN=Msh6 PE=1 SV=3	Msh6	151.08	44.9	195	42	42	35	27	31	35	38	29	37	36	36	40	41	34	37	36	36	40	41	34	302280	295970	297530	329730	342830	333640	0.953575	0.933669	0.93859	1.04017	1.08149	1.0525	0.8903	0.000910367
P54310	Hormone-sensitive lipase OS=Mus musculus OX=10090 GN=Lipe PE=1 SV=2	Lipe	83.347	8	5	4	4	2	0	1	1	1	0	2	0	2	1	1	0	2	0	2	1	1	0	0	0	0	0	0	0
P54320	Elastin OS=Mus musculus OX=10090 GN=Eln PE=1 SV=2	Eln	71.937	5.2	11	3	3	1	2	2	2	2	2	2	3	2	2	2	3	2	3	2	2	2	3	39839	50008	45056	44692	44259	32408	0.932772	1.17086	1.05492	1.0464	1.03626	0.758786	1.1116	0.417735
P54726	UV excision repair protein RAD23 homolog A OS=Mus musculus OX=10090 GN=Rad23a PE=1 SV=2	Rad23a	39.706	25.3	12	6	3	2	2	2	1	2	3	5	5	5	5	4	5	2	2	2	2	2	3	123030	106680	110290	110760	98633	115950	1.10947	0.96203	0.994585	0.998823	0.889463	1.04563	1.0451	0.528901
P54728	UV excision repair protein RAD23 homolog B OS=Mus musculus OX=10090 GN=Rad23b PE=1 SV=2	Rad23b	43.512	44.7	68	14	11	11	8	16	10	11	12	11	10	13	11	11	11	8	7	10	8	9	9	486400	534780	587150	504890	464330	545160	0.934573	1.02753	1.12816	0.9701	0.892167	1.04747	1.062	0.452459
P54729	NEDD8 ultimate buster 1 OS=Mus musculus OX=10090 GN=Nub1 PE=1 SV=2	Nub1	70.306	37	68	17	17	11	10	10	11	13	13	14	13	13	14	13	12	14	13	13	14	13	12	272650	272730	277360	233360	252160	218160	1.07172	1.07204	1.09024	0.917284	0.991182	0.857536	1.1692	0.020074
P54731	FAS-associated factor 1 OS=Mus musculus OX=10090 GN=Faf1 PE=1 SV=2	Faf1	73.862	29.6	59	14	14	8	7	9	12	11	12	10	9	10	13	11	14	10	9	10	13	11	14	191910	186330	177320	203600	203180	196460	0.993666	0.964774	0.918122	1.05419	1.05202	1.01723	0.921	0.0327203
P54761	Ephrin type-B receptor 4 OS=Mus musculus OX=10090 GN=Ephb4 PE=1 SV=2	Ephb4	108.85	7.2	18	5	4	3	3	3	2	3	4	3	3	3	3	3	5	3	3	3	2	3	4	45641	43679	50890	37397	42240	25582	1.11579	1.06782	1.24411	0.914244	1.03264	0.625403	1.3326	0.12356
P54763	Ephrin type-B receptor 2 OS=Mus musculus OX=10090 GN=Ephb2 PE=1 SV=3	Ephb2	109.9	4.6	6	3	2	1	1	0	1	1	2	2	1	0	3	2	3	2	1	0	2	2	2	37264	0	0	58336	51955	51030	0.75059			1.17503	1.0465	1.02787	0.693
P54775	26S proteasome regulatory subunit 6B OS=Mus musculus OX=10090 GN=Psmc4 PE=1 SV=2	Psmc4	47.408	66	137	22	22	21	17	23	28	24	24	20	20	20	21	20	21	20	20	20	21	20	21	539230	548210	565820	509950	537430	568310	0.989731	1.00621	1.03853	0.935989	0.986427	1.04311	1.0233	0.52678
P54797	Transport and Golgi organization 2 homolog OS=Mus musculus OX=10090 GN=Tango2 PE=1 SV=1	Tango2	30.947	14.5	3	2	2	0	0	0	2	0	1	0	0	0	2	0	2	0	0	0	2	0	2	0	0	0	27376	0	16297				1.25368		0.746319
P54822	Adenylosuccinate lyase OS=Mus musculus OX=10090 GN=Adsl PE=1 SV=2	Adsl	54.866	50	98	21	21	14	13	17	21	18	15	17	16	18	19	19	18	17	16	18	19	19	18	466740	468580	488610	513840	502640	554160	0.935173	0.938859	0.978992	1.02954	1.0071	1.11033	0.9066	0.0418342
P54823	Probable ATP-dependent RNA helicase DDX6 OS=Mus musculus OX=10090 GN=Ddx6 PE=1 SV=1	Ddx6	54.191	48.2	102	17	17	18	16	18	17	16	17	14	13	15	14	14	13	14	13	15	14	14	13	389640	429450	424980	378410	438830	393740	0.952258	1.04955	1.03863	0.924812	1.07248	0.962278	1.0273	0.631178
P54869	Hydroxymethylglutaryl-CoA synthase, mitochondrial OS=Mus musculus OX=10090 GN=Hmgcs2 PE=1 SV=2	Hmgcs2	56.822	44.3	93	17	16	13	14	16	17	13	20	13	14	14	15	14	17	12	13	13	14	13	16	1386900	1206100	1437700	1150900	1189500	1156200	1.1055	0.961381	1.14599	0.917381	0.948149	0.921605	1.1527	0.0629204
P54923	[Protein ADP-ribosylarginine] hydrolase OS=Mus musculus OX=10090 GN=Adprh PE=1 SV=1	Adprh	40.068	39	65	11	11	10	12	10	12	11	10	10	11	11	11	9	10	10	11	11	11	9	10	506200	540260	470490	460700	530040	556800	0.991095	1.05778	0.921178	0.90201	1.03777	1.09017	0.9802	0.804187
P55002	Microfibrillar-associated protein 2 OS=Mus musculus OX=10090 GN=Mfap2 PE=2 SV=1	Mfap2	20.578	25.1	17	4	4	2	5	2	5	1	2	2	4	3	4	2	2	2	4	3	4	2	2	146130	235070	147120	207700	174700	196680	0.791746	1.27363	0.79711	1.12534	0.946541	1.06563	0.9123	0.525097
P55012	Solute carrier family 12 member 2 OS=Mus musculus OX=10090 GN=Slc12a2 PE=1 SV=2	Slc12a2	131.03	7.4	22	8	8	3	4	4	3	5	3	6	5	5	5	5	5	6	5	5	5	5	5	25345	31289	32152	25075	23795	16764	0.984782	1.21574	1.24927	0.974291	0.924556	0.651366	1.3527	0.10122
P55065	Phospholipid transfer protein OS=Mus musculus OX=10090 GN=Pltp PE=1 SV=1	Pltp	54.452	11.6	6	4	4	2	0	2	1	0	1	2	1	3	3	2	1	2	1	3	3	2	1	36351	0	25695	24883	23061	0	1.32197		0.934449	0.904919	0.838658		1.2941	0.303753
P55096	ATP-binding cassette sub-family D member 3 OS=Mus musculus OX=10090 GN=Abcd3 PE=1 SV=2	Abcd3	75.474	33.8	98	17	17	13	16	16	17	17	19	13	13	13	16	15	17	13	13	13	16	15	17	857800	738990	847990	646270	638940	666730	1.1706	1.00846	1.15721	0.881935	0.871932	0.909856	1.2525	0.0108162
P55144	Tyrosine-protein kinase receptor TYRO3 OS=Mus musculus OX=10090 GN=Tyro3 PE=1 SV=2	Tyro3	96.207	11.7	15	6	6	3	2	4	2	3	1	4	3	4	4	3	2	4	3	4	4	3	2	26588	35945	26041	52243	35982	44283	0.721578	0.97552	0.706733	1.41784	0.976525	1.20181	0.6684	0.0549932
P55194	SH3 domain-binding protein 1 OS=Mus musculus OX=10090 GN=Sh3bp1 PE=1 SV=3	Sh3bp1	74.172	15	22	7	7	4	5	2	3	5	3	4	5	3	6	7	4	4	5	3	6	7	4	48830	54381	49099	42237	57694	60415	0.937068	1.04359	0.94223	0.810546	1.10717	1.15939	0.9499	0.748221
P55258	Ras-related protein Rab-8A OS=Mus musculus OX=10090 GN=Rab8a PE=1 SV=2	Rab8a	23.668	25.1	17	5	3	2	3	1	4	3	4	4	5	4	5	5	5	2	3	2	3	3	3	98611	94654	98864	100870	118730	84414	0.99249	0.952664	0.995036	1.01523	1.19498	0.849602	0.9609	0.775073
P55264	Adenosine kinase OS=Mus musculus OX=10090 GN=Adk PE=1 SV=2	Adk	40.148	36.6	69	11	11	11	12	11	12	12	11	9	11	10	10	10	9	9	11	10	10	10	9	651340	595450	636650	505230	538050	520220	1.13377	1.03649	1.1082	0.879441	0.93657	0.905534	1.2046	0.00462598
P55284	Cadherin-5 OS=Mus musculus OX=10090 GN=Cdh5 PE=1 SV=2	Cdh5	87.902	10.6	15	7	7	5	2	2	3	2	1	6	5	7	5	5	4	6	5	7	5	5	4	1218800	1402000	1280500	1168800	1234100	985080	1.00323	1.15402	1.05401	0.96207	1.01582	0.810846	1.1515	0.143837
P55288	Cadherin-11 OS=Mus musculus OX=10090 GN=Cdh11 PE=1 SV=1	Cdh11	88.111	6.5	12	4	4	2	4	1	2	1	2	3	4	3	3	3	2	3	4	3	3	3	2	51412	43874	53306	38503	44096	39095	1.14128	0.973946	1.18332	0.854717	0.978874	0.867858	1.221	0.0545928
P55302	Alpha-2-macroglobulin receptor-associated protein OS=Mus musculus OX=10090 GN=Lrpap1 PE=1 SV=1	Lrpap1	42.215	31.7	80	10	10	12	13	14	14	14	13	9	10	9	10	10	10	9	10	9	10	10	10	717490	637270	743800	526810	562720	617460	1.13123	1.00475	1.17271	0.830592	0.887209	0.973515	1.2294	0.0345629
P55772	Ectonucleoside triphosphate diphosphohydrolase 1 OS=Mus musculus OX=10090 GN=Entpd1 PE=1 SV=1	Entpd1	57.205	12	8	4	4	2	1	1	2	2	0	4	3	2	4	4	2	4	3	2	4	4	2	89379	74713	108110	71393	82425	0	1.049	0.876872	1.26884	0.837907	0.967384		1.1798	0.367232
P55821	Stathmin-2 OS=Mus musculus OX=10090 GN=Stmn2 PE=1 SV=1	Stmn2	20.828	10.6	5	2	1	1	1	1	0	1	1	2	2	2	1	2	2	1	1	1	0	1	1	0	0	0	0	0	0
P55937	Golgin subfamily A member 3 OS=Mus musculus OX=10090 GN=Golga3 PE=1 SV=3	Golga3	167.22	40.6	199	41	41	32	31	33	32	35	36	34	30	33	35	39	38	34	30	33	35	39	38	112060	113510	114650	118530	127060	110970	0.964953	0.977439	0.987256	1.02067	1.09412	0.955567	0.9542	0.315785
P56135	ATP synthase subunit f, mitochondrial OS=Mus musculus OX=10090 GN=Atp5mf PE=1 SV=3	Atp5mf	10.344	26.1	9	2	2	1	2	2	2	1	1	2	2	2	2	2	2	2	2	2	2	2	2	1186200	1190800	1195300	1189700	1346200	1282100	0.963046	0.966781	0.970434	0.965888	1.09295	1.0409	0.9356	0.14424
P56183	Ribosomal RNA processing protein 1 homolog A OS=Mus musculus OX=10090 GN=Rrp1 PE=1 SV=2	Rrp1	54.776	13.4	12	5	5	1	2	1	3	3	2	3	3	2	4	3	4	3	3	2	4	3	4	64540	67395	59978	60708	62259	70428	1.00501	1.04947	0.933975	0.945342	0.969495	1.0967	0.9923	0.912127
P56212	cAMP-regulated phosphoprotein 19 OS=Mus musculus OX=10090 GN=Arpp19 PE=1 SV=2	Arpp19	12.293	50.9	30	5	4	3	6	3	6	5	7	5	5	5	5	3	5	4	4	4	4	3	4	334260	783820	341750	836120	1037700	904390	0.473228	1.10969	0.483832	1.18374	1.46912	1.28039	0.5255	0.0655788
P56213	FAD-linked sulfhydryl oxidase ALR OS=Mus musculus OX=10090 GN=Gfer PE=1 SV=2	Gfer	22.876	30.3	19	6	6	2	2	4	2	4	5	2	2	4	3	4	5	2	2	4	3	4	5	48295	65147	53561	58829	52514	57029	0.864018	1.16551	0.958229	1.05248	0.939498	1.02027	0.9919	0.882408
P56371	Ras-related protein Rab-4A OS=Mus musculus OX=10090 GN=Rab4a PE=1 SV=2	Rab4a	24.408	41.3	14	7	5	2	2	3	3	2	2	6	4	5	5	4	3	4	2	3	4	2	2	54667	36204	52584	37461	44669	39543	1.23715	0.819317	1.19001	0.847764	1.01089	0.894881	1.179	0.345555
P56375	Acylphosphatase-2 OS=Mus musculus OX=10090 GN=Acyp2 PE=1 SV=2	Acyp2	11.877	35.8	15	3	3	3	2	3	3	2	2	3	2	3	3	2	2	3	2	3	3	2	2	184770	205660	188550	186000	184220	211220	0.955361	1.06337	0.974906	0.961721	0.952517	1.09212	0.9958	0.954204
P56376	Acylphosphatase-1 OS=Mus musculus OX=10090 GN=Acyp1 PE=1 SV=2	Acyp1	11.241	59.6	20	5	5	3	4	2	5	2	4	4	4	3	5	4	4	4	4	3	5	4	4	172200	203480	191310	196950	180660	197950	0.904293	1.06856	1.00465	1.03426	0.94872	1.03952	0.9851	0.786917
P56379	ATP synthase subunit ATP5MPL, mitochondrial OS=Mus musculus OX=10090 GN=Atp5mpl PE=1 SV=1	Atp5mpl	6.6979	29.3	10	2	2	2	2	1	2	2	1	2	2	2	2	2	1	2	2	2	2	2	1	274220	283360	257090	304160	239600	0	1.00933	1.04297	0.946276	1.11953	0.8819		0.9988	0.961109
P56380	Bis(5'-nucleosyl)-tetraphosphatase [asymmetrical] OS=Mus musculus OX=10090 GN=Nudt2 PE=1 SV=3	Nudt2	16.989	50.3	34	5	5	5	4	7	6	6	6	5	5	5	5	5	5	5	5	5	5	5	5	112690	120810	132450	114580	124580	132420	0.916763	0.982821	1.07752	0.932138	1.01349	1.07727	0.9848	0.814874
P56382	ATP synthase subunit epsilon, mitochondrial OS=Mus musculus OX=10090 GN=Atp5f1e PE=1 SV=2	Atp5f1e	5.8378	28.8	8	2	2	1	1	2	2	1	1	1	2	2	2	2	2	1	2	2	2	2	2	0	160940	117330	85396	111670	147620		1.29174	0.94172	0.68541	0.896291	1.18484	1.211	0.450483
P56390	Cyclin-dependent kinases regulatory subunit 2 OS=Mus musculus OX=10090 GN=Cks2 PE=1 SV=1	Cks2	9.8742	24.1	15	2	2	1	3	1	3	3	4	1	2	1	2	2	2	1	2	1	2	2	2	0	57009	0	119510	115560	102580		0.577805		1.21127	1.17124	1.03968	0.5065
P56391	Cytochrome c oxidase subunit 6B1 OS=Mus musculus OX=10090 GN=Cox6b1 PE=1 SV=2	Cox6b1	10.071	61.6	28	5	5	4	5	4	6	4	5	5	5	5	5	5	5	5	5	5	5	5	5	1279000	1369500	1217400	1198000	1277000	1242100	1.012	1.08361	0.96326	0.94791	1.01042	0.982804	1.04	0.378285
P56392	Cytochrome c oxidase subunit 7A1, mitochondrial OS=Mus musculus OX=10090 GN=Cox7a1 PE=1 SV=1	Cox7a1	8.9863	28.8	13	2	2	2	2	1	2	3	3	2	1	2	2	2	2	2	1	2	2	2	2	81623	78297	95959	97479	87023	82114	0.937307	0.899113	1.10193	1.11939	0.999317	0.942945	0.9597	0.623346
P56394	Cytochrome c oxidase copper chaperone OS=Mus musculus OX=10090 GN=Cox17 PE=1 SV=2	Cox17	6.784	46	7	2	2	1	1	1	1	1	2	1	1	1	2	1	2	1	1	1	2	1	2	0	0	0	337180	0	437430				0.87058		1.12942
P56395	Cytochrome b5 OS=Mus musculus OX=10090 GN=Cyb5a PE=1 SV=2	Cyb5a	15.241	47.8	48	5	5	8	8	9	8	8	7	5	5	5	5	5	5	5	5	5	5	5	5	1179700	1151900	1211400	989280	1068100	929990	1.08389	1.05835	1.11302	0.908935	0.981353	0.85446	1.186	0.0156515
P56399	Ubiquitin carboxyl-terminal hydrolase 5 OS=Mus musculus OX=10090 GN=Usp5 PE=1 SV=1	Usp5	95.832	41.1	162	25	25	25	24	26	30	26	31	20	20	18	24	21	23	20	20	18	24	21	23	658100	703680	672360	739470	750580	750180	0.923785	0.987767	0.943802	1.03801	1.0536	1.05304	0.908	0.00888712
P56480	ATP synthase subunit beta, mitochondrial OS=Mus musculus OX=10090 GN=Atp5f1b PE=1 SV=2	Atp5f1b	56.3	64.1	215	21	21	31	37	34	41	35	37	19	19	19	21	19	21	19	19	19	21	19	21	6485400	6579800	6653200	6116300	6105100	6157400	1.0214	1.03626	1.04783	0.963268	0.961504	0.969741	1.0729	0.000854121
P56546	C-terminal-binding protein 2 OS=Mus musculus OX=10090 GN=Ctbp2 PE=1 SV=2	Ctbp2	48.956	25.4	29	8	5	5	4	5	6	5	4	6	6	7	8	6	6	3	3	4	5	3	3	122880	140450	123180	105710	127810	98719	1.02578	1.17245	1.02829	0.88245	1.06694	0.82409	1.1633	0.15566
P56671	Myc-associated zinc finger protein OS=Mus musculus OX=10090 GN=Maz PE=1 SV=1	Maz	48.769	12.2	19	6	6	4	3	3	3	4	2	6	4	5	3	4	2	6	4	5	3	4	2	58661	89163	68012	56727	62539	46957	0.921235	1.40025	1.06809	0.890862	0.982136	0.737431	1.2985	0.16417
P56695	Wolframin OS=Mus musculus OX=10090 GN=Wfs1 PE=1 SV=1	Wfs1	100.58	7.3	14	5	5	2	1	2	3	4	2	4	2	4	4	4	5	4	2	4	4	4	5	111390	120860	119920	125000	105180	113070	0.96106	1.04277	1.03466	1.07848	0.90748	0.975554	1.026	0.651361
P56812	Programmed cell death protein 5 OS=Mus musculus OX=10090 GN=Pdcd5 PE=1 SV=3	Pdcd5	14.275	44.4	26	5	5	5	5	4	4	5	3	5	5	4	5	5	3	5	5	4	5	5	3	660510	724930	750900	589570	810820	753880	0.923659	1.01374	1.05006	0.824456	1.13385	1.05423	0.9917	0.994424
P56873	Protein ZNRD2 OS=Mus musculus OX=10090 GN=Znrd2 PE=1 SV=1	Znrd2	21.336	54.3	24	5	5	4	3	3	4	6	4	4	3	3	4	5	5	4	3	3	4	5	5	166380	159290	158540	162610	164220	163210	1.02466	0.981001	0.976382	1.00145	1.01136	1.00514	0.9881	0.478764
P56959	RNA-binding protein FUS OS=Mus musculus OX=10090 GN=Fus PE=1 SV=1	Fus	52.673	22	73	9	9	12	12	10	14	13	12	8	8	7	9	8	8	8	8	7	9	8	8	2802700	3177600	2851200	2494800	2811400	2415500	1.01589	1.15178	1.03347	0.904284	1.01904	0.875541	1.1437	0.0901204
P56960	Exosome component 10 OS=Mus musculus OX=10090 GN=Exosc10 PE=1 SV=2	Exosc10	100.94	41.4	94	22	22	18	13	12	18	16	17	19	15	16	20	20	19	19	15	16	20	20	19	142750	134790	130210	128910	134360	119070	1.08405	1.02361	0.988824	0.978952	1.02034	0.904226	1.0665	0.218176
P57080	Ubiquitin carboxyl-terminal hydrolase 25 OS=Mus musculus OX=10090 GN=Usp25 PE=1 SV=2	Usp25	121.42	4.1	3	3	3	0	1	0	1	1	0	2	1	1	2	2	1	2	1	1	2	2	1	0	0	0	8423.3	8346	0				1.00461	0.99539
P57716	Nicastrin OS=Mus musculus OX=10090 GN=Ncstn PE=1 SV=3	Ncstn	78.491	17.2	46	10	10	6	8	8	9	8	7	7	9	8	8	9	9	7	9	8	8	9	9	196800	209540	195050	228330	192160	207200	0.960719	1.02291	0.952176	1.11464	0.938067	1.01149	0.9581	0.497573
P57722	Poly(rC)-binding protein 3 OS=Mus musculus OX=10090 GN=Pcbp3 PE=1 SV=3	Pcbp3	39.294	29.4	14	7	3	3	2	2	2	2	3	7	6	6	6	6	6	3	2	2	2	2	2	93342	76054	84352	116170	106310	97749	0.975739	0.795021	0.881764	1.21437	1.1113	1.02181	0.7924	0.0390915
P57746	V-type proton ATPase subunit D OS=Mus musculus OX=10090 GN=Atp6v1d PE=1 SV=1	Atp6v1d	28.369	31.6	29	4	4	4	4	4	6	6	5	3	3	3	4	4	4	3	3	3	4	4	4	191260	217020	184240	259500	235120	234460	0.868311	0.98526	0.836441	1.17812	1.06743	1.06444	0.8127	0.0250074
P57759	Endoplasmic reticulum resident protein 29 OS=Mus musculus OX=10090 GN=Erp29 PE=1 SV=2	Erp29	28.823	55	62	11	11	8	9	8	12	14	11	10	10	10	11	11	10	10	10	10	11	11	10	1394100	1344700	1459200	1259000	1413200	1290100	1.02504	0.988714	1.0729	0.925701	1.03908	0.948568	1.0595	0.239686
P57776	Elongation factor 1-delta OS=Mus musculus OX=10090 GN=Eef1d PE=1 SV=3	Eef1d	31.293	65.1	91	12	11	13	14	14	18	16	16	11	11	11	12	12	12	10	10	10	11	11	11	1754800	1874100	1778300	1691100	1803200	1742900	0.98914	1.05639	1.00239	0.953234	1.01642	0.982432	1.0325	0.308159
P57780	Alpha-actinin-4 OS=Mus musculus OX=10090 GN=Actn4 PE=1 SV=1	Actn4	104.98	60.6	195	46	27	34	31	31	35	32	32	41	40	42	42	42	42	25	25	25	24	25	24	469230	499880	493370	448050	483720	474540	0.981382	1.04549	1.03187	0.937085	1.01169	0.992488	1.0399	0.260477
P57784	U2 small nuclear ribonucleoprotein A' OS=Mus musculus OX=10090 GN=Snrpa1 PE=1 SV=2	Snrpa1	28.357	43.9	48	10	10	10	8	9	8	6	7	10	9	10	8	8	9	10	9	10	8	8	9	358340	384350	378930	354590	385660	356910	0.969019	1.03936	1.0247	0.958878	1.0429	0.965152	1.0223	0.551952
P57787	Monocarboxylate transporter 4 OS=Mus musculus OX=10090 GN=Slc16a3 PE=1 SV=1	Slc16a3	50.373	15.7	39	7	7	6	6	8	7	5	7	7	7	7	6	5	6	7	7	7	6	5	6	99407	118880	108780	97375	67124	101960	1.00491	1.20177	1.09966	0.984371	0.678562	1.03072	1.2275	0.198054
P57791	CAAX prenyl protease 2 OS=Mus musculus OX=10090 GN=Rce1 PE=2 SV=1	Rce1	35.866	4.3	1	1	1	0	0	1	0	0	0	1	1	1	0	0	0	1	1	1	0	0	0	0	0	0	0	0	0
P58006	Sestrin-1 OS=Mus musculus OX=10090 GN=Sesn1 PE=1 SV=3	Sesn1	56.637	6.1	4	3	3	1	1	1	1	0	0	1	3	2	2	0	1	1	3	2	2	0	1	0	0	0	0	0	0
P58021	Transmembrane 9 superfamily member 2 OS=Mus musculus OX=10090 GN=Tm9sf2 PE=1 SV=1	Tm9sf2	75.329	22.2	79	11	11	13	14	15	13	13	11	10	10	10	11	10	9	10	10	10	11	10	9	507890	528300	543750	454420	483470	455360	1.02494	1.06613	1.09731	0.917035	0.975659	0.918932	1.134	0.0113692
P58043	Sestrin-2 OS=Mus musculus OX=10090 GN=Sesn2 PE=1 SV=1	Sesn2	54.376	9.4	5	3	3	2	0	1	0	1	1	3	0	3	2	1	1	3	0	3	2	1	1	41284	0	22081	0	0	0	1.30305		0.696946
P58044	Isopentenyl-diphosphate Delta-isomerase 1 OS=Mus musculus OX=10090 GN=Idi1 PE=1 SV=1	Idi1	26.289	48.5	46	8	8	8	7	9	7	8	7	8	6	8	6	7	7	8	6	8	6	7	7	341210	405050	353110	396100	393550	385000	0.900282	1.06872	0.93168	1.04511	1.03838	1.01582	0.9359	0.263971
P58058	NAD kinase OS=Mus musculus OX=10090 GN=Nadk PE=1 SV=2	Nadk	48.597	8.7	9	3	3	3	1	1	1	1	2	3	1	1	2	2	3	3	1	1	2	2	3	72518	0	0	89226	62018	100610	0.894257			1.10029	0.764776	1.24067	0.8638
P58059	28S ribosomal protein S21, mitochondrial OS=Mus musculus OX=10090 GN=Mrps21 PE=1 SV=1	Mrps21	10.561	31	9	2	2	1	2	2	1	1	2	2	2	2	2	2	2	2	2	2	2	2	2	63595	64547	66922	67718	67175	63068	0.970854	0.985388	1.02164	1.0338	1.02551	0.962809	0.9854	0.621834
P58064	28S ribosomal protein S6, mitochondrial OS=Mus musculus OX=10090 GN=Mrps6 PE=1 SV=3	Mrps6	14.308	10.4	4	1	1	1	0	1	0	1	1	1	1	1	1	1	1	1	1	1	1	1	1	0	0	0	0	0	0
P58069	Ras GTPase-activating protein 2 OS=Mus musculus OX=10090 GN=Rasa2 PE=1 SV=2	Rasa2	96.4	14.3	33	8	8	5	6	6	7	3	6	7	7	7	8	6	8	7	7	7	8	6	8	122330	108990	111330	130710	138240	113650	1.01204	0.901675	0.921034	1.08136	1.14366	0.940228	0.8956	0.18779
P58137	Acyl-coenzyme A thioesterase 8 OS=Mus musculus OX=10090 GN=Acot8 PE=1 SV=1	Acot8	35.827	18.4	15	4	4	2	2	2	3	3	3	2	2	2	4	3	2	2	2	2	4	3	2	103060	81317	96957	88088	108580	82153	1.10391	0.871012	1.03854	0.943539	1.16304	0.879967	1.009	0.923863
P58158	Galactosylgalactosylxylosylprotein 3-beta-glucuronosyltransferase 3 OS=Mus musculus OX=10090 GN=B3gat3 PE=1 SV=1	B3gat3	37.066	10.7	7	3	3	1	1	2	2	0	1	2	1	2	2	1	2	2	1	2	2	1	2	0	0	23397	17386	0	0			1.14739	0.85261			1.3457
P58242	Acid sphingomyelinase-like phosphodiesterase 3b OS=Mus musculus OX=10090 GN=Smpdl3b PE=1 SV=1	Smpdl3b	51.599	20.6	38	6	6	7	7	6	5	7	6	6	5	5	4	5	5	6	5	5	4	5	5	124400	121070	135350	98514	118550	93456	1.07964	1.05074	1.17467	0.854983	1.02887	0.811086	1.2264	0.058942
P58252	Elongation factor 2 OS=Mus musculus OX=10090 GN=Eef2 PE=1 SV=2	Eef2	95.313	57.8	362	47	46	56	58	56	66	58	68	45	44	44	46	45	47	44	43	43	45	44	46	3057500	3354900	3235600	2881200	3073100	3092000	0.981315	1.07677	1.03848	0.924731	0.986322	0.992388	1.0665	0.142436
P58269	Zinc finger protein DPF3 OS=Mus musculus OX=10090 GN=Dpf3 PE=1 SV=2	Dpf3	43.07	2.6	2	1	1	1	0	1	0	0	0	1	0	1	0	0	0	1	0	1	0	0	0	0	0	0	0	0	0
P58281	Dynamin-like 120 kDa protein, mitochondrial OS=Mus musculus OX=10090 GN=Opa1 PE=1 SV=1	Opa1	111.34	34.9	147	28	28	25	26	22	26	25	23	24	26	25	25	25	24	24	26	25	25	25	24	821790	787760	816900	769510	793750	785410	1.03259	0.989831	1.02645	0.966899	0.997357	0.986878	1.0331	0.112907
P58283	E3 ubiquitin-protein ligase RNF216 OS=Mus musculus OX=10090 GN=Rnf216 PE=1 SV=3	Rnf216	97.681	3	8	2	2	1	1	2	1	2	1	1	1	2	2	2	1	1	1	2	2	2	1	59640	0	69032	45746	36490	0	1.13111		1.30923	0.867601	0.692055		1.5647	0.0786072
P58389	Serine/threonine-protein phosphatase 2A activator OS=Mus musculus OX=10090 GN=Ptpa PE=1 SV=1	Ptpa	36.71	44.6	52	10	10	9	7	8	9	8	11	9	7	7	10	9	10	9	7	7	10	9	10	512810	508400	495810	486480	504680	505650	1.02091	1.01213	0.98707	0.968495	1.00473	1.00666	1.0135	0.450855
P58404	Striatin-4 OS=Mus musculus OX=10090 GN=Strn4 PE=1 SV=2	Strn4	81.644	26.4	58	13	12	8	12	7	11	11	9	9	11	10	11	12	12	8	10	9	10	11	11	77283	76183	72987	72276	79568	78764	1.01452	1.00008	0.958126	0.948792	1.04452	1.03396	0.982	0.642276
P58465	CTD small phosphatase-like protein OS=Mus musculus OX=10090 GN=Ctdspl PE=2 SV=3	Ctdspl	31.155	7.6	3	2	1	1	1	1	0	0	0	2	2	2	1	1	1	1	1	1	0	0	0	0	0	0	0	0	0
P58466	Carboxy-terminal domain RNA polymerase II polypeptide A small phosphatase 1 OS=Mus musculus OX=10090 GN=Ctdsp1 PE=1 SV=1	Ctdsp1	29.266	8	11	2	1	2	1	1	2	3	2	2	1	2	2	2	2	1	0	1	1	1	1	35113	0	36834	20514	23859	30751	1.19374		1.25225	0.697418	0.811139	1.04545	1.4366	0.0916858
P58468	Protein FAM207A OS=Mus musculus OX=10090 GN=Fam207a PE=1 SV=1	Fam207a	24.814	5.5	1	1	1	0	0	0	0	1	0	0	0	1	1	1	0	0	0	1	1	1	0	0	0	0	0	0	0
P58501	PAX3- and PAX7-binding protein 1 OS=Mus musculus OX=10090 GN=Paxbp1 PE=1 SV=3	Paxbp1	104.83	18.1	38	11	11	8	5	4	8	7	6	8	7	5	9	7	6	8	7	5	9	7	6	68179	71009	66866	77257	77498	70053	0.949432	0.988841	0.931147	1.07585	1.0792	0.975528	0.9166	0.0832515
P58544	BTB/POZ domain-containing protein 1 OS=Mus musculus OX=10090 GN=Btbd1 PE=1 SV=3	Btbd1	53.232	3.5	3	1	1	1	0	0	1	1	0	1	0	0	1	1	1	1	0	0	1	1	1	0	0	0	0	0	0
P58686	UPF0184 protein C9orf16 homolog OS=Mus musculus OX=10090 PE=3 SV=1	--	9.0547	10.8	6	1	1	1	1	1	1	1	1	1	1	1	1	1	1	1	1	1	1	1	1	0	0	0	0	0	0
P58742	Aladin OS=Mus musculus OX=10090 GN=Aaas PE=1 SV=1	Aaas	59.43	32.6	37	10	10	4	5	5	8	8	7	5	6	6	7	7	7	5	6	6	7	7	7	106840	101400	104870	103650	93036	101470	1.04871	0.995311	1.02937	1.0174	0.913213	0.995998	1.0502	0.243311
P58771	Tropomyosin alpha-1 chain OS=Mus musculus OX=10090 GN=Tpm1 PE=1 SV=1	Tpm1	32.68	35.9	46	10	5	7	9	7	7	9	7	10	10	9	9	10	9	5	5	5	4	5	5	2114900	2767500	2312200	2281100	2428000	2352800	0.890078	1.16473	0.973114	0.960025	1.02185	0.990201	1.0188	0.884022
P58801	Receptor-interacting serine/threonine-protein kinase 2 OS=Mus musculus OX=10090 GN=Ripk2 PE=1 SV=1	Ripk2	60.399	7.4	11	3	3	1	2	1	2	2	3	1	3	1	2	2	3	1	3	1	2	2	3	0	29449	0	30266	23815	23014		1.10561		1.13628	0.894091	0.864019	1.1459
P58802	TBC1 domain family member 10A OS=Mus musculus OX=10090 GN=Tbc1d10a PE=1 SV=1	Tbc1d10a	56.202	19	20	6	6	4	3	4	4	3	2	5	4	6	5	6	4	5	4	6	5	6	4	46675	44657	49424	39691	49911	44840	1.01763	0.973634	1.07757	0.865362	1.08818	0.977623	1.047	0.532559
P58854	Gamma-tubulin complex component 3 OS=Mus musculus OX=10090 GN=Tubgcp3 PE=1 SV=2	Tubgcp3	103.47	24.3	63	17	17	11	7	12	11	12	10	16	11	16	13	13	12	16	11	16	13	13	12	83833	74624	86965	70524	77194	67385	1.09223	0.972247	1.13303	0.91883	1.00573	0.877933	1.141	0.0976609
P58871	182 kDa tankyrase-1-binding protein OS=Mus musculus OX=10090 GN=Tnks1bp1 PE=1 SV=2	Tnks1bp1	181.82	28.4	122	30	30	21	18	25	21	22	15	24	22	27	25	25	20	24	22	27	25	25	20	98662	96316	100870	86618	97060	75163	1.06721	1.04184	1.0911	0.936936	1.04989	0.813029	1.143	0.13827
P58929	Glucocorticoid modulatory element-binding protein 2 OS=Mus musculus OX=10090 GN=Gmeb2 PE=2 SV=2	Gmeb2	56.631	5.1	9	2	2	0	2	1	2	3	1	2	2	2	2	2	2	2	2	2	2	2	2	18342	21642	17280	18263	28803	16120	0.913674	1.07806	0.860772	0.909738	1.43477	0.802989	0.9063	0.727139
P59016	Vacuolar protein sorting-associated protein 33B OS=Mus musculus OX=10090 GN=Vps33b PE=1 SV=1	Vps33b	70.525	26.7	33	12	12	5	5	3	10	7	3	8	5	6	11	7	5	8	5	6	11	7	5	55866	50301	49724	52303	54985	49132	1.07328	0.966364	0.955279	1.00483	1.05635	0.943905	0.9966	0.943525
P59017	Bcl-2-like protein 13 OS=Mus musculus OX=10090 GN=Bcl2l13 PE=1 SV=2	Bcl2l13	46.719	47.5	40	10	10	6	7	6	8	6	7	5	7	6	8	7	9	5	7	6	8	7	9	143820	139750	161610	129570	123840	121250	1.05255	1.02276	1.18274	0.948258	0.906323	0.887368	1.1882	0.0244867
P59024	Peptidyl-prolyl cis-trans isomerase FKBP14 OS=Mus musculus OX=10090 GN=Fkbp14 PE=1 SV=1	Fkbp14	24.251	23.2	23	4	4	3	4	3	4	5	4	3	4	3	4	4	4	3	4	3	4	4	4	109220	128960	119130	116890	127250	106580	0.925554	1.09284	1.00953	0.990551	1.07834	0.903182	1.0188	0.800607
P59048	p53 and DNA damage-regulated protein 1 OS=Mus musculus OX=10090 GN=Pdrg1 PE=2 SV=1	Pdrg1	15.382	8.3	4	1	1	1	0	1	0	1	1	1	1	1	1	1	1	1	1	1	1	1	1	0	0	0	0	0	0
P59108	Copine-2 OS=Mus musculus OX=10090 GN=Cpne2 PE=1 SV=1	Cpne2	61.035	10.9	5	4	3	1	1	0	1	1	1	3	2	2	3	3	3	2	1	1	2	2	2	0	0	0	0	0	0
P59110	Sentrin-specific protease 1 OS=Mus musculus OX=10090 GN=Senp1 PE=1 SV=1	Senp1	72.51	18.4	23	6	6	5	2	3	4	5	4	5	3	4	5	5	4	5	3	4	5	5	4	34993	27450	31645	29784	34081	27857	1.12996	0.886389	1.02185	0.961757	1.10051	0.899532	1.0258	0.80644
P59114	mRNA (2'-O-methyladenosine-N(6)-)-methyltransferase OS=Mus musculus OX=10090 GN=Pcif1 PE=1 SV=1	Pcif1	80.504	13.2	28	5	5	4	5	3	7	4	5	4	4	5	5	5	5	4	4	5	5	5	5	58676	55821	51030	64506	58418	57545	1.01751	0.968005	0.884924	1.11861	1.01304	0.997902	0.9172	0.185409
P59178	Lethal(3)malignant brain tumor-like protein 2 OS=Mus musculus OX=10090 GN=L3mbtl2 PE=1 SV=2	L3mbtl2	78.97	4.1	3	2	1	0	1	0	1	1	0	1	1	1	2	1	1	0	0	0	1	1	0	0	0	0	0	0	0
P59235	Nucleoporin Nup43 OS=Mus musculus OX=10090 GN=Nup43 PE=1 SV=2	Nup43	41.989	23.2	32	6	6	6	4	5	6	7	4	6	6	5	6	6	6	6	6	5	6	6	6	162110	131100	130970	131260	119340	137300	1.19774	0.968624	0.967663	0.969806	0.881736	1.01443	1.0935	0.354176
P59242	Cingulin OS=Mus musculus OX=10090 GN=Cgn PE=1 SV=1	Cgn	136.45	38	197	38	38	31	32	32	33	34	35	33	35	34	35	36	35	33	35	34	35	36	35	436630	435600	429870	399860	442160	422610	1.02067	1.01826	1.00487	0.934715	1.0336	0.987895	1.0296	0.366118
P59279	Ras-related protein Rab-2B OS=Mus musculus OX=10090 GN=Rab2b PE=1 SV=1	Rab2b	24.198	55.6	16	10	3	4	2	3	3	2	2	8	9	8	10	9	9	3	2	3	3	2	2	66539	64832	57792	82716	94399	83982	0.886674	0.863928	0.770115	1.10224	1.25793	1.11911	0.7245	0.00584631
P59325	Eukaryotic translation initiation factor 5 OS=Mus musculus OX=10090 GN=Eif5 PE=1 SV=1	Eif5	48.968	42.4	85	16	16	16	11	15	14	15	14	15	14	14	15	14	14	15	14	14	15	14	14	453510	446680	450510	447330	414560	419770	1.0337	1.01813	1.02686	1.01961	0.944916	0.956792	1.0539	0.0914103
P59326	YTH domain-containing family protein 1 OS=Mus musculus OX=10090 GN=Ythdf1 PE=1 SV=1	Ythdf1	60.878	23.4	32	9	5	7	4	5	6	5	5	9	6	7	9	7	7	5	2	3	5	3	3	163060	160290	172000	153850	194610	129450	1.00524	0.988163	1.06035	0.948462	1.19974	0.79804	1.0365	0.701552
P59328	WD repeat and HMG-box DNA-binding protein 1 OS=Mus musculus OX=10090 GN=Wdhd1 PE=1 SV=2	Wdhd1	124.25	33.8	167	28	28	29	28	29	29	25	27	27	25	25	25	24	26	27	25	25	25	24	26	352760	316830	339490	327430	375560	334490	1.0342	0.928866	0.995299	0.959943	1.10105	0.980641	0.9726	0.638127
P59470	DNA-directed RNA polymerase III subunit RPC2 OS=Mus musculus OX=10090 GN=Polr3b PE=1 SV=2	Polr3b	127.71	11.7	26	10	10	3	2	4	6	7	4	5	6	7	8	9	5	5	6	7	8	9	5	186090	290120	201810	239090	252080	266990	0.777437	1.21205	0.843112	0.998858	1.05313	1.11542	0.8943	0.406336
P59481	VIP36-like protein OS=Mus musculus OX=10090 GN=Lman2l PE=1 SV=1	Lman2l	39.881	19.3	16	5	5	2	2	3	1	5	3	3	2	4	2	5	4	3	2	4	2	5	4	52644	61748	52237	108900	80115	84398	0.717804	0.841938	0.712255	1.48486	1.09237	1.15077	0.6094	0.0110718
P59672	Ankyrin repeat and SAM domain-containing protein 1A OS=Mus musculus OX=10090 GN=Anks1a PE=1 SV=3	Anks1a	125.24	24.3	60	20	19	11	7	10	10	12	10	13	11	13	15	12	12	13	11	13	15	11	11	76839	71676	75153	74271	81083	66082	1.03579	0.966192	1.01306	1.00117	1.093	0.890785	1.0101	0.844708
P59708	Splicing factor 3B subunit 6 OS=Mus musculus OX=10090 GN=Sf3b6 PE=1 SV=1	Sf3b6	14.585	39.2	22	4	4	4	4	3	3	3	5	4	4	4	3	4	4	4	4	4	3	4	4	391330	422360	386380	281290	342420	336180	1.08705	1.17324	1.0733	0.781376	0.951184	0.933851	1.2502	0.0299262
P59759	Myocardin-related transcription factor B OS=Mus musculus OX=10090 GN=Mrtfb PE=1 SV=1	Mrtfb	117.55	10.2	24	7	7	3	2	4	6	5	4	5	3	4	6	6	5	5	3	4	6	6	5	82632	59018	75981	77634	96202	67806	1.07952	0.771019	0.992625	1.01422	1.2568	0.885826	0.9006	0.508324
P59764	Dedicator of cytokinesis protein 4 OS=Mus musculus OX=10090 GN=Dock4 PE=1 SV=1	Dock4	226.55	0.7	5	2	2	0	1	1	1	1	1	1	1	2	1	1	1	1	1	2	1	1	1	0	0	0	0	0	0
P59808	SAM and SH3 domain-containing protein 1 OS=Mus musculus OX=10090 GN=Sash1 PE=1 SV=1	Sash1	135.59	2.5	9	2	1	2	1	2	1	2	1	2	1	2	1	2	1	1	0	1	0	1	0	18405	0	9227.7	0	12195	0	1.38635		0.695072		0.918582		1.133
P59900	EMILIN-3 OS=Mus musculus OX=10090 GN=Emilin3 PE=2 SV=1	Emilin3	82.395	27.6	75	15	15	13	14	12	10	14	12	14	14	12	12	14	13	14	14	12	12	14	13	125890	154170	114820	118950	131820	123610	0.981905	1.20248	0.895562	0.927775	1.02816	0.964121	1.0548	0.639904
P59941	NAD-dependent protein deacetylase sirtuin-6 OS=Mus musculus OX=10090 GN=Sirt6 PE=1 SV=1	Sirt6	36.919	5.1	1	1	1	0	0	0	1	0	0	0	0	0	1	0	0	0	0	0	1	0	0	0	0	0	0	0	0
P59997	Lysine-specific demethylase 2A OS=Mus musculus OX=10090 GN=Kdm2a PE=1 SV=2	Kdm2a	132.68	5.9	14	6	6	3	2	2	1	3	3	5	3	3	4	5	5	5	3	3	4	5	5	67702	87432	68947	76693	74118	78347	0.896242	1.15743	0.912724	1.01527	0.981178	1.03716	0.9778	0.746327
P59999	Actin-related protein 2/3 complex subunit 4 OS=Mus musculus OX=10090 GN=Arpc4 PE=1 SV=3	Arpc4	19.667	51.2	41	7	7	7	7	6	7	8	6	7	7	6	7	7	7	7	7	6	7	7	7	661400	673780	682480	594370	638810	666500	1.01303	1.032	1.04532	0.910368	0.978434	1.02085	1.0621	0.151689
P60003	Transcription elongation factor 1 homolog OS=Mus musculus OX=10090 GN=Elof1 PE=1 SV=1	Elof1	9.4618	21.7	3	1	1	1	0	0	0	1	1	1	0	0	1	1	1	1	0	0	1	1	1	0	0	0	0	0	0
P60060	Protein transport protein Sec61 subunit gamma OS=Mus musculus OX=10090 GN=Sec61g PE=3 SV=1	Sec61g	7.7412	36.8	11	2	2	1	2	2	2	2	2	1	2	2	2	2	2	1	2	2	2	2	2	0	359350	446320	578020	607950	627590		0.685984	0.852006	1.10342	1.16055	1.19804	0.6664	0.017663
P60122	RuvB-like 1 OS=Mus musculus OX=10090 GN=Ruvbl1 PE=1 SV=1	Ruvbl1	50.213	63.4	143	21	21	24	24	23	22	26	24	20	20	19	21	20	20	20	20	19	21	20	20	631800	630730	641750	645910	633400	664990	0.984987	0.983319	1.0005	1.00698	0.987481	1.03673	0.9794	0.245666
P60229	Eukaryotic translation initiation factor 3 subunit E OS=Mus musculus OX=10090 GN=Eif3e PE=1 SV=1	Eif3e	52.22	43.4	82	17	17	13	12	14	16	14	13	15	14	15	17	15	15	15	14	15	17	15	15	381540	409810	452480	301890	337860	345090	1.02718	1.10329	1.21816	0.812745	0.909583	0.929047	1.263	0.0226553
P60330	Separin OS=Mus musculus OX=10090 GN=Espl1 PE=1 SV=1	Espl1	233.03	8.1	36	11	11	4	3	4	8	10	7	6	6	6	8	10	9	6	6	6	8	10	9	45764	37239	40271	50797	45973	52530	1.00737	0.819719	0.88646	1.11816	1.01198	1.15631	0.8257	0.0551473
P60335	Poly(rC)-binding protein 1 OS=Mus musculus OX=10090 GN=Pcbp1 PE=1 SV=1	Pcbp1	37.497	75.6	84	16	13	12	13	14	14	15	16	13	14	13	16	14	15	10	11	10	13	11	13	1561500	1469300	1522800	1371800	1421800	1487200	1.06051	0.997895	1.03423	0.931676	0.965634	1.01005	1.0637	0.101649
P60487	Pyridoxal phosphate phosphatase OS=Mus musculus OX=10090 GN=Pdxp PE=1 SV=1	Pdxp	31.512	20.9	23	5	5	4	4	3	5	3	4	4	4	3	5	5	4	4	4	3	5	5	4	48486	50097	38048	53203	53263	53592	0.980542	1.01312	0.769452	1.07594	1.07715	1.0838	0.8536	0.129142
P60521	Gamma-aminobutyric acid receptor-associated protein-like 2 OS=Mus musculus OX=10090 GN=Gabarapl2 PE=1 SV=1	Gabarapl2	13.667	29.1	10	3	3	1	2	1	2	2	2	2	3	2	3	3	2	2	3	2	3	3	2	160750	185240	151590	178710	151110	173170	0.963951	1.11081	0.909022	1.07165	0.906143	1.03843	0.9892	0.888167
P60603	Reactive oxygen species modulator 1 OS=Mus musculus OX=10090 GN=Romo1 PE=2 SV=1	Romo1	8.1828	21.5	7	1	1	2	1	1	1	1	1	1	1	1	1	1	1	1	1	1	1	1	1	0	0	0	0	0	0
P60605	Ubiquitin-conjugating enzyme E2 G2 OS=Mus musculus OX=10090 GN=Ube2g2 PE=1 SV=1	Ube2g2	18.566	27.9	9	2	2	1	1	1	2	2	2	1	1	1	2	2	2	1	1	1	2	2	2	0	0	0	141020	76975	90997				1.36916	0.747349	0.883489
P60670	Nuclear protein localization protein 4 homolog OS=Mus musculus OX=10090 GN=Nploc4 PE=1 SV=3	Nploc4	68.016	52.5	80	19	19	15	11	12	16	13	13	14	13	14	15	13	15	14	13	14	15	13	15	457720	444500	453440	359450	363340	389550	1.11277	1.08063	1.10237	0.873865	0.883323	0.947042	1.2187	0.0017377
P60710	Actin, cytoplasmic 1 OS=Mus musculus OX=10090 GN=Actb PE=1 SV=1	Actb	41.736	74.7	39	22	1	5	8	5	7	7	7	20	19	19	20	19	20	1	1	1	1	1	1	7855600	9091400	7953400	11467000	11959000	13138000	0.766844	0.88748	0.776391	1.11938	1.16741	1.2825	0.681	0.00336607
P60762	Mortality factor 4-like protein 1 OS=Mus musculus OX=10090 GN=Morf4l1 PE=1 SV=2	Morf4l1	41.492	25.7	23	7	5	4	3	5	4	4	3	4	4	5	5	4	3	3	3	4	4	4	3	104800	118830	102610	126570	113970	102300	0.939798	1.06561	0.920159	1.13502	1.02203	0.917379	0.9516	0.565241
P60766	Cell division control protein 42 homolog OS=Mus musculus OX=10090 GN=Cdc42 PE=1 SV=2	Cdc42	21.258	44	41	7	6	7	5	7	9	8	5	7	7	7	7	7	7	6	6	6	6	6	6	1462200	1086300	1635400	1602600	1261200	1465000	1.0306	0.765656	1.15268	1.12956	0.888931	1.03258	0.9665	0.771818
P60824	Cold-inducible RNA-binding protein OS=Mus musculus OX=10090 GN=Cirbp PE=1 SV=1	Cirbp	18.607	33.1	16	4	4	4	2	3	3	2	2	3	4	3	4	3	3	3	4	3	4	3	3	512880	793150	539530	670370	724150	701040	0.780814	1.2075	0.821386	1.02058	1.10245	1.06727	0.8807	0.353627
P60840	Alpha-endosulfine OS=Mus musculus OX=10090 GN=Ensa PE=1 SV=1	Ensa	13.335	42.1	15	4	3	3	3	2	2	2	3	4	4	4	4	3	4	3	3	3	3	3	3	93643	282080	83191	446620	552580	411320	0.30055	0.905344	0.267004	1.43344	1.77352	1.32014	0.3254	0.0327415
P60843	Eukaryotic initiation factor 4A-I OS=Mus musculus OX=10090 GN=Eif4a1 PE=1 SV=1	Eif4a1	46.153	54.4	143	20	9	25	22	24	23	25	24	19	20	18	19	19	19	9	9	9	8	8	8	2216600	2319100	2284200	1990800	2195100	2159400	1.01021	1.05692	1.04102	0.907301	1.00041	0.98414	1.0748	0.0918183
P60867	40S ribosomal protein S20 OS=Mus musculus OX=10090 GN=Rps20 PE=1 SV=1	Rps20	13.373	32.8	39	5	5	7	7	5	7	7	6	5	5	5	5	5	3	5	5	5	5	5	3	1553200	1635600	1574100	1317600	1392400	1504000	1.03813	1.09321	1.0521	0.88066	0.930655	1.00525	1.1303	0.0403807
P60898	DNA-directed RNA polymerase II subunit RPB9 OS=Mus musculus OX=10090 GN=Polr2i PE=1 SV=1	Polr2i	14.523	76	38	7	7	6	7	6	7	6	6	5	6	5	5	6	6	5	6	5	5	6	6	213590	217950	234410	219150	213760	184860	0.998302	1.01868	1.09561	1.02429	0.999096	0.86402	1.078	0.269082
P60904	DnaJ homolog subfamily C member 5 OS=Mus musculus OX=10090 GN=Dnajc5 PE=1 SV=1	Dnajc5	22.101	45.5	16	4	4	3	3	2	3	3	2	3	3	3	4	3	3	3	3	3	4	3	3	130350	136630	112130	98025	152270	104830	1.06519	1.11651	0.916301	0.801038	1.24432	0.856647	1.0675	0.615186
P61021	Ras-related protein Rab-5B OS=Mus musculus OX=10090 GN=Rab5b PE=1 SV=1	Rab5b	23.707	55.3	27	8	5	5	3	4	6	4	5	8	7	8	8	7	8	5	4	5	5	4	5	207850	190540	183200	188170	200920	194380	1.07042	0.981271	0.943471	0.969066	1.03473	1.00105	0.9968	0.923594
P61022	Calcineurin B homologous protein 1 OS=Mus musculus OX=10090 GN=Chp1 PE=1 SV=2	Chp1	22.432	39	19	6	6	1	3	3	4	3	5	3	4	5	5	3	6	3	4	5	5	3	6	91963	87295	85263	100120	92251	94094	1.00144	0.950605	0.928477	1.09026	1.00457	1.02464	0.9234	0.0750516
P61025	Cyclin-dependent kinases regulatory subunit 1 OS=Mus musculus OX=10090 GN=Cks1b PE=3 SV=1	Cks1b	9.6601	12.7	2	1	1	0	1	0	0	0	1	0	1	1	1	0	1	0	1	1	1	0	1	0	0	0	0	0	0
P61027	Ras-related protein Rab-10 OS=Mus musculus OX=10090 GN=Rab10 PE=1 SV=1	Rab10	22.541	51.5	39	10	9	9	6	4	6	7	7	8	7	5	7	9	7	7	6	4	6	8	6	1845300	1794600	1540200	1609300	1543100	1672800	1.10659	1.07619	0.92363	0.965069	0.92537	1.00315	1.0736	0.323578
P61028	Ras-related protein Rab-8B OS=Mus musculus OX=10090 GN=Rab8b PE=1 SV=1	Rab8b	23.603	21.3	6	4	2	1	0	1	1	1	2	3	3	4	4	4	4	1	1	2	2	2	2	0	0	49579	50249	46729	51006			1.00381	1.01738	0.946108	1.0327	1.0051
P61079	Ubiquitin-conjugating enzyme E2 D3 OS=Mus musculus OX=10090 GN=Ube2d3 PE=1 SV=1	Ube2d3	16.687	36.1	15	3	2	2	2	2	4	2	3	2	2	2	3	2	3	1	1	1	2	1	2	631180	591360	668250	1230700	988540	1335200	0.695486	0.651609	0.736333	1.35609	1.08925	1.47123	0.532	0.00293104
P61080	Ubiquitin-conjugating enzyme E2 D1 OS=Mus musculus OX=10090 GN=Ube2d1 PE=1 SV=1	Ube2d1	16.602	19.7	1	2	1	0	0	0	1	0	0	2	2	2	2	2	2	1	1	1	1	1	1	0	0	0	0	0	0
P61082	NEDD8-conjugating enzyme Ubc12 OS=Mus musculus OX=10090 GN=Ube2m PE=1 SV=1	Ube2m	20.9	36.6	25	6	6	4	4	4	5	4	4	5	5	5	5	5	5	5	5	5	5	5	5	438790	574620	474300	544490	563830	649040	0.811305	1.06245	0.876961	1.00674	1.0425	1.20005	0.8466	0.152465
P61087	Ubiquitin-conjugating enzyme E2 K OS=Mus musculus OX=10090 GN=Ube2k PE=1 SV=3	Ube2k	22.406	64	37	11	11	5	6	7	6	5	8	8	7	7	8	8	10	8	7	7	8	8	10	571830	598350	589320	537580	537670	525960	1.02091	1.06826	1.05214	0.959761	0.959922	0.939016	1.0989	0.00345097
P61089	Ubiquitin-conjugating enzyme E2 N OS=Mus musculus OX=10090 GN=Ube2n PE=1 SV=1	Ube2n	17.138	57.9	51	8	7	9	8	8	9	9	8	8	7	8	8	8	7	7	6	7	7	7	6	2116600	2450100	2190600	2490900	2486600	2430700	0.896516	1.03777	0.92786	1.05506	1.05323	1.02956	0.9121	0.104584
P61161	Actin-related protein 2 OS=Mus musculus OX=10090 GN=Actr2 PE=1 SV=1	Actr2	44.76	41.9	75	12	12	14	13	12	13	12	11	11	10	11	11	10	11	11	10	11	11	10	11	628480	675570	648340	556890	596720	585890	1.0214	1.09793	1.05367	0.905049	0.96978	0.952179	1.1224	0.0171641
P61164	Alpha-centractin OS=Mus musculus OX=10090 GN=Actr1a PE=1 SV=1	Actr1a	42.613	34.3	43	9	5	6	8	7	9	7	6	8	8	9	8	8	6	4	4	5	4	4	3	553480	570740	559940	663010	565080	665680	0.928157	0.957101	0.93899	1.11183	0.947609	1.11631	0.8893	0.104367
P61166	Transmembrane protein 258 OS=Mus musculus OX=10090 GN=Tmem258 PE=1 SV=1	Tmem258	9.0788	10.1	4	1	1	1	0	0	0	2	1	1	0	0	0	1	1	1	0	0	0	1	1	0	0	0	0	0	0
P61202	COP9 signalosome complex subunit 2 OS=Mus musculus OX=10090 GN=Cops2 PE=1 SV=1	Cops2	51.596	37.9	75	14	14	12	12	12	14	14	11	12	11	13	12	13	11	12	11	13	12	13	11	262230	282800	274710	236770	257480	238820	1.01325	1.09273	1.06147	0.91487	0.994893	0.922792	1.1182	0.03161
P84078	ADP-ribosylation factor 1 OS=Mus musculus OX=10090 GN=Arf1 PE=1 SV=2	Arf1	20.697	58.6	33	9	0	4	7	5	5	6	6	9	8	9	9	9	9	0	0	0	0	0	0	1465700	1518200	1563100	1169700	1298700	1290000	1.05885	1.09678	1.12922	0.845016	0.938209	0.931924	1.2098	0.00772488
P61211	ADP-ribosylation factor-like protein 1 OS=Mus musculus OX=10090 GN=Arl1 PE=1 SV=1	Arl1	20.411	48.6	39	7	7	4	5	8	6	8	8	5	5	6	5	7	7	5	5	6	5	7	7	322570	340220	351440	277420	296840	265370	1.044	1.10112	1.13743	0.897867	0.96072	0.858867	1.2079	0.00994166
P61222	ATP-binding cassette sub-family E member 1 OS=Mus musculus OX=10090 GN=Abce1 PE=1 SV=1	Abce1	67.314	47.1	133	24	24	22	22	18	22	22	27	20	21	19	22	20	22	20	21	19	22	20	22	628480	704620	656130	673090	704330	689580	0.929651	1.04228	0.970551	0.995639	1.04185	1.02003	0.9624	0.334333
P61226	Ras-related protein Rap-2b OS=Mus musculus OX=10090 GN=Rap2b PE=1 SV=1	Rap2b	20.504	41.5	13	5	3	2	2	3	2	2	2	3	3	4	3	2	3	2	3	3	2	2	2	184460	158790	180580	163030	137110	216430	1.06378	0.915744	1.04141	0.940196	0.790715	1.24815	1.0141	0.843333
P61255	60S ribosomal protein L26 OS=Mus musculus OX=10090 GN=Rpl26 PE=1 SV=1	Rpl26	17.258	37.9	33	7	7	5	5	5	7	5	6	5	6	5	7	7	6	5	6	5	7	7	6	578900	702030	660100	633620	633460	646080	0.901201	1.09288	1.02761	0.986386	0.986137	1.00578	1.0146	0.853015
P61290	Proteasome activator complex subunit 3 OS=Mus musculus OX=10090 GN=Psme3 PE=1 SV=1	Psme3	29.506	63	58	11	11	11	8	9	11	9	10	10	9	9	11	10	11	10	9	9	11	10	11	455840	536350	507230	544290	552750	523820	0.876537	1.03135	0.975355	1.04662	1.06289	1.00726	0.9251	0.187602
P61327	Protein mago nashi homolog OS=Mus musculus OX=10090 GN=Magoh PE=2 SV=1	Magoh	17.163	49.3	45	8	7	5	7	8	7	10	8	8	8	8	7	7	7	7	7	7	7	7	6	537840	770810	506850	868440	712510	790120	0.770808	1.10469	0.726394	1.24461	1.02114	1.13236	0.7657	0.120199
P61358	60S ribosomal protein L27 OS=Mus musculus OX=10090 GN=Rpl27 PE=1 SV=2	Rpl27	15.798	36	45	5	5	8	9	7	7	7	7	5	5	5	5	5	5	5	5	5	5	5	5	2051300	2170600	1962900	1409600	1425000	1460900	1.17437	1.24267	1.12377	0.807	0.815816	0.836369	1.4398	0.000300572
P61406	Telomerase-binding protein EST1A OS=Mus musculus OX=10090 GN=Smg6 PE=1 SV=1	Smg6	160.49	15.4	43	17	17	10	8	4	7	9	5	12	12	7	12	12	10	12	12	7	12	12	10	68333	61330	64639	72531	71255	77394	0.986801	0.88567	0.933456	1.04742	1.029	1.11765	0.8785	0.031611
P61458	Pterin-4-alpha-carbinolamine dehydratase OS=Mus musculus OX=10090 GN=Pcbd1 PE=1 SV=2	Pcbd1	11.985	20.2	3	2	2	1	0	2	0	0	0	1	0	2	0	0	0	1	0	2	0	0	0	0	0	0	0	0	0
P61460	GATOR complex protein DEPDC5 OS=Mus musculus OX=10090 GN=Depdc5 PE=1 SV=2	Depdc5	180.38	8	17	8	8	2	1	2	3	5	4	3	2	2	4	6	6	3	2	2	4	6	6	46658	27879	0	36335	46905	39288	1.18382	0.707355		0.921904	1.19009	0.996828	0.9125	0.620107
P61514	60S ribosomal protein L37a OS=Mus musculus OX=10090 GN=Rpl37a PE=1 SV=2	Rpl37a	10.275	50	25	4	4	4	4	4	5	4	4	3	4	3	4	4	4	3	4	3	4	4	4	922070	875530	947060	716270	782080	755840	1.10674	1.05088	1.13673	0.859722	0.938712	0.907217	1.2176	0.00462206
P61600	N-alpha-acetyltransferase 20 OS=Mus musculus OX=10090 GN=Naa20 PE=1 SV=1	Naa20	20.368	6.2	5	1	1	1	1	1	1	1	0	1	1	1	1	1	1	1	1	1	1	1	1	0	0	0	0	0	0
P61620	Protein transport protein Sec61 subunit alpha isoform 1 OS=Mus musculus OX=10090 GN=Sec61a1 PE=1 SV=2	Sec61a1	52.264	13.2	26	6	4	4	4	5	5	4	4	4	5	6	5	4	6	3	3	4	3	3	4	338380	319050	378300	432710	419960	467800	0.861676	0.812452	0.963331	1.10188	1.06942	1.19124	0.7844	0.0146932
P61750	ADP-ribosylation factor 4 OS=Mus musculus OX=10090 GN=Arf4 PE=1 SV=2	Arf4	20.396	50.6	10	7	2	1	1	2	2	2	2	7	6	7	7	7	7	2	2	2	2	2	2	573990	466730	558100	358320	441400	406380	1.22782	0.998381	1.19383	0.766482	0.944198	0.869287	1.3256	0.0338032
P61759	Prefoldin subunit 3 OS=Mus musculus OX=10090 GN=Vbp1 PE=1 SV=2	Vbp1	22.435	33.7	30	5	5	5	3	3	9	5	5	5	4	4	5	5	5	5	4	4	5	5	5	299580	335590	309550	328430	359960	348530	0.907067	1.0161	0.937254	0.994419	1.08988	1.05528	0.9111	0.0958086
P61793	Lysophosphatidic acid receptor 1 OS=Mus musculus OX=10090 GN=Lpar1 PE=1 SV=1	Lpar1	41.119	8.2	4	2	2	0	1	1	0	1	1	2	2	2	1	2	2	2	2	2	1	2	2	0	28200	39578	0	18402	9460.2		1.17942	1.65529		0.769635	0.395658	2.4326	0.130609
P61804	Dolichyl-diphosphooligosaccharide--protein glycosyltransferase subunit DAD1 OS=Mus musculus OX=10090 GN=Dad1 PE=1 SV=3	Dad1	12.497	35.4	25	4	4	5	4	5	4	4	3	4	4	4	4	4	4	4	4	4	4	4	4	616800	915330	827920	504980	555600	729840	0.891658	1.32322	1.19686	0.730009	0.803186	1.05507	1.3182	0.164462
P61922	4-aminobutyrate aminotransferase, mitochondrial OS=Mus musculus OX=10090 GN=Abat PE=1 SV=1	Abat	56.451	68.4	128	25	25	19	18	24	25	22	20	21	21	24	24	24	23	21	21	24	24	24	23	1326500	1300800	1399900	1109500	1221300	1166100	1.0578	1.03731	1.11633	0.884757	0.973911	0.929892	1.1516	0.016116
P61924	Coatomer subunit zeta-1 OS=Mus musculus OX=10090 GN=Copz1 PE=1 SV=1	Copz1	20.198	39.5	31	5	5	5	4	6	5	5	6	5	4	5	4	5	4	5	4	5	4	5	4	786810	806220	805030	683110	784330	693130	1.03559	1.06113	1.05957	0.899099	1.03232	0.912287	1.1099	0.0756659
P61957	Small ubiquitin-related modifier 2 OS=Mus musculus OX=10090 GN=Sumo2 PE=1 SV=1	Sumo2	10.871	23.2	11	2	1	2	2	2	2	1	2	2	2	2	2	2	2	1	1	1	1	1	1	2176600	2298600	2297600	1908300	2217200	1892200	1.02104	1.07827	1.0778	0.89518	1.04008	0.887628	1.1255	0.0916775
P61961	Ubiquitin-fold modifier 1 OS=Mus musculus OX=10090 GN=Ufm1 PE=1 SV=1	Ufm1	9.1175	42.4	7	2	2	2	1	1	1	1	1	2	2	2	2	1	2	2	2	2	2	1	2	464230	246570	353870	208350	0	293810	1.48143	0.786843	1.12925	0.664877		0.937594	1.4135	0.310024
P61963	DDB1- and CUL4-associated factor 7 OS=Mus musculus OX=10090 GN=Dcaf7 PE=1 SV=1	Dcaf7	38.926	29.2	39	8	8	6	7	8	5	6	7	7	7	8	6	6	6	7	7	8	6	6	6	194580	199270	185020	180540	194280	192270	1.01878	1.04333	0.968725	0.945269	1.01721	1.00668	1.0208	0.55085
P61965	WD repeat-containing protein 5 OS=Mus musculus OX=10090 GN=Wdr5 PE=1 SV=1	Wdr5	36.588	47.3	51	11	11	8	8	10	9	10	6	10	9	10	9	8	8	10	9	10	9	8	8	258840	293580	288860	276970	259100	272980	0.941048	1.06735	1.05019	1.00696	0.941993	0.992456	1.0398	0.441497
P61967	AP-1 complex subunit sigma-1A OS=Mus musculus OX=10090 GN=Ap1s1 PE=1 SV=1	Ap1s1	18.733	30.4	18	5	3	4	2	2	4	4	2	4	4	4	4	5	4	2	2	2	3	3	3	238900	263820	274860	234660	289840	256980	0.9194	1.0153	1.05779	0.903083	1.11544	0.988981	0.995	0.969963
P61971	Nuclear transport factor 2 OS=Mus musculus OX=10090 GN=Nutf2 PE=1 SV=1	Nutf2	14.478	63	23	4	4	4	3	4	5	3	4	2	2	2	4	3	2	2	2	2	4	3	2	884830	824790	859720	618610	592120	587050	1.21567	1.13318	1.18117	0.84991	0.813516	0.80655	1.4292	0.000164409
P61979	Heterogeneous nuclear ribonucleoprotein K OS=Mus musculus OX=10090 GN=Hnrnpk PE=1 SV=1	Hnrnpk	50.976	58.1	167	21	21	27	27	26	28	31	28	20	20	19	20	20	21	20	20	19	20	20	21	5293200	5148200	5274100	5034700	5137300	5361400	1.01633	0.988489	1.01266	0.966696	0.986396	1.02943	1.0117	0.591688
P61982	14-3-3 protein gamma OS=Mus musculus OX=10090 GN=Ywhag PE=1 SV=2	Ywhag	28.302	44.5	27	9	5	4	4	4	6	4	5	9	9	8	9	9	9	5	5	4	5	5	5	1575700	1979400	1530300	2107400	1818000	2411700	0.827682	1.03974	0.803835	1.10697	0.954957	1.26682	0.8025	0.1286
P62046	Leucine-rich repeat and calponin homology domain-containing protein 1 OS=Mus musculus OX=10090 GN=Lrch1 PE=1 SV=2	Lrch1	79.075	15.5	18	7	7	5	3	3	2	3	2	6	3	3	4	4	2	6	3	3	4	4	2	38662	32517	42498	26433	32517	36231	1.11067	0.934137	1.22087	0.759358	0.934137	1.04083	1.1943	0.21196
P62069	Ubiquitin carboxyl-terminal hydrolase 46 OS=Mus musculus OX=10090 GN=Usp46 PE=1 SV=1	Usp46	42.442	14.2	20	4	4	4	3	3	4	4	2	4	3	4	4	4	3	4	3	4	4	4	3	166960	128640	144420	163580	148190	171510	1.08498	0.835958	0.938503	1.06301	0.963002	1.11455	0.9105	0.323777
P62071	Ras-related protein R-Ras2 OS=Mus musculus OX=10090 GN=Rras2 PE=1 SV=1	Rras2	23.399	50	54	10	8	8	9	10	9	9	9	9	9	7	7	9	9	7	7	5	6	7	7	556580	561480	542570	556750	535060	526870	1.01835	1.02731	0.992715	1.01866	0.978974	0.963989	1.0259	0.254643
P62073	Mitochondrial import inner membrane translocase subunit Tim10 OS=Mus musculus OX=10090 GN=Timm10 PE=1 SV=1	Timm10	10.333	30	11	3	3	2	1	1	3	2	2	2	3	1	3	3	2	2	3	1	3	3	2	156650	57715	0	152220	223900	204870	0.98478	0.362825		0.956931	1.40755	1.28791	0.5534	0.180379
P62075	Mitochondrial import inner membrane translocase subunit Tim13 OS=Mus musculus OX=10090 GN=Timm13 PE=1 SV=1	Timm13	10.458	77.9	25	6	6	3	5	4	5	4	4	5	6	5	6	6	6	5	6	5	6	6	6	371870	416240	391140	354290	391360	365910	0.973987	1.0902	1.02446	0.927943	1.02503	0.958377	1.0609	0.250148
P62077	Mitochondrial import inner membrane translocase subunit Tim8 B OS=Mus musculus OX=10090 GN=Timm8b PE=1 SV=1	Timm8b	9.2864	71.1	18	5	5	3	3	3	4	3	2	3	3	4	4	4	3	3	3	4	4	4	3	142450	162580	138670	169370	154720	165510	0.915783	1.04519	0.891482	1.08885	0.994664	1.06403	0.9062	0.149051
P62082	40S ribosomal protein S7 OS=Mus musculus OX=10090 GN=Rps7 PE=2 SV=1	Rps7	22.127	52.1	50	7	7	9	6	7	10	9	9	7	6	6	6	5	5	7	6	6	6	5	5	1604000	2055000	1358400	4371300	2693600	3858000	0.603753	0.773511	0.511308	1.64538	1.01388	1.45217	0.4593	0.0148829
P62137	Serine/threonine-protein phosphatase PP1-alpha catalytic subunit OS=Mus musculus OX=10090 GN=Ppp1ca PE=1 SV=1	Ppp1ca	37.54	58.5	110	18	6	19	18	19	19	16	19	14	13	14	17	15	14	4	3	4	5	4	4	1567600	1563600	1684000	1357500	1370200	1527600	1.03694	1.0343	1.11394	0.897966	0.906367	1.01049	1.1316	0.0506124
P62141	Serine/threonine-protein phosphatase PP1-beta catalytic subunit OS=Mus musculus OX=10090 GN=Ppp1cb PE=1 SV=3	Ppp1cb	37.186	61.2	36	17	8	6	5	5	7	6	7	14	14	14	17	15	16	5	5	5	8	6	7	433150	432330	433730	405040	407470	424150	1.02486	1.02292	1.02623	0.958346	0.964095	1.00356	1.0506	0.0268682
P62192	26S proteasome regulatory subunit 4 OS=Mus musculus OX=10090 GN=Psmc1 PE=1 SV=1	Psmc1	49.184	53.2	142	21	21	23	20	24	24	25	26	20	21	21	19	20	20	20	21	21	19	20	20	998720	946560	975040	1023900	1009600	1025800	1.00212	0.949786	0.978363	1.02739	1.01304	1.0293	0.9546	0.0457304
P62196	26S proteasome regulatory subunit 8 OS=Mus musculus OX=10090 GN=Psmc5 PE=1 SV=1	Psmc5	45.626	58.6	134	20	20	25	20	22	23	22	22	19	18	18	19	18	16	19	18	18	19	18	16	633930	595350	629730	627500	654080	653310	1.00255	0.941538	0.995909	0.992383	1.03442	1.0332	0.9608	0.170996
P62242	40S ribosomal protein S8 OS=Mus musculus OX=10090 GN=Rps8 PE=1 SV=2	Rps8	24.205	52.9	71	11	11	11	13	14	11	11	11	10	11	10	9	11	9	10	11	10	9	11	9	2371500	2284100	2307800	2035700	2141900	2120200	1.07298	1.03344	1.04416	0.921048	0.969098	0.95928	1.1057	0.00628874
P62245	40S ribosomal protein S15a OS=Mus musculus OX=10090 GN=Rps15a PE=1 SV=2	Rps15a	14.839	58.5	33	7	7	4	7	6	5	4	7	5	5	6	5	5	6	5	5	6	5	5	6	654950	754110	698900	631190	729570	657400	0.952396	1.09659	1.01631	0.917845	1.0609	0.955959	1.0445	0.501794
P62254	Ubiquitin-conjugating enzyme E2 G1 OS=Mus musculus OX=10090 GN=Ube2g1 PE=1 SV=3	Ube2g1	19.509	48.2	31	6	6	5	5	3	7	6	5	4	4	3	6	4	4	4	4	3	6	4	4	107820	105200	112980	109450	106820	118510	0.979025	0.955235	1.02588	0.993825	0.969945	1.07609	0.9738	0.527971
P62257	Ubiquitin-conjugating enzyme E2 H OS=Mus musculus OX=10090 GN=Ube2h PE=1 SV=1	Ube2h	20.655	16.4	13	2	2	2	2	3	2	3	1	2	2	2	2	2	2	2	2	2	2	2	2	120080	135950	137800	145840	142340	133990	0.882941	0.999632	1.01324	1.07235	1.04662	0.985221	0.9329	0.23408
P62259	14-3-3 protein epsilon OS=Mus musculus OX=10090 GN=Ywhae PE=1 SV=1	Ywhae	29.174	71	186	17	15	27	28	32	29	34	36	17	17	17	17	17	17	15	15	15	15	15	15	13671000	14789000	14366000	12930000	13109000	13741000	0.992979	1.07418	1.04346	0.939157	0.952158	0.998063	1.0766	0.0666925
P62264	40S ribosomal protein S14 OS=Mus musculus OX=10090 GN=Rps14 PE=1 SV=3	Rps14	16.273	36.4	31	5	5	4	5	5	6	6	5	4	5	5	5	5	5	4	5	5	5	5	5	2496700	2280000	2549100	1959000	2260600	2114800	1.09663	1.00145	1.11965	0.860456	0.992928	0.928888	1.1565	0.0531304
P62267	40S ribosomal protein S23 OS=Mus musculus OX=10090 GN=Rps23 PE=1 SV=3	Rps23	15.807	47.6	19	5	5	2	3	2	6	2	4	3	4	2	5	3	5	3	4	2	5	3	5	709390	924520	674750	691170	792080	899520	0.907259	1.18239	0.862956	0.883956	1.01301	1.15042	0.9689	0.787851
P62270	40S ribosomal protein S18 OS=Mus musculus OX=10090 GN=Rps18 PE=1 SV=3	Rps18	17.718	46.7	43	8	8	7	8	8	6	7	7	8	8	7	7	8	7	8	8	7	7	8	7	2451300	2614200	2558500	2521400	2708300	2560300	0.954185	1.01759	0.995913	0.981471	1.05422	0.996613	0.9787	0.498488
P62274	40S ribosomal protein S29 OS=Mus musculus OX=10090 GN=Rps29 PE=1 SV=2	Rps29	6.6767	32.1	16	2	2	3	2	3	3	3	2	2	2	2	2	2	2	2	2	2	2	2	2	194050	105920	202360	93626	113410	100680	1.43733	0.784548	1.49888	0.693487	0.840026	0.745735	1.6324	0.104609
P62281	40S ribosomal protein S11 OS=Mus musculus OX=10090 GN=Rps11 PE=1 SV=3	Rps11	18.431	50.6	67	9	9	11	13	10	11	10	12	9	9	9	9	9	9	9	9	9	9	9	9	852410	846250	871400	531820	642120	636230	1.16762	1.15919	1.19364	0.728482	0.87957	0.871502	1.4198	0.00464043
P62301	40S ribosomal protein S13 OS=Mus musculus OX=10090 GN=Rps13 PE=1 SV=2	Rps13	17.222	35.1	32	5	5	6	6	4	5	5	6	4	5	4	4	5	5	4	5	4	4	5	5	1780700	2061400	1972500	1785300	1813800	2066700	0.930647	1.07735	1.03089	0.933051	0.947946	1.08012	1.0263	0.700531
P62305	Small nuclear ribonucleoprotein E OS=Mus musculus OX=10090 GN=Snrpe PE=1 SV=1	Snrpe	10.803	52.2	17	3	2	3	3	3	3	2	3	2	2	2	2	2	2	2	2	2	2	2	2	2923500	3133700	3046700	2551300	2703000	2848500	1.01943	1.09273	1.06239	0.889642	0.94254	0.993276	1.1235	0.0359267
P62307	Small nuclear ribonucleoprotein F OS=Mus musculus OX=10090 GN=Snrpf PE=1 SV=1	Snrpf	9.7251	34.9	30	4	4	5	5	5	5	5	5	4	4	4	4	4	4	4	4	4	4	4	4	735610	986610	768710	852170	924070	778360	0.874766	1.17325	0.914128	1.01338	1.09888	0.925603	0.9751	0.778005
P62309	Small nuclear ribonucleoprotein G OS=Mus musculus OX=10090 GN=Snrpg PE=1 SV=1	Snrpg	8.496	25	13	2	2	3	2	2	2	2	2	2	2	2	2	2	2	2	2	2	2	2	2	1026000	1226000	1086500	1169600	1164700	1269500	0.886738	1.05959	0.939026	1.01085	1.00661	1.09719	0.9264	0.257819
P62311	U6 snRNA-associated Sm-like protein LSm3 OS=Mus musculus OX=10090 GN=Lsm3 PE=1 SV=2	Lsm3	11.845	40.2	15	3	3	2	2	2	3	4	2	3	3	3	3	3	3	3	3	3	3	3	3	689930	481140	616440	643940	666130	716870	1.08524	0.756817	0.969639	1.0129	1.0478	1.12761	0.8819	0.288691
P62313	U6 snRNA-associated Sm-like protein LSm6 OS=Mus musculus OX=10090 GN=Lsm6 PE=1 SV=1	Lsm6	9.1275	23.8	6	2	2	2	1	1	0	1	1	2	2	1	2	1	2	2	2	1	2	1	2	238950	124340	0	276250	0	279200	1.04034	0.54135		1.20273		1.21558	0.654	0.281679
P62315	Small nuclear ribonucleoprotein Sm D1 OS=Mus musculus OX=10090 GN=Snrpd1 PE=1 SV=1	Snrpd1	13.281	54.6	40	5	5	6	6	6	8	6	8	4	4	4	5	4	5	4	4	4	5	4	5	840770	902120	869290	985720	883040	922280	0.933632	1.00176	0.965302	1.09459	0.980571	1.02415	0.9359	0.158489
P62317	Small nuclear ribonucleoprotein Sm D2 OS=Mus musculus OX=10090 GN=Snrpd2 PE=1 SV=1	Snrpd2	13.527	61.9	49	8	8	8	7	10	7	8	9	8	8	8	8	8	8	8	8	8	8	8	8	1167700	1193400	1214500	1182000	1178900	1220600	0.978916	1.00046	1.01815	0.990904	0.988305	1.02326	0.9984	0.922423
P62320	Small nuclear ribonucleoprotein Sm D3 OS=Mus musculus OX=10090 GN=Snrpd3 PE=1 SV=1	Snrpd3	13.916	47.6	52	4	4	6	9	7	10	9	11	4	4	4	4	4	4	4	4	4	4	4	4	1822200	1753500	1741400	1700600	1583800	1663300	1.06512	1.02496	1.01789	0.994038	0.925766	0.972235	1.0747	0.0462165
P62322	U6 snRNA-associated Sm-like protein LSm5 OS=Mus musculus OX=10090 GN=Lsm5 PE=3 SV=2	Lsm5	9.9374	46.2	9	2	2	1	1	1	2	2	2	1	1	1	2	2	2	1	1	1	2	2	2	0	0	0	1451300	727990	901770				1.41312	0.708837	0.878045
P62331	ADP-ribosylation factor 6 OS=Mus musculus OX=10090 GN=Arf6 PE=1 SV=2	Arf6	20.082	44.6	44	6	6	8	8	6	6	8	8	6	6	6	6	6	6	6	6	6	6	6	6	314130	320960	365430	265000	290460	274590	1.02961	1.052	1.19776	0.868582	0.952031	0.900015	1.2054	0.0269478
P62334	26S proteasome regulatory subunit 10B OS=Mus musculus OX=10090 GN=Psmc6 PE=1 SV=1	Psmc6	44.172	55	88	15	15	14	14	15	15	14	16	13	12	14	13	13	14	13	12	14	13	13	14	713530	695550	631990	748920	769760	812760	0.979113	0.95444	0.867223	1.02767	1.05627	1.11528	0.8755	0.0385681
P62340	TATA box-binding protein-like 1 OS=Mus musculus OX=10090 GN=Tbpl1 PE=1 SV=1	Tbpl1	20.886	26.3	17	4	4	4	3	3	4	2	1	4	4	4	4	3	3	4	4	4	4	3	3	80199	82534	82492	79635	71712	80639	1.00835	1.0377	1.03718	1.00126	0.901639	1.01388	1.0571	0.213208
P62342	Thioredoxin reductase-like selenoprotein T OS=Mus musculus OX=10090 GN=Selenot PE=1 SV=2	Selenot	22.292	23.6	15	3	3	4	2	2	2	2	3	3	3	1	2	2	3	3	3	1	2	2	3	102940	57357	76334	191480	43388	93914	1.09237	0.608656	0.810034	2.03193	0.460421	0.996588	0.7197	0.711615
P62484	Abl interactor 2 OS=Mus musculus OX=10090 GN=Abi2 PE=1 SV=1	Abi2	49.387	17	7	5	3	1	1	0	1	2	2	3	4	3	4	4	5	1	2	1	2	2	3	0	37137	0	39265	51231	39505		0.888775		0.939703	1.22608	0.945446	0.857
P62488	DNA-directed RNA polymerase II subunit RPB7 OS=Mus musculus OX=10090 GN=Polr2g PE=1 SV=1	Polr2g	19.294	43.6	27	5	5	6	5	4	4	3	5	5	5	5	5	5	5	5	5	5	5	5	5	105340	126110	113120	85611	96433	107990	0.99596	1.19233	1.06952	0.809428	0.911747	1.02102	1.188	0.110148
P62492	Ras-related protein Rab-11A OS=Mus musculus OX=10090 GN=Rab11a PE=1 SV=3	Rab11a	24.393	50.9	6	9	1	0	0	2	1	1	2	9	9	9	7	9	9	1	1	1	1	1	1	0	0	0	0	0	0
P62500	TSC22 domain family protein 1 OS=Mus musculus OX=10090 GN=Tsc22d1 PE=1 SV=2	Tsc22d1	109.81	6	16	3	3	2	2	2	3	4	3	2	2	2	2	3	3	2	2	2	2	3	3	1049600	776570	1023500	970970	634210	662200	1.23071	0.910568	1.20011	1.13851	0.743643	0.776463	1.2568	0.224518
P62627	Dynein light chain roadblock-type 1 OS=Mus musculus OX=10090 GN=Dynlrb1 PE=1 SV=3	Dynlrb1	10.99	74	18	5	5	4	2	3	3	3	3	4	3	4	4	3	3	4	3	4	4	3	3	190880	227660	207550	472020	246660	281830	0.704094	0.839764	0.765585	1.74113	0.909849	1.03958	0.6258	0.102865
P62700	Protein yippee-like 5 OS=Mus musculus OX=10090 GN=Ypel5 PE=1 SV=1	Ypel5	13.841	41.3	11	4	4	3	2	3	1	1	1	4	3	3	1	2	1	4	3	3	1	2	1	38296	38011	41057	0	25480	0	1.07239	1.06441	1.1497		0.713506		1.5354
P62702	40S ribosomal protein S4, X isoform OS=Mus musculus OX=10090 GN=Rps4x PE=1 SV=2	Rps4x	29.597	53.6	95	15	15	16	17	15	16	15	16	13	14	14	15	15	14	13	14	14	15	15	14	1929900	1737800	1929300	1445400	1536000	1604000	1.1372	1.024	1.13684	0.851705	0.905091	0.94516	1.2206	0.0125116
P62715	Serine/threonine-protein phosphatase 2A catalytic subunit beta isoform OS=Mus musculus OX=10090 GN=Ppp2cb PE=1 SV=1	Ppp2cb	35.575	53.7	73	11	1	14	13	11	10	13	12	10	9	10	9	9	10	1	1	1	0	1	1	1372700	1339000	1339400	1185200	1206300	1203500	1.07718	1.05073	1.05105	0.930043	0.9466	0.944403	1.1269	0.000273498
P62717	60S ribosomal protein L18a OS=Mus musculus OX=10090 GN=Rpl18a PE=1 SV=1	Rpl18a	20.732	39.2	41	7	7	7	8	7	6	6	7	7	7	7	7	7	7	7	7	7	7	7	7	1378400	1360800	1409200	1123100	1247000	1195700	1.0721	1.05841	1.09606	0.873532	0.9699	0.929999	1.1634	0.00900991
P62737	Actin, aortic smooth muscle OS=Mus musculus OX=10090 GN=Acta2 PE=1 SV=1	Acta2	42.009	66	150	19	1	27	26	24	25	24	24	17	18	17	19	18	19	1	1	1	1	1	1	15418000	15706000	15242000	13755000	13594000	13737000	1.05781	1.07757	1.04574	0.943718	0.932672	0.942483	1.1285	0.000219802
P62743	AP-2 complex subunit sigma OS=Mus musculus OX=10090 GN=Ap2s1 PE=1 SV=1	Ap2s1	17.018	43	36	6	6	7	6	5	7	5	6	6	6	6	6	6	6	6	6	6	6	6	6	318350	312930	341370	287950	339240	351030	0.979102	0.962432	1.0499	0.885605	1.04335	1.07961	0.9943	0.969006
P62746	Rho-related GTP-binding protein RhoB OS=Mus musculus OX=10090 GN=Rhob PE=1 SV=1	Rhob	22.123	26.5	18	4	2	3	3	3	3	3	3	4	4	4	3	4	4	2	2	2	2	2	2	93494	84739	87726	77077	79544	76054	1.125	1.01965	1.0556	0.927458	0.957143	0.915148	1.143	0.0137526
P62748	Hippocalcin-like protein 1 OS=Mus musculus OX=10090 GN=Hpcal1 PE=1 SV=2	Hpcal1	22.338	63.2	55	11	5	9	8	9	9	9	11	9	9	8	9	9	9	5	5	4	5	5	5	443810	507290	464030	393630	456600	411220	0.994874	1.13718	1.0402	0.882387	1.02354	0.921818	1.1218	0.122292
P62751	60S ribosomal protein L23a OS=Mus musculus OX=10090 GN=Rpl23a PE=1 SV=1	Rpl23a	17.695	41.7	33	7	7	6	5	4	6	5	7	5	5	5	6	6	6	5	5	5	6	6	6	1909900	1942400	1927200	1648400	1812600	1879600	1.03051	1.04805	1.03985	0.889416	0.978013	1.01416	1.0822	0.110855
P62754	40S ribosomal protein S6 OS=Mus musculus OX=10090 GN=Rps6 PE=1 SV=1	Rps6	28.68	35.7	51	8	8	9	7	9	9	8	9	8	8	8	8	8	7	8	8	8	8	8	7	2041100	2059500	2118600	1817800	1898800	1939200	1.03129	1.04059	1.07045	0.918467	0.959394	0.979806	1.0996	0.0125755
P62774	Myotrophin OS=Mus musculus OX=10090 GN=Mtpn PE=1 SV=2	Mtpn	12.861	39	33	4	4	6	6	6	5	5	5	4	4	4	3	4	4	4	4	4	3	4	4	1703500	1477200	1730900	1279100	1302300	1214300	1.17384	1.01791	1.19272	0.881398	0.897385	0.836746	1.294	0.0094141
P62806	Histone H4 OS=Mus musculus OX=10090 GN=H4c1 PE=1 SV=2	H4c1	11.367	50.5	37	6	6	4	7	7	5	6	8	6	5	6	6	6	6	6	5	6	6	6	6	3138100	4245100	3160500	3390200	3168000	3639600	0.907774	1.228	0.914254	0.980701	0.916424	1.05285	1.0339	0.828915
P62814	V-type proton ATPase subunit B, brain isoform OS=Mus musculus OX=10090 GN=Atp6v1b2 PE=1 SV=1	Atp6v1b2	56.55	61.8	119	20	20	19	16	17	23	21	23	14	13	14	17	15	17	14	13	14	17	15	17	514180	514570	542330	547970	532100	497690	0.979751	0.980494	1.03339	1.04414	1.0139	0.94833	0.9958	0.916257
P62821	Ras-related protein Rab-1A OS=Mus musculus OX=10090 GN=Rab1A PE=1 SV=3	Rab1A	22.677	54.6	32	8	4	5	5	6	5	5	6	7	7	7	7	8	7	4	4	4	4	4	4	1561300	1401100	1539700	1097700	1314900	1276800	1.1436	1.02626	1.12778	0.804029	0.96312	0.935213	1.2203	0.0372562
P62827	GTP-binding nuclear protein Ran OS=Mus musculus OX=10090 GN=Ran PE=1 SV=3	Ran	24.423	47.7	82	11	11	12	13	14	15	13	15	10	11	10	11	11	11	10	11	10	11	11	11	3298700	3387600	3580700	2931700	3214100	3390700	0.999429	1.02636	1.08487	0.888237	0.973798	1.0273	1.0766	0.199567
P62830	60S ribosomal protein L23 OS=Mus musculus OX=10090 GN=Rpl23 PE=1 SV=1	Rpl23	14.865	42.1	46	5	5	8	6	8	8	8	8	5	5	5	5	5	5	5	5	5	5	5	5	4415300	4620400	4609400	3787200	4160600	4203200	1.02697	1.07467	1.07212	0.880877	0.967728	0.977636	1.123	0.0323343
P62835	Ras-related protein Rap-1A OS=Mus musculus OX=10090 GN=Rap1a PE=1 SV=1	Rap1a	20.987	59.2	27	9	4	5	5	5	4	5	3	8	8	8	9	9	9	3	3	3	4	4	4	379490	349580	370100	278300	209380	256460	1.23524	1.13789	1.20468	0.90587	0.681535	0.834781	1.4771	0.0107769
P62843	40S ribosomal protein S15 OS=Mus musculus OX=10090 GN=Rps15 PE=1 SV=2	Rps15	17.04	45.5	29	5	5	5	4	5	6	4	5	5	3	5	3	3	3	5	3	5	3	3	3	1498500	1052000	980430	1554600	1540500	1722900	1.0769	0.756025	0.704591	1.11722	1.10709	1.23817	0.7329	0.0739123
P62849	40S ribosomal protein S24 OS=Mus musculus OX=10090 GN=Rps24 PE=1 SV=1	Rps24	15.423	34.6	36	4	4	6	5	8	4	6	7	4	4	4	4	4	4	4	4	4	4	4	4	978460	997820	1056800	1204500	1178700	1174800	0.890713	0.908337	0.962027	1.09648	1.073	1.06944	0.8525	0.00279129
P62852	40S ribosomal protein S25 OS=Mus musculus OX=10090 GN=Rps25 PE=1 SV=1	Rps25	13.742	28.8	23	5	5	3	3	4	5	4	4	4	4	5	5	4	4	4	4	5	5	4	4	1734000	1728700	1638300	1692200	1788700	1703900	1.01149	1.0084	0.955667	0.987108	1.0434	0.993933	0.9838	0.555161
P62855	40S ribosomal protein S26 OS=Mus musculus OX=10090 GN=Rps26 PE=1 SV=3	Rps26	13.015	42.6	27	4	4	4	5	5	5	4	4	4	4	4	4	4	4	4	4	4	4	4	4	2626800	2283400	2288900	873700	917670	1251200	1.53889	1.33771	1.34093	0.51185	0.53761	0.733005	2.3661	0.00200023
P62858	40S ribosomal protein S28 OS=Mus musculus OX=10090 GN=Rps28 PE=1 SV=1	Rps28	7.8409	30.4	13	2	2	2	2	2	2	3	2	2	2	2	2	2	2	2	2	2	2	2	2	797090	1074300	849800	845560	907700	895350	0.890637	1.20038	0.949533	0.944795	1.01423	1.00043	1.0274	0.847844
P62862	40S ribosomal protein S30 OS=Mus musculus OX=10090 GN=Fau PE=1 SV=1	Fau	6.6478	16.9	6	1	1	1	1	1	1	1	1	1	1	1	1	1	1	1	1	1	1	1	1	0	0	0	0	0	0
P62869	Elongin-B OS=Mus musculus OX=10090 GN=Elob PE=1 SV=1	Elob	13.17	83.9	38	8	8	6	6	6	7	6	7	7	7	7	7	7	6	7	7	7	7	7	6	857610	920510	919000	763550	828670	847300	1.00176	1.07523	1.07346	0.891887	0.967952	0.989713	1.1056	0.0623025
P62874	Guanine nucleotide-binding protein G(I)/G(S)/G(T) subunit beta-1 OS=Mus musculus OX=10090 GN=Gnb1 PE=1 SV=3	Gnb1	37.377	65.3	96	14	7	15	16	15	18	16	16	12	12	11	12	11	12	7	7	6	6	6	6	1349700	1344600	1443100	1235300	1319000	1463700	0.992986	0.989234	1.0617	0.908821	0.9704	1.07686	1.0297	0.597381
P62876	DNA-directed RNA polymerases I, II, and III subunit RPABC5 OS=Mus musculus OX=10090 GN=Polr2l PE=3 SV=1	Polr2l	7.645	29.9	5	2	2	1	0	2	2	0	0	2	0	2	2	2	1	2	0	2	2	2	1	22363	0	23617	23784	22144	0	0.973278		1.02785	1.03512	0.963746		1.0011	0.978014
P62878	E3 ubiquitin-protein ligase RBX1 OS=Mus musculus OX=10090 GN=Rbx1 PE=1 SV=1	Rbx1	12.274	24.1	15	2	2	2	3	3	2	3	2	2	2	2	2	2	2	2	2	2	2	2	2	736540	606860	777440	518570	668870	1116700	0.998703	0.822865	1.05416	0.703149	0.906946	1.51418	0.9204	0.886437
P62880	Guanine nucleotide-binding protein G(I)/G(S)/G(T) subunit beta-2 OS=Mus musculus OX=10090 GN=Gnb2 PE=1 SV=3	Gnb2	37.331	50.9	39	13	5	7	6	7	6	5	8	10	10	10	10	9	11	4	3	3	4	3	4	1283900	1324900	1320900	1087300	1121600	1116800	1.06175	1.09565	1.09234	0.899165	0.92753	0.92356	1.1816	0.000280028
P62889	60S ribosomal protein L30 OS=Mus musculus OX=10090 GN=Rpl30 PE=1 SV=2	Rpl30	12.784	51.3	31	5	5	5	4	5	5	6	6	5	5	5	5	5	5	5	5	5	5	5	5	2315500	2778300	2354200	1978800	2542300	2377400	0.96839	1.16194	0.984575	0.827575	1.06324	0.994277	1.0797	0.453262
P62892	60S ribosomal protein L39 OS=Mus musculus OX=10090 GN=Rpl39 PE=1 SV=2	Rpl39	6.4066	19.6	14	2	2	2	2	2	3	3	2	2	2	2	2	2	2	2	2	2	2	2	2	188070	156980	177500	143890	158040	154330	1.15285	0.962271	1.08806	0.88203	0.968768	0.946026	1.1453	0.090837
P62897	Cytochrome c, somatic OS=Mus musculus OX=10090 GN=Cycs PE=1 SV=2	Cycs	11.605	48.6	53	5	4	8	9	10	9	9	8	5	4	5	4	4	4	4	3	4	3	3	3	4326900	3970000	4104100	4211600	4633800	4020400	1.02749	0.942739	0.974583	1.00011	1.10037	0.954707	0.9639	0.504867
P62900	60S ribosomal protein L31 OS=Mus musculus OX=10090 GN=Rpl31 PE=1 SV=1	Rpl31	14.463	40	27	5	5	3	4	4	4	6	6	3	4	4	3	4	4	3	4	4	3	4	4	2218300	2951600	2400400	2183600	2445400	2380000	0.912924	1.21471	0.987866	0.898644	1.00639	0.979471	1.0801	0.483263
P62908	40S ribosomal protein S3 OS=Mus musculus OX=10090 GN=Rps3 PE=1 SV=1	Rps3	26.674	77	118	17	17	22	19	20	19	19	19	16	17	16	17	17	17	16	17	16	17	17	17	2304300	2480100	2408800	2112700	2189700	2372300	0.996964	1.07302	1.04218	0.914068	0.947382	1.02639	1.0777	0.134735
P62911	60S ribosomal protein L32 OS=Mus musculus OX=10090 GN=Rpl32 PE=1 SV=2	Rpl32	15.86	34.1	36	5	5	6	6	6	5	7	6	5	5	5	5	5	5	5	5	5	5	5	5	1770100	1555800	1769000	1379300	1432200	1499800	1.12911	0.992409	1.12841	0.879824	0.913568	0.956688	1.1818	0.0281938
P62915	Transcription initiation factor IIB OS=Mus musculus OX=10090 GN=Gtf2b PE=1 SV=1	Gtf2b	34.819	43.7	45	10	10	8	8	7	7	6	9	9	8	8	10	9	10	9	8	8	10	9	10	147800	150610	152030	159230	148910	149370	0.976706	0.995275	1.00466	1.05224	0.984041	0.987081	0.9845	0.551723
P62918	60S ribosomal protein L8 OS=Mus musculus OX=10090 GN=Rpl8 PE=1 SV=2	Rpl8	28.024	38.5	60	8	8	9	10	9	11	10	11	6	7	6	7	7	8	6	7	6	7	7	8	1608600	1460300	1691600	1462900	1360300	1665400	1.04352	0.947314	1.09736	0.949	0.882443	1.08037	1.0606	0.455212
P62960	Y-box-binding protein 1 OS=Mus musculus OX=10090 GN=Ybx1 PE=1 SV=3	Ybx1	35.73	64	85	13	10	17	12	15	14	14	13	13	13	13	13	13	12	10	10	10	10	10	9	1479800	1427900	1499400	1461400	1540100	1433400	1.00416	0.968944	1.01746	0.991676	1.04508	0.972676	0.9937	0.82739
P62965	Cellular retinoic acid-binding protein 1 OS=Mus musculus OX=10090 GN=Crabp1 PE=1 SV=2	Crabp1	15.591	78.1	45	9	9	7	7	7	8	7	9	8	7	7	8	6	8	8	7	7	8	6	8	541780	595910	581380	569330	622710	578470	0.931539	1.02461	0.999627	0.978909	1.07069	0.994624	0.9709	0.498377
P62983	Ubiquitin-40S ribosomal protein S27a OS=Mus musculus OX=10090 GN=Rps27a PE=1 SV=2	Rps27a	17.951	39.7	66	5	1	11	10	13	10	11	11	5	5	5	5	5	5	1	1	1	1	1	1	20740000	23600000	23836000	19604000	21117000	22609000	0.946269	1.07676	1.08753	0.894438	0.963469	1.03154	1.0765	0.293976
P62996	Transformer-2 protein homolog beta OS=Mus musculus OX=10090 GN=Tra2b PE=1 SV=1	Tra2b	33.665	35.4	39	8	7	9	7	4	8	6	5	8	8	6	8	7	7	7	7	5	7	6	6	504290	431070	506830	388520	473470	425560	1.10844	0.947497	1.11402	0.853971	1.04069	0.935386	1.1201	0.218136
P63001	Ras-related C3 botulinum toxin substrate 1 OS=Mus musculus OX=10090 GN=Rac1 PE=1 SV=1	Rac1	21.45	43.2	42	7	3	7	7	7	6	7	8	7	7	7	7	7	7	3	3	3	3	3	3	1821000	2028100	2115800	1421500	1563200	1649400	1.03085	1.14809	1.19774	0.804699	0.884914	0.933711	1.2872	0.0154928
P63002	TLE family member 5 OS=Mus musculus OX=10090 GN=Tle5 PE=1 SV=1	Tle5	22	20.3	8	3	3	2	1	1	3	1	0	3	3	3	3	3	1	3	3	3	3	3	1	50822	44154	50531	41942	40678	0	1.1139	0.96775	1.10752	0.919269	0.891565		1.1741	0.0787079
P63005	Platelet-activating factor acetylhydrolase IB subunit beta OS=Mus musculus OX=10090 GN=Pafah1b1 PE=1 SV=2	Pafah1b1	46.67	55.6	134	18	18	21	24	23	24	22	20	18	18	16	18	17	18	18	18	16	18	17	18	444880	459150	443080	395230	438820	406200	1.03166	1.06475	1.02749	0.916525	1.01761	0.941964	1.0862	0.0661437
P63011	Ras-related protein Rab-3A OS=Mus musculus OX=10090 GN=Rab3a PE=1 SV=1	Rab3a	24.97	35.5	27	5	4	4	4	4	6	4	5	4	3	3	5	4	4	4	3	3	4	4	4	103400	100520	104190	94010	97401	95921	1.04191	1.0129	1.04988	0.947296	0.981466	0.966553	1.0723	0.0095808
P63017	Heat shock cognate 71 kDa protein OS=Mus musculus OX=10090 GN=Hspa8 PE=1 SV=1	Hspa8	70.87	55.9	278	29	21	47	40	47	48	48	48	26	27	27	27	26	27	18	20	19	19	18	19	8560800	8476500	8573200	7619100	8683900	8405900	1.02077	1.01072	1.02225	0.908489	1.03545	1.00231	1.0365	0.397632
P63024	Vesicle-associated membrane protein 3 OS=Mus musculus OX=10090 GN=Vamp3 PE=1 SV=1	Vamp3	11.48	54.4	27	4	2	5	4	4	5	5	4	4	3	4	3	4	4	2	2	2	2	2	2	694840	806490	755370	672650	905260	814420	0.896755	1.04085	0.974874	0.868117	1.16832	1.05108	0.9433	0.615331
P63028	Translationally-controlled tumor protein OS=Mus musculus OX=10090 GN=Tpt1 PE=1 SV=1	Tpt1	19.462	19.8	21	3	3	4	2	2	3	4	6	2	2	1	3	3	3	2	2	1	3	3	3	1940600	2030900	1959400	3097300	2576600	2795400	0.808572	0.846197	0.816405	1.29052	1.07357	1.16473	0.7003	0.00301293
P63030	Mitochondrial pyruvate carrier 1 OS=Mus musculus OX=10090 GN=Mpc1 PE=1 SV=1	Mpc1	12.454	20.2	7	2	2	1	1	2	1	1	1	2	1	2	1	2	1	2	1	2	1	2	1	534280	0	903980	0	459560	0	0.844569		1.42898		0.726455		1.5648
P63034	Cytohesin-2 OS=Mus musculus OX=10090 GN=Cyth2 PE=1 SV=2	Cyth2	46.585	23	23	7	4	2	2	6	5	4	4	4	3	5	5	6	6	1	0	2	2	3	3	168130	136000	145300	155150	147470	162810	1.10266	0.89194	0.952933	1.01753	0.967164	1.06777	0.9656	0.609194
P63037	DnaJ homolog subfamily A member 1 OS=Mus musculus OX=10090 GN=Dnaja1 PE=1 SV=1	Dnaja1	44.868	46.9	79	14	14	14	13	13	12	14	13	13	12	12	14	13	13	13	12	12	14	13	13	589540	614040	631290	618400	614750	595630	0.965496	1.00562	1.03387	1.01276	1.00678	0.97547	1.0033	0.900531
P63038	60 kDa heat shock protein, mitochondrial OS=Mus musculus OX=10090 GN=Hspd1 PE=1 SV=1	Hspd1	60.955	69.3	238	27	27	33	33	32	54	39	47	25	22	24	27	26	26	25	22	24	27	26	26	3132600	3392300	3059400	3388800	3180800	3331200	0.964614	1.04458	0.942074	1.0435	0.979456	1.02577	0.968	0.41584
P63044	Vesicle-associated membrane protein 2 OS=Mus musculus OX=10090 GN=Vamp2 PE=1 SV=2	Vamp2	12.691	34.5	11	3	1	2	2	2	1	2	2	3	2	3	2	3	3	1	1	1	1	1	1	240200	265130	303540	0	352300	332850	0.803871	0.887304	1.01585		1.17903	1.11394	0.787	0.0734932
P63073	Eukaryotic translation initiation factor 4E OS=Mus musculus OX=10090 GN=Eif4e PE=1 SV=1	Eif4e	25.053	39.6	38	7	7	7	5	7	7	5	7	7	6	6	7	7	7	7	6	6	7	7	7	525510	455000	489180	456680	471980	438940	1.11129	0.962186	1.03447	0.965738	0.998093	0.928224	1.0746	0.203656
P63082	V-type proton ATPase 16 kDa proteolipid subunit OS=Mus musculus OX=10090 GN=Atp6v0c PE=1 SV=1	Atp6v0c	15.808	11.6	5	1	1	0	1	1	1	1	1	1	1	1	1	1	1	1	1	1	1	1	1	0	0	0	0	0	0
P63085	Mitogen-activated protein kinase 1 OS=Mus musculus OX=10090 GN=Mapk1 PE=1 SV=3	Mapk1	41.275	64	132	18	14	24	22	21	21	23	21	17	16	15	16	16	16	13	12	11	12	12	12	929400	899150	965880	738480	800250	823590	1.08138	1.04618	1.12382	0.859239	0.93111	0.958266	1.1829	0.0120312
P63087	Serine/threonine-protein phosphatase PP1-gamma catalytic subunit OS=Mus musculus OX=10090 GN=Ppp1cc PE=1 SV=1	Ppp1cc	36.983	53.6	14	14	3	2	2	2	3	2	3	11	11	11	14	12	12	2	2	2	3	2	3	484730	489660	499350	430370	463200	471290	1.02458	1.035	1.05549	0.909681	0.979074	0.996174	1.0798	0.0567254
P63089	Pleiotrophin OS=Mus musculus OX=10090 GN=Ptn PE=1 SV=1	Ptn	18.869	19	2	2	2	0	0	0	1	1	0	0	0	0	1	1	0	0	0	0	1	1	0	0	0	0	0	0	0
Q6R0H7	Guanine nucleotide-binding protein G(s) subunit alpha isoforms XLas OS=Mus musculus OX=10090 GN=Gnas PE=1 SV=1	Gnas	121.5	10.9	36	9	8	5	8	5	6	6	6	8	8	8	8	8	9	7	7	7	7	7	8	248080	235070	262300	195880	204280	216880	1.09247	1.03518	1.15509	0.862597	0.899588	0.955075	1.2081	0.0120262
P63101	14-3-3 protein zeta/delta OS=Mus musculus OX=10090 GN=Ywhaz PE=1 SV=1	Ywhaz	27.771	69.8	98	15	12	15	15	16	17	19	16	15	15	14	12	13	14	12	12	11	9	10	11	5937400	6431200	6047500	5713800	5868900	5889100	0.992658	1.07522	1.01107	0.955275	0.981205	0.984583	1.054	0.115167
P63147	Ubiquitin-conjugating enzyme E2 B OS=Mus musculus OX=10090 GN=Ube2b PE=1 SV=1	Ube2b	17.312	11.2	11	1	1	1	2	1	2	3	2	1	1	1	1	1	1	1	1	1	1	1	1	139460	139360	0	281590	192430	265920	0.68446	0.683969		1.38202	0.944432	1.30512	0.5652	0.035729
P63154	Crooked neck-like protein 1 OS=Mus musculus OX=10090 GN=Crnkl1 PE=1 SV=1	Crnkl1	83.415	36.5	94	23	23	17	16	16	17	16	12	21	19	23	20	21	19	21	19	23	20	21	19	4895600	5218600	5090900	4482100	4919800	4762400	1.00014	1.06613	1.04004	0.915667	1.00509	0.972931	1.0735	0.09707
P63158	High mobility group protein B1 OS=Mus musculus OX=10090 GN=Hmgb1 PE=1 SV=2	Hmgb1	24.893	57.2	77	12	11	12	14	12	14	14	11	12	11	11	10	10	11	11	10	10	10	9	10	3081600	4389300	3233000	2761800	3792400	2686600	0.927043	1.32044	0.972589	0.830837	1.14088	0.808215	1.1583	0.400985
P63166	Small ubiquitin-related modifier 1 OS=Mus musculus OX=10090 GN=Sumo1 PE=1 SV=1	Sumo1	11.557	33.7	28	4	4	5	5	4	4	5	5	4	4	4	3	4	4	4	4	4	3	4	4	334420	351450	348640	310870	341520	370170	0.975426	1.0251	1.0169	0.906736	0.996135	1.0797	1.0117	0.804879
P63168	Dynein light chain 1, cytoplasmic OS=Mus musculus OX=10090 GN=Dynll1 PE=1 SV=1	Dynll1	10.366	49.4	27	3	1	4	4	4	5	4	6	3	2	3	2	2	3	1	1	1	1	1	1	1883400	2279500	1892000	1676600	2307400	1678800	0.964387	1.16721	0.968791	0.858496	1.18149	0.859623	1.0692	0.578406
P63213	Guanine nucleotide-binding protein G(I)/G(S)/G(O) subunit gamma-2 OS=Mus musculus OX=10090 GN=Gng2 PE=1 SV=2	Gng2	7.8501	59.2	11	3	2	2	2	1	2	2	2	2	2	1	2	2	2	2	2	1	2	2	2	289760	221760	0	160990	172940	144240	1.46389	1.12035		0.813335	0.873708	0.728713	1.6046	0.0306126
P63242	Eukaryotic translation initiation factor 5A-1 OS=Mus musculus OX=10090 GN=Eif5a PE=1 SV=2	Eif5a	16.832	61	63	7	3	9	11	9	11	12	11	6	6	6	7	7	7	2	2	2	3	3	3	1754100	2084100	1931200	2088800	2019100	2156300	0.874601	1.03914	0.962904	1.04148	1.00673	1.07514	0.921	0.188898
P63254	Cysteine-rich protein 1 OS=Mus musculus OX=10090 GN=Crip1 PE=1 SV=2	Crip1	8.5497	36.4	19	3	3	3	4	3	4	3	2	2	3	2	3	3	2	2	3	2	3	3	2	57828	66882	58316	51045	53715	41352	1.05417	1.21922	1.06307	0.930522	0.979194	0.753824	1.2526	0.0691321
P63260	Actin, cytoplasmic 2 OS=Mus musculus OX=10090 GN=Actg1 PE=1 SV=1	Actg1	41.792	74.7	343	22	1	56	49	52	61	65	60	20	19	19	20	19	20	1	1	1	1	1	1	17572000	19470000	19066000	18023000	17885000	19147000	0.948445	1.05089	1.02908	0.972788	0.965339	1.03346	1.0191	0.652774
P63268	Actin, gamma-enteric smooth muscle OS=Mus musculus OX=10090 GN=Actg2 PE=1 SV=1	Actg2	41.876	62.5	1	18	1	0	0	1	0	0	0	15	16	16	17	16	17	0	0	1	0	0	0	0	0	0	0	0	0
Q9Z199	Transcription elongation factor SPT4-B OS=Mus musculus OX=10090 GN=Supt4h1b PE=2 SV=1	Supt4h1b	13.194	38.5	14	4	4	2	2	4	2	2	2	4	4	4	3	4	3	4	4	4	3	4	3	187380	162340	163850	138820	140930	143250	1.20042	1.04001	1.04968	0.88933	0.902848	0.91771	1.2141	0.0153036
P63276	40S ribosomal protein S17 OS=Mus musculus OX=10090 GN=Rps17 PE=1 SV=2	Rps17	15.524	56.3	52	7	7	8	9	8	9	8	10	7	7	7	6	6	7	7	7	7	6	6	7	1025200	1389900	1085300	3301300	1812100	2243500	0.56655	0.768092	0.599762	1.82438	1.00141	1.23981	0.4758	0.022309
P63280	SUMO-conjugating enzyme UBC9 OS=Mus musculus OX=10090 GN=Ube2i PE=1 SV=1	Ube2i	18.007	57	32	7	7	6	5	5	7	5	4	5	6	6	7	6	6	5	6	6	7	6	6	1399600	1276800	1305700	1232500	1349900	1260000	1.07324	0.979079	1.00124	0.945108	1.03513	0.966196	1.0364	0.410962
P63321	Ras-related protein Ral-A OS=Mus musculus OX=10090 GN=Rala PE=1 SV=1	Rala	23.553	30.6	37	7	5	5	6	7	6	7	6	6	7	7	7	7	6	4	5	5	5	5	4	319500	304210	313570	298330	312400	259110	1.0608	1.01004	1.04112	0.990515	1.03723	0.860297	1.0775	0.25229
P63323	40S ribosomal protein S12 OS=Mus musculus OX=10090 GN=Rps12 PE=1 SV=2	Rps12	14.525	41.7	47	5	5	9	7	9	7	7	8	5	5	5	5	5	5	5	5	5	5	5	5	1495800	1432600	1599100	1267900	1371200	1335700	1.05557	1.01097	1.12847	0.894746	0.967644	0.942592	1.1391	0.0301748
P63325	40S ribosomal protein S10 OS=Mus musculus OX=10090 GN=Rps10 PE=1 SV=1	Rps10	18.916	41.8	52	6	6	8	8	10	7	11	8	6	6	6	6	6	5	6	6	6	6	6	5	1191700	1122800	1134000	997400	1069300	1002300	1.09708	1.03365	1.04396	0.918205	0.984396	0.922716	1.1237	0.0158324
P63328	Serine/threonine-protein phosphatase 2B catalytic subunit alpha isoform OS=Mus musculus OX=10090 GN=Ppp3ca PE=1 SV=1	Ppp3ca	58.643	15.5	7	6	3	1	0	1	2	2	1	5	5	5	6	5	5	2	2	2	3	2	2	79968	91070	94961	80223	95017	90806	0.901818	1.02702	1.0709	0.904694	1.07153	1.02404	0.9998	0.99699
P63330	Serine/threonine-protein phosphatase 2A catalytic subunit alpha isoform OS=Mus musculus OX=10090 GN=Ppp2ca PE=1 SV=1	Ppp2ca	35.608	53.7	6	11	1	1	1	1	1	1	1	10	9	10	10	9	10	1	1	1	1	1	1	0	0	0	0	0	0
P67778	Prohibitin OS=Mus musculus OX=10090 GN=Phb PE=1 SV=1	Phb	29.82	62.1	96	15	15	18	15	14	17	15	17	13	12	13	14	14	14	13	12	13	14	14	14	1471300	1350400	1377600	1368300	1292900	1439100	1.06364	0.97624	0.995903	0.98918	0.934672	1.04036	1.0241	0.581965
P67871	Casein kinase II subunit beta OS=Mus musculus OX=10090 GN=Csnk2b PE=1 SV=1	Csnk2b	24.942	37.7	38	6	6	6	9	7	5	5	6	5	6	6	6	5	6	5	6	6	6	5	6	811310	885760	861800	880120	884460	874240	0.936543	1.02249	0.994827	1.01597	1.02098	1.00919	0.9697	0.295783
P67984	60S ribosomal protein L22 OS=Mus musculus OX=10090 GN=Rpl22 PE=1 SV=2	Rpl22	14.759	50.8	22	4	4	3	3	3	5	4	4	3	3	3	4	4	4	3	3	3	4	4	4	1200500	1290600	1297800	981680	1163300	1019800	1.03585	1.1136	1.11981	0.847045	1.00376	0.879937	1.1972	0.0334927
P68037	Ubiquitin-conjugating enzyme E2 L3 OS=Mus musculus OX=10090 GN=Ube2l3 PE=1 SV=1	Ube2l3	17.861	63.6	42	7	7	7	6	7	7	7	8	6	5	5	7	7	7	6	5	5	7	7	7	1125200	1234100	1164500	1195100	1266400	1197700	0.939886	1.03085	0.972713	0.998274	1.05783	1.00045	0.963	0.312375
P68040	Receptor of activated protein C kinase 1 OS=Mus musculus OX=10090 GN=Rack1 PE=1 SV=3	Rack1	35.076	75.4	120	17	17	22	20	18	22	20	18	17	15	16	17	16	15	17	15	16	17	16	15	1615700	1809500	1710200	1442300	1623600	1616200	0.987441	1.10588	1.0452	0.881467	0.992269	0.987746	1.0968	0.141031
P68181	cAMP-dependent protein kinase catalytic subunit beta OS=Mus musculus OX=10090 GN=Prkacb PE=1 SV=2	Prkacb	40.707	38.2	41	11	6	6	7	6	8	8	6	9	10	8	9	9	8	4	5	3	4	5	5	901550	866410	822490	818230	762290	873080	1.07241	1.03061	0.978369	0.973301	0.906759	1.03855	1.0558	0.309167
P68254	14-3-3 protein theta OS=Mus musculus OX=10090 GN=Ywhaq PE=1 SV=1	Ywhaq	27.778	62.9	82	14	11	14	14	11	14	15	14	14	14	13	13	13	13	11	11	10	10	10	10	4476200	4443000	4538200	4349900	4879100	4741800	0.979182	0.971919	0.992745	0.951554	1.06732	1.03728	0.9633	0.359049
P68368	Tubulin alpha-4A chain OS=Mus musculus OX=10090 GN=Tuba4a PE=1 SV=1	Tuba4a	49.924	58	22	20	4	4	5	4	3	3	3	18	20	19	19	18	19	3	4	3	3	3	3	170370	129280	170970	181610	163800	187020	1.01911	0.773321	1.0227	1.08635	0.979812	1.11871	0.8839	0.266944
P68372	Tubulin beta-4B chain OS=Mus musculus OX=10090 GN=Tubb4b PE=1 SV=1	Tubb4b	49.83	72.4	335	23	1	59	53	53	61	60	49	22	22	22	22	22	21	1	1	1	1	1	1	10129000	10293000	11027000	10312000	10745000	10762000	0.96058	0.976133	1.04574	0.977935	1.019	1.02061	0.9884	0.701376
P68373	Tubulin alpha-1C chain OS=Mus musculus OX=10090 GN=Tuba1c PE=1 SV=1	Tuba1c	49.909	70.6	21	22	2	4	4	4	3	3	3	20	21	21	22	20	22	2	2	2	2	2	2	1161700	1128200	1031100	1167100	1170600	1037200	1.04096	1.01095	0.923939	1.0458	1.04894	0.929405	0.984	0.782775
P68510	14-3-3 protein eta OS=Mus musculus OX=10090 GN=Ywhah PE=1 SV=2	Ywhah	28.211	58.9	67	13	10	10	14	11	9	11	12	13	13	13	12	12	11	10	10	10	9	9	8	1538600	1579000	1647900	1490800	1573700	1896300	0.949138	0.97406	1.01656	0.919651	0.970791	1.1698	0.9606	0.665935
P69566	Ran-binding protein 9 OS=Mus musculus OX=10090 GN=Ranbp9 PE=1 SV=1	Ranbp9	71.011	21	40	9	8	8	4	5	8	8	7	7	6	8	8	8	7	6	5	7	7	7	6	70885	59061	57761	71701	64751	62291	1.10056	0.916978	0.896794	1.11323	1.00532	0.967126	0.9445	0.483136
P70121	Zinc fingers and homeoboxes protein 1 OS=Mus musculus OX=10090 GN=Zhx1 PE=1 SV=2	Zhx1	97.55	5.8	7	4	4	1	1	1	2	1	1	2	3	2	3	2	2	2	3	2	3	2	2	0	43906	17498	11508	0	0		1.80653	0.719964	0.473502			2.6679
P70122	Ribosome maturation protein SBDS OS=Mus musculus OX=10090 GN=Sbds PE=1 SV=4	Sbds	28.78	39.2	52	9	9	9	8	10	9	9	7	8	9	8	9	9	7	8	9	8	9	9	7	173290	185760	189800	169280	176590	174660	0.972283	1.04225	1.06492	0.949784	0.990798	0.97997	1.0544	0.158231
P70168	Importin subunit beta-1 OS=Mus musculus OX=10090 GN=Kpnb1 PE=1 SV=2	Kpnb1	97.183	43.3	215	30	30	37	35	37	37	36	33	29	29	28	30	30	28	29	29	28	30	30	28	964510	1046000	937680	1023500	1037600	1032800	0.957791	1.03871	0.931148	1.01637	1.03037	1.02561	0.9529	0.209573
P70175	Disks large homolog 3 OS=Mus musculus OX=10090 GN=Dlg3 PE=1 SV=1	Dlg3	93.481	4.8	2	3	2	0	0	1	0	1	0	2	2	2	1	3	2	1	1	1	0	2	1	0	0	0	0	0	0
P70182	Phosphatidylinositol 4-phosphate 5-kinase type-1 alpha OS=Mus musculus OX=10090 GN=Pip5k1a PE=1 SV=2	Pip5k1a	60.484	10.6	8	4	3	1	1	2	1	1	2	3	2	3	2	2	1	2	1	2	1	1	0	33208	20358	44481	20747	45197	30665	1.02359	0.627507	1.37106	0.639497	1.39314	0.945206	1.0149	0.965056
P70188	Kinesin-associated protein 3 OS=Mus musculus OX=10090 GN=Kifap3 PE=1 SV=1	Kifap3	91.29	16.1	24	9	9	4	2	3	5	5	5	6	2	4	6	6	6	6	2	4	6	6	6	45565	61226	56099	73612	74507	64706	0.727653	0.977752	0.895876	1.17555	1.18984	1.03333	0.7654	0.0503836
P70195	Proteasome subunit beta type-7 OS=Mus musculus OX=10090 GN=Psmb7 PE=1 SV=1	Psmb7	29.891	26	29	6	6	5	4	5	5	7	3	4	5	4	5	6	6	4	5	4	5	6	6	549400	501000	497630	498150	529130	492100	1.07465	0.97998	0.973388	0.974405	1.035	0.962571	1.0189	0.665846
P70202	Latexin OS=Mus musculus OX=10090 GN=Lxn PE=1 SV=2	Lxn	25.492	34.2	32	5	5	4	6	6	5	5	6	4	5	5	5	5	5	4	5	5	5	5	5	231750	167500	205920	162460	165040	173490	1.25705	0.908548	1.11695	0.881211	0.895205	0.941039	1.2079	0.136085
P70206	Plexin-A1 OS=Mus musculus OX=10090 GN=Plxna1 PE=1 SV=1	Plxna1	211.1	21	120	30	27	21	20	21	19	22	17	25	25	25	21	26	20	22	23	23	20	23	18	148670	145150	144870	131870	135590	134650	1.06092	1.0358	1.0338	0.941032	0.967578	0.960871	1.091	0.00179764
P70207	Plexin-A2 OS=Mus musculus OX=10090 GN=Plxna2 PE=1 SV=2	Plxna2	211.53	2.9	4	4	2	1	0	2	0	0	1	4	4	4	3	4	3	2	2	2	2	2	2	283050	275390	253650	287380	285400	273800	1.02389	0.996184	0.917542	1.03956	1.03239	0.990432	0.9593	0.306678
P70227	Inositol 1,4,5-trisphosphate receptor type 3 OS=Mus musculus OX=10090 GN=Itpr3 PE=1 SV=3	Itpr3	304.27	11.3	46	21	15	8	8	6	9	8	7	12	12	12	15	13	11	9	8	8	9	8	7	53891	45450	45708	42770	47613	39414	1.17646	0.992192	0.997824	0.933687	1.03941	0.860424	1.1175	0.229029
P70236	Dual specificity mitogen-activated protein kinase kinase 6 OS=Mus musculus OX=10090 GN=Map2k6 PE=1 SV=1	Map2k6	37.432	16.5	10	4	3	2	3	1	2	1	1	3	4	3	3	2	2	2	3	2	2	1	2	31894	34071	27465	29732	0	31656	1.03005	1.10036	0.887009	0.960224		1.02236	1.0146	0.905699
P70245	3-beta-hydroxysteroid-Delta(8),Delta(7)-isomerase OS=Mus musculus OX=10090 GN=Ebp PE=1 SV=3	Ebp	26.215	9.6	7	2	2	1	2	1	1	1	1	2	2	2	1	1	1	2	2	2	1	1	1	223690	271270	246360	0	0	0	0.905237	1.09779	0.996978
P70255	Nuclear factor 1 C-type OS=Mus musculus OX=10090 GN=Nfic PE=1 SV=1	Nfic	48.768	21.4	20	7	6	4	2	3	3	4	4	6	4	5	4	5	6	5	3	4	3	4	5	89643	80404	91201	57343	76402	79585	1.13334	1.01653	1.15304	0.724977	0.965936	1.00618	1.2246	0.128122
P70257	Nuclear factor 1 X-type OS=Mus musculus OX=10090 GN=Nfix PE=1 SV=2	Nfix	53.394	24	21	7	5	3	4	2	4	4	4	5	6	6	7	6	6	3	4	4	5	4	4	99482	96914	85557	84968	98659	82730	1.0886	1.0605	0.936226	0.929781	1.0796	0.905291	1.0586	0.466252
P70261	Paladin OS=Mus musculus OX=10090 GN=Pald1 PE=1 SV=1	Pald1	96.739	38.5	145	28	28	25	22	24	22	25	27	25	24	26	25	24	24	25	24	26	25	24	24	294840	291430	297980	251720	269460	268810	1.05662	1.0444	1.06788	0.902093	0.965668	0.963339	1.1193	0.00818944
P70265	6-phosphofructo-2-kinase/fructose-2,6-bisphosphatase 2 OS=Mus musculus OX=10090 GN=Pfkfb2 PE=1 SV=2	Pfkfb2	59.925	3.5	7	2	1	1	1	1	1	1	2	1	1	1	2	1	2	0	0	0	1	0	1	0	0	0	100530	0	115630				0.930144		1.06986
P70268	Serine/threonine-protein kinase N1 OS=Mus musculus OX=10090 GN=Pkn1 PE=1 SV=3	Pkn1	104.41	22.2	55	16	16	7	8	9	10	14	7	13	14	14	15	14	13	13	14	14	15	14	13	156610	168250	163930	155240	159020	169720	0.965963	1.03776	1.01111	0.957513	0.980828	1.04682	1.0099	0.779158
P70271	PDZ and LIM domain protein 4 OS=Mus musculus OX=10090 GN=Pdlim4 PE=1 SV=3	Pdlim4	35.556	35.5	33	9	9	11	6	4	5	3	4	8	8	8	9	7	6	8	8	8	9	7	6	142580	145330	133270	100500	97455	98566	1.19197	1.21496	1.11414	0.840183	0.814726	0.824014	1.4204	0.0002273
P70274	Selenoprotein P OS=Mus musculus OX=10090 GN=Selenop PE=1 SV=3	Selenop	42.705	19.2	12	6	6	2	2	2	2	2	2	3	2	3	3	4	3	3	2	3	3	4	3	87926	0	49822	46011	47734	48070	1.57256		0.891069	0.822909	0.853725	0.859735	1.457	0.211078
P70278	Stimulated by retinoic acid gene 8 protein OS=Mus musculus OX=10090 GN=Stra8 PE=1 SV=1	Stra8	44.554	25.7	28	6	6	3	5	3	6	6	5	3	5	3	5	5	5	3	5	3	5	5	5	51392	34153	48925	37884	44840	34294	1.22611	0.814822	1.16725	0.903836	1.06979	0.818186	1.1491	0.439147
P70279	Surfeit locus protein 6 OS=Mus musculus OX=10090 GN=Surf6 PE=1 SV=1	Surf6	41.234	18.3	20	7	7	3	4	3	3	4	3	5	4	4	4	5	5	5	4	4	4	5	5	60682	68207	69685	76931	76922	42510	0.921899	1.03622	1.05868	1.16876	1.16862	0.645825	1.0113	0.832803
P70280	Vesicle-associated membrane protein 7 OS=Mus musculus OX=10090 GN=Vamp7 PE=1 SV=1	Vamp7	24.967	34.1	16	6	6	3	2	3	3	3	2	4	3	3	4	5	3	4	3	3	4	5	3	62270	65920	59363	77102	65186	69444	0.935723	0.990571	0.89204	1.1586	0.979541	1.04353	0.8858	0.105941
P70281	Synaptonemal complex protein 3 OS=Mus musculus OX=10090 GN=Sycp3 PE=1 SV=1	Sycp3	29.346	37.4	43	8	8	7	4	7	9	8	8	7	6	6	7	8	7	7	6	6	7	8	7	412490	402340	437240	523750	569790	526800	0.861625	0.840423	0.913324	1.09403	1.1902	1.1004	0.7727	0.00216297
P70288	Histone deacetylase 2 OS=Mus musculus OX=10090 GN=Hdac2 PE=1 SV=1	Hdac2	55.302	50	75	17	12	12	12	13	15	11	12	16	15	14	15	16	16	11	10	9	11	11	11	625140	590480	587310	518310	560170	498700	1.10968	1.04815	1.04253	0.920047	0.994352	0.885237	1.1431	0.0273092
P70290	55 kDa erythrocyte membrane protein OS=Mus musculus OX=10090 GN=Mpp1 PE=1 SV=1	Mpp1	52.227	12	14	4	4	0	1	3	3	3	4	2	2	3	4	3	4	2	2	3	4	3	4	84585	83773	86159	71248	70378	69799	1.08921	1.07876	1.10948	0.91747	0.906267	0.898811	1.2038	5.32491e-05
P70295	Lipid droplet-regulating VLDL assembly factor AUP1 OS=Mus musculus OX=10090 GN=Aup1 PE=1 SV=1	Aup1	46.121	8	15	3	3	3	2	3	3	2	2	2	2	3	2	2	2	2	2	3	2	2	2	24354	18626	24715	23219	21294	18224	1.12031	0.856814	1.13691	1.0681	0.979545	0.838322	1.079	0.564345
P70296	Phosphatidylethanolamine-binding protein 1 OS=Mus musculus OX=10090 GN=Pebp1 PE=1 SV=3	Pebp1	20.83	89.3	116	13	13	21	20	22	17	19	17	12	12	12	12	12	11	12	12	12	12	12	11	5112900	5295000	5378000	4801700	5366300	4840100	0.996214	1.03169	1.04787	0.935578	1.04559	0.94306	1.0518	0.254289
P70297	Signal transducing adapter molecule 1 OS=Mus musculus OX=10090 GN=Stam PE=1 SV=3	Stam	59.771	33.2	23	11	9	4	3	1	6	4	5	8	6	6	10	7	9	6	4	4	8	5	7	59133	94950	87820	88734	80305	91581	0.706033	1.13368	1.04855	1.05946	0.958822	1.09345	0.9282	0.571653
P70302	Stromal interaction molecule 1 OS=Mus musculus OX=10090 GN=Stim1 PE=1 SV=2	Stim1	77.566	48.3	128	24	23	26	19	24	21	19	19	22	19	22	19	20	20	21	19	22	19	20	20	663620	652640	695430	594910	629700	608000	1.03575	1.01861	1.08539	0.928507	0.982806	0.948937	1.0977	0.0209228
P70303	CTP synthase 2 OS=Mus musculus OX=10090 GN=Ctps2 PE=1 SV=1	Ctps2	65.514	41.1	66	17	15	10	13	10	11	10	12	15	16	16	16	16	16	13	14	14	14	14	14	120810	128450	135880	98981	106760	104250	1.04277	1.10871	1.17284	0.854351	0.921495	0.89983	1.2424	0.0059823
P70318	Nucleolysin TIAR OS=Mus musculus OX=10090 GN=Tial1 PE=1 SV=1	Tial1	43.388	29.1	29	8	5	6	6	6	4	2	5	6	7	6	6	4	5	4	5	4	3	2	3	159690	113490	158470	116220	126070	111350	1.22011	0.867119	1.21079	0.887978	0.963237	0.850769	1.2206	0.186359
P70333	Heterogeneous nuclear ribonucleoprotein H2 OS=Mus musculus OX=10090 GN=Hnrnph2 PE=1 SV=1	Hnrnph2	49.279	40.5	28	12	6	3	7	5	5	4	4	11	11	11	10	11	10	5	5	5	5	5	4	324310	301950	303810	452410	386280	477860	0.866128	0.806411	0.811379	1.20824	1.03163	1.27621	0.7064	0.00709301
P70335	Rho-associated protein kinase 1 OS=Mus musculus OX=10090 GN=Rock1 PE=1 SV=1	Rock1	158.17	20.7	59	23	18	10	8	7	10	16	8	16	15	14	18	21	17	13	12	11	14	17	13	46950	46791	54209	52010	54545	52451	0.917721	0.914613	1.05961	1.01663	1.06618	1.02525	0.9305	0.216694
P70336	Rho-associated protein kinase 2 OS=Mus musculus OX=10090 GN=Rock2 PE=1 SV=1	Rock2	160.58	24.5	87	28	23	13	11	15	16	17	15	18	20	23	24	23	22	15	17	20	20	19	18	143690	148310	145390	139350	143470	141540	1.00045	1.03262	1.01229	0.970235	0.998921	0.985483	1.0307	0.0728401
P70345	Bcl-2-like protein 2 OS=Mus musculus OX=10090 GN=Bcl2l2 PE=1 SV=1	Bcl2l2	20.79	23.8	8	3	3	1	2	0	2	1	2	2	2	2	2	2	3	2	2	2	2	2	3	25296	16224	0	22996	25335	20018	1.15119	0.738334		1.04652	1.15296	0.910994	0.9112	0.589982
[truncated: 5,130 more rows]
